# Supplementary material for: Dietary Intake of a Milk Sphingolipid-Rich MFGM/EV Concentrate Ameliorates Age-Related Metabolic Dysfunction
Source: Nutrients. 2025 Jul 31;17(15):2529. doi: 10.3390/nu17152529 (PMC12348648; doi:10.3390/nu17152529)
Supplement: Supplementary file 1 [file nutrients-17-02529-s001.zip]

Archive with 7 entries (7 files):
- Figures S1-S5.pdf
- Table S1_LipidCategoriesAndClasses.xlsx
- Table S2_SupplementIntake.xlsx
- Table S3_MRM transitions.pdf
- Table S4_Plasma-Lipidomics-Data.xlsx
- Table S5_Tissue-Lipidomics-Data.xlsx
- Table S6_Plasma-Lipidomic-Flux-Data.xlsx
