# Supplementary material for: Dietary Intake of a Milk Sphingolipid-Rich MFGM/EV Concentrate Ameliorates Age-Related Metabolic Dysfunction
Source: Nutrients. 2025 Jul 31;17(15):2529. doi: 10.3390/nu17152529 (PMC12348648; doi:10.3390/nu17152529)
Supplement: Supplementary file 1 [file nutrients-17-02529-s001.zip › Table S1_LipidCategoriesAndClasses.xlsx]

## Sheet: Lipid names
Lipid category	Abbriviation	Lipid class	Abbreviation
Glycerolipid	GL	Diacylglycerol	DAG
Glycerolipid	GL	Triacylglycerol	TAG
Glycerophospholipid	GPL	Cardiolipin	CL
Glycerophospholipid	GPL	Lysophosphatidic acid	LPA
Glycerophospholipid	GPL	Lysophosphatidylcholine	LPC
Glycerophospholipid	GPL	Lysophosphatidylethanolamine	LPE
Glycerophospholipid	GPL	Lysophosphatidylinositol	LPI
Glycerophospholipid	GPL	Lysophosphatidylserine	LPS
Glycerophospholipid	GPL	Phosphatidic acid	PA
Glycerophospholipid	GPL	Phosphatidylcholine	PC
Glycerophospholipid	GPL	Ether-linked PC	PC O-
Glycerophospholipid	GPL	Phosphatidylethanolamine	PE
Glycerophospholipid	GPL	Ether-linked PE	PE O-
Glycerophospholipid	GPL	Phosphatidylglycerol	PG
Glycerophospholipid	GPL	Phosphatidylinositol	PI
Glycerophospholipid	GPL	Phosphatidylserine	PS
Sterol lipid	SL	Cholesterol	ST
Sphingolipid	SP	Ceramide	Cer
Sphingolipid	SP	Hexosylceramide	HexCer
Sphingolipid	SP	Sphingomyelin	SM
Sphingolipid	SP	Sulfatide	SHexCer
Fatty acyl	FA	Non-esterified fatty acid	NEFA
