# Supplementary material for: Dietary Intake of a Milk Sphingolipid-Rich MFGM/EV Concentrate Ameliorates Age-Related Metabolic Dysfunction
Source: Nutrients. 2025 Jul 31;17(15):2529. doi: 10.3390/nu17152529 (PMC12348648; doi:10.3390/nu17152529)
Supplement: Supplementary file 1 [file nutrients-17-02529-s001.zip › Table S2_SupplementIntake.xlsx]

## Sheet: Phospholipid intake
Supplement	Physical state	Total lipid (%, w/w)	Phospholipid (%, w/w)	Fat (%, w/w)	Protein (%, w/w)	Ash (%, w/w)	Lactose (%, w/w)	Reference
MFGM/EV ingredient	Powder	11	5	6	73	4.7	0.19	PMID: 38254655
Whey protein-caseinate blend (50:50 mixture)	Powder (Lacprodan SP-9224 whey protein isolate)	0.1	0.05	0.05	89.3	3.8	0.1	Product Information Data Sheet
	Powder (MIPRODAN 40 calcium caseinate)	1.2	0.2	1	88	4	0.2	Product Information Data Sheet
Preparation of nutritional drinks
Supplement							Phospholipid concentration			Protein concentration
MFGM/EV ingredient	MFGM/EV ingredient	10	% (w/v) solution =>	10	g powder/100 mL	=>	0.005	g phospholipid/mL	&	0.073	g protein/mL
Whey protein-caseinate blend (50:50 mixture)	Lacprodan SP-9224 whey protein isolate	4.13	% (w/v) solution =>	4.13	g powder/100 mL	=>	2.065e-05	g phospholipid/mL	&	0.0368809	g protein/mL
	MIPRODAN 40 calcium caseinate	4.13	% (w/v) solution =>	4.13	g powder/100 mL	=>	8.26e-05	g phospholipid/mL	&	0.036344	g protein/mL
	Whey protein-caseinate blend (50:50 mixture)	8.26	% (w/v) solution =>	8.26	g powder/100 mL	=>	0.00010325	g phospholipid/mL	&	0.0732249	g protein/mL
Intake of nutritional drinks
for	8	weeks	300	mL drink/2 rats/week	3	times/week =>	3600	mL/rat
for	17	weeks	200	mL drink/2 rats/week	3	times/week =>	5100	mL/rat
	25	weeks in total					8700	mL total/rat across study period
	175	days in total					49.7143	mL drink/day/rat <average>
Intake of phospholipid and protein with nutritional drink/day
	Supplement	Phospholipid intake		Protein intake
	MFGM/EV ingredient	0.248571	g/rat/day	3.62914	g/rat/day
	Whey protein-caseinate blend (50:50 mixture)	0.005133	g/rat/day	3.64032	g/rat/day
Daily dose of phospholipid and protein from nutritional drink		Dose of phospholipid		Dose of protein
Median body weight	Supplement
682	MFGM/EV ingredient	364.474	mg/kg/day	5321.32	mg/kg/day
g across all timepoints	Whey protein-caseinate blend (50:50 mixture)	7.52639	mg/kg/day	5337.72	mg/kg/day
Comparison
PMID: 31189655
human study	100	g creem cheese/day
	5	g phospholipid/100 g cheese
	75.6	kg <average body weight of participants>
Daily dose of phospholipid ~	66.1376	mg/kg/day

## Sheet: Energy content
Supplement	Physical state	Energy content (kJ/100 g)		Reference
MFGM/EV concentrate	Powder	1742		Estimated based on fat, protein and carbohydrate content
Whey protein-caseinate blend (50:50 mixture)	Powder (Lacprodan SP-9224 whey protein isolate)	1547	1524	Product Information Data Sheet
	Powder (MIPRODAN 40 calcium caseinate)		1570	Product Information Data Sheet
Comparison
PMID: 38254655
Lacprodan® MFGM-10	Powder	1936	1936
