# Supplementary material for: Dietary Intake of a Milk Sphingolipid-Rich MFGM/EV Concentrate Ameliorates Age-Related Metabolic Dysfunction
Source: Nutrients. 2025 Jul 31;17(15):2529. doi: 10.3390/nu17152529 (PMC12348648; doi:10.3390/nu17152529)
Supplement: Supplementary file 1 [file nutrients-17-02529-s001.zip › Table S4_Plasma-Lipidomics-Data.xlsx]

## Sheet: Plasma
Diet	Biological_replicate	Lipid class	Lipid species	Lipid variable	value	unit	Adduct
CTRL	A	Cer	Cer 33:1;2	Cer 18:1;2/15:0	0.00646452	pmol/uL plasma	+HCOO-
CTRL	A	Cer	Cer 34:0;2	Cer 18:0;2/16:0	0.00333285	pmol/uL plasma	+HCOO-
CTRL	A	Cer	Cer 34:1;2	Cer 18:1;2/16:0	0.320572	pmol/uL plasma	+HCOO-
CTRL	A	Cer	Cer 36:1;2	Cer 18:1;2/18:0	0.0103272	pmol/uL plasma	+HCOO-
CTRL	A	Cer	Cer 38:0;2	Cer 18:0;2/20:0	0.00142252	pmol/uL plasma	+HCOO-
CTRL	A	Cer	Cer 38:1;2	Cer 18:1;2/20:0	0.0107382	pmol/uL plasma	+HCOO-
CTRL	A	Cer	Cer 39:1;2	Cer 18:1;2/21:0	0.00723351	pmol/uL plasma	+HCOO-
CTRL	A	Cer	Cer 40:0;2	Cer 18:0;2/22:0	0.00154628	pmol/uL plasma	+HCOO-
CTRL	A	Cer	Cer 40:1;2	Cer 18:1;2/22:0	0.251811	pmol/uL plasma	+HCOO-
CTRL	A	Cer	Cer 40:2;2	Cer 18:1;2/22:1	0.055213	pmol/uL plasma	+HCOO-
CTRL	A	Cer	Cer 40:2;2	Cer 18:2;2/22:0	0.00984223	pmol/uL plasma	+HCOO-
CTRL	A	Cer	Cer 41:0;2	Cer 41:0;2	0.00454325	pmol/uL plasma	+HCOO-
CTRL	A	Cer	Cer 41:1;2	Cer 17:1;2/24:0	0.00387666	pmol/uL plasma	+HCOO-
CTRL	A	Cer	Cer 41:1;2	Cer 18:1;2/23:0	0.285653	pmol/uL plasma	+HCOO-
CTRL	A	Cer	Cer 41:2;2	Cer 17:1;2/24:1	0.00258288	pmol/uL plasma	+HCOO-
CTRL	A	Cer	Cer 41:2;2	Cer 18:1;2/23:1	0.0184747	pmol/uL plasma	+HCOO-
CTRL	A	Cer	Cer 42:0;2	Cer 18:0;2/24:0	0.0174561	pmol/uL plasma	+HCOO-
CTRL	A	Cer	Cer 42:1;2	Cer 18:1;2/24:0	1.75623	pmol/uL plasma	+HCOO-
CTRL	A	Cer	Cer 42:2;2	Cer 18:0;2/24:2	0.0145224	pmol/uL plasma	+HCOO-
CTRL	A	Cer	Cer 42:2;2	Cer 18:1;2/24:1	0.603208	pmol/uL plasma	+HCOO-
CTRL	A	Cer	Cer 42:2;2	Cer 18:2;2/24:0	0.134579	pmol/uL plasma	+HCOO-
CTRL	A	Cer	Cer 43:1;2	Cer 43:1;2	0.251378	pmol/uL plasma	+HCOO-
CTRL	A	Cer	Cer 43:2;2	Cer 43:2;2	0.0210324	pmol/uL plasma	+HCOO-
CTRL	A	Cer	Cer 44:1;2	Cer 44:1;2	0.0344998	pmol/uL plasma	+HCOO-
CTRL	A	Cer	Cer 44:2;2	Cer 44:2;2	0.0386988	pmol/uL plasma	+HCOO-
CTRL	A	DAG	DAG 30:0	DAG 30:0	0.0192215	pmol/uL plasma	+HCOO-
CTRL	A	DAG	DAG 30:1	DAG 30:1	0.00418643	pmol/uL plasma	+HCOO-
CTRL	A	DAG	DAG 31:0	DAG 15:0-16:0	0.00686057	pmol/uL plasma	+HCOO-
CTRL	A	DAG	DAG 32:0	DAG 16:0-16:0	0.235572	pmol/uL plasma	+HCOO-
CTRL	A	DAG	DAG 32:1	DAG 32:1	0.0632377	pmol/uL plasma	+HCOO-
CTRL	A	DAG	DAG 32:2	DAG 32:2	0.0185146	pmol/uL plasma	+HCOO-
CTRL	A	DAG	DAG 33:0	DAG 33:0	0.00937522	pmol/uL plasma	+HCOO-
CTRL	A	DAG	DAG 33:1	DAG 33:1	0.00622975	pmol/uL plasma	+HCOO-
CTRL	A	DAG	DAG 33:2	DAG 33:2	0.0096647	pmol/uL plasma	+HCOO-
CTRL	A	DAG	DAG 34:0	DAG 16:0-18:0	0.389228	pmol/uL plasma	+HCOO-
CTRL	A	DAG	DAG 34:1	DAG 16:0-18:1	0.470151	pmol/uL plasma	+HCOO-
CTRL	A	DAG	DAG 34:1	DAG 16:1-18:0	0.00251735	pmol/uL plasma	+HCOO-
CTRL	A	DAG	DAG 34:2	DAG 16:0-18:2	0.695813	pmol/uL plasma	+HCOO-
CTRL	A	DAG	DAG 34:2	DAG 16:1-18:1	0.0516504	pmol/uL plasma	+HCOO-
CTRL	A	DAG	DAG 34:3	DAG 16:1-18:2	0.0447418	pmol/uL plasma	+HCOO-
CTRL	A	DAG	DAG 35:0	DAG 17:0-18:0	0.00374724	pmol/uL plasma	+HCOO-
CTRL	A	DAG	DAG 35:2	DAG 35:2	0.00940282	pmol/uL plasma	+HCOO-
CTRL	A	DAG	DAG 36:0	DAG 36:0	0.222268	pmol/uL plasma	+HCOO-
CTRL	A	DAG	DAG 36:1	DAG 18:0-18:1	0.0661779	pmol/uL plasma	+HCOO-
CTRL	A	DAG	DAG 36:2	DAG 18:0-18:2	0.0856282	pmol/uL plasma	+HCOO-
CTRL	A	DAG	DAG 36:2	DAG 18:1-18:1	0.441685	pmol/uL plasma	+HCOO-
CTRL	A	DAG	DAG 36:3	DAG 18:1-18:2	1.40324	pmol/uL plasma	+HCOO-
CTRL	A	DAG	DAG 36:4	DAG 16:0-20:4	0.229492	pmol/uL plasma	+HCOO-
CTRL	A	DAG	DAG 36:4	DAG 18:1-18:3	0.153807	pmol/uL plasma	+HCOO-
CTRL	A	DAG	DAG 36:4	DAG 18:2-18:2	1.04793	pmol/uL plasma	+HCOO-
CTRL	A	DAG	DAG 36:5	DAG 18:2-18:3	0.124541	pmol/uL plasma	+HCOO-
CTRL	A	DAG	DAG 38:2	DAG 38:2	0.00418818	pmol/uL plasma	+HCOO-
CTRL	A	DAG	DAG 38:3	DAG 38:3	0.00809703	pmol/uL plasma	+HCOO-
CTRL	A	DAG	DAG 38:4	DAG 18:0-20:4	0.191676	pmol/uL plasma	+HCOO-
CTRL	A	DAG	DAG 38:5	DAG 18:1-20:4	0.643043	pmol/uL plasma	+HCOO-
CTRL	A	DAG	DAG 38:5	DAG 18:2-20:3	0.107949	pmol/uL plasma	+HCOO-
CTRL	A	DAG	DAG 38:6	DAG 18:1-20:5	0.0923468	pmol/uL plasma	+HCOO-
CTRL	A	DAG	DAG 38:6	DAG 18:2-20:4	2.12403	pmol/uL plasma	+HCOO-
CTRL	A	DAG	DAG 38:7	DAG 18:2-20:5	0.143611	pmol/uL plasma	+HCOO-
CTRL	A	DAG	DAG 40:1	DAG 40:1	0.0216985	pmol/uL plasma	+HCOO-
CTRL	A	DAG	DAG 40:2	DAG 40:2	0.023506	pmol/uL plasma	+HCOO-
CTRL	A	DAG	DAG 40:5	DAG 18:1-22:4	0.0525453	pmol/uL plasma	+HCOO-
CTRL	A	DAG	DAG 40:6	DAG 18:1-22:5	0.0886678	pmol/uL plasma	+HCOO-
CTRL	A	DAG	DAG 40:6	DAG 18:2-22:4	0.146823	pmol/uL plasma	+HCOO-
CTRL	A	DAG	DAG 40:7	DAG 18:1-22:6	0.27102	pmol/uL plasma	+HCOO-
CTRL	A	DAG	DAG 40:7	DAG 18:2-22:5	0.182082	pmol/uL plasma	+HCOO-
CTRL	A	DAG	DAG 40:8	DAG 18:2-22:6	0.621629	pmol/uL plasma	+HCOO-
CTRL	A	DAG	DAG 41:1	DAG 41:1	0.0120736	pmol/uL plasma	+HCOO-
CTRL	A	DAG	DAG 42:3	DAG 42:3	0.0045595	pmol/uL plasma	+HCOO-
CTRL	A	HexCer	HexCer 34:1;2	HexCer 18:1;2/16:0	0.116208	pmol/uL plasma	+HCOO-
CTRL	A	HexCer	HexCer 36:1;2	HexCer 18:1;2/18:0	0.00533567	pmol/uL plasma	+HCOO-
CTRL	A	HexCer	HexCer 40:1;2	HexCer 18:1;2/22:0	0.123803	pmol/uL plasma	+HCOO-
CTRL	A	HexCer	HexCer 41:1;2	HexCer 18:1;2/23:0	0.0636227	pmol/uL plasma	+HCOO-
CTRL	A	HexCer	HexCer 42:1;2	HexCer 18:1;2/24:0	0.414285	pmol/uL plasma	+HCOO-
CTRL	A	HexCer	HexCer 42:2;2	HexCer 42:2;2	0.150217	pmol/uL plasma	+HCOO-
CTRL	A	LPE	LPE 16:0	LPE 16:0	1.00204	pmol/uL plasma	-H+
CTRL	A	LPE	LPE 17:0	LPE 17:0	0.0472706	pmol/uL plasma	-H+
CTRL	A	LPE	LPE 18:0	LPE 18:0	4.44154	pmol/uL plasma	-H+
CTRL	A	LPE	LPE 18:1	LPE 18:1	0.290865	pmol/uL plasma	-H+
CTRL	A	LPE	LPE 18:2	LPE 18:2	0.499951	pmol/uL plasma	-H+
CTRL	A	LPE	LPE 20:1	LPE 20:1	0.382865	pmol/uL plasma	-H+
CTRL	A	LPE	LPE 20:3	LPE 20:3	0.00169043	pmol/uL plasma	-H+
CTRL	A	LPE	LPE 20:4	LPE 20:4	0.796469	pmol/uL plasma	-H+
CTRL	A	LPE	LPE 22:6	LPE 22:6	0.224781	pmol/uL plasma	-H+
CTRL	A	NEFA	NEFA 13:0	NEFA 13:0	0.084438	pmol/uL plasma	-H+
CTRL	A	NEFA	NEFA 14:0	NEFA 14:0	5.44512	pmol/uL plasma	-H+
CTRL	A	NEFA	NEFA 14:1	NEFA 14:1	0.34013	pmol/uL plasma	-H+
CTRL	A	NEFA	NEFA 15:0	NEFA 15:0	3.23437	pmol/uL plasma	-H+
CTRL	A	NEFA	NEFA 15:1	NEFA 15:1	0.190013	pmol/uL plasma	-H+
CTRL	A	NEFA	NEFA 15:2	NEFA 15:2	0.00183733	pmol/uL plasma	-H+
CTRL	A	NEFA	NEFA 16:0	NEFA 16:0	168.78	pmol/uL plasma	-H+
CTRL	A	NEFA	NEFA 16:1	NEFA 16:1	13.8171	pmol/uL plasma	-H+
CTRL	A	NEFA	NEFA 16:2	NEFA 16:2	0.196768	pmol/uL plasma	-H+
CTRL	A	NEFA	NEFA 17:0	NEFA 17:0	3.14704	pmol/uL plasma	-H+
CTRL	A	NEFA	NEFA 17:1	NEFA 17:1	0.880487	pmol/uL plasma	-H+
CTRL	A	NEFA	NEFA 17:2	NEFA 17:2	0.0296667	pmol/uL plasma	-H+
CTRL	A	NEFA	NEFA 18:0	NEFA 18:0	112.643	pmol/uL plasma	-H+
CTRL	A	NEFA	NEFA 18:1	NEFA 18:1	108.185	pmol/uL plasma	-H+
CTRL	A	NEFA	NEFA 18:2	NEFA 18:2	113.05	pmol/uL plasma	-H+
CTRL	A	NEFA	NEFA 18:3	NEFA 18:3	8.03274	pmol/uL plasma	-H+
CTRL	A	NEFA	NEFA 19:0	NEFA 19:0	0.283165	pmol/uL plasma	-H+
CTRL	A	NEFA	NEFA 19:1	NEFA 19:1	0.0987236	pmol/uL plasma	-H+
CTRL	A	NEFA	NEFA 19:2	NEFA 19:2	0.0122064	pmol/uL plasma	-H+
CTRL	A	NEFA	NEFA 19:3	NEFA 19:3	0.00755917	pmol/uL plasma	-H+
CTRL	A	NEFA	NEFA 19:4	NEFA 19:4	0.00720003	pmol/uL plasma	-H+
CTRL	A	NEFA	NEFA 20:0	NEFA 20:0	1.38856	pmol/uL plasma	-H+
CTRL	A	NEFA	NEFA 20:1	NEFA 20:1	3.2073	pmol/uL plasma	-H+
CTRL	A	NEFA	NEFA 20:2	NEFA 20:2	0.438231	pmol/uL plasma	-H+
CTRL	A	NEFA	NEFA 20:3	NEFA 20:3	0.800871	pmol/uL plasma	-H+
CTRL	A	NEFA	NEFA 20:4	NEFA 20:4	41.4165	pmol/uL plasma	-H+
CTRL	A	NEFA	NEFA 20:5	NEFA 20:5	0.403316	pmol/uL plasma	-H+
CTRL	A	NEFA	NEFA 21:0	NEFA 21:0	0.356734	pmol/uL plasma	-H+
CTRL	A	NEFA	NEFA 21:1	NEFA 21:1	0.0565775	pmol/uL plasma	-H+
CTRL	A	NEFA	NEFA 21:4	NEFA 21:4	0.00183434	pmol/uL plasma	-H+
CTRL	A	NEFA	NEFA 22:0	NEFA 22:0	0.63943	pmol/uL plasma	-H+
CTRL	A	NEFA	NEFA 22:1	NEFA 22:1	0.322433	pmol/uL plasma	-H+
CTRL	A	NEFA	NEFA 22:2	NEFA 22:2	0.0376939	pmol/uL plasma	-H+
CTRL	A	NEFA	NEFA 22:3	NEFA 22:3	0.0452858	pmol/uL plasma	-H+
CTRL	A	NEFA	NEFA 22:4	NEFA 22:4	2.3594	pmol/uL plasma	-H+
CTRL	A	NEFA	NEFA 22:5	NEFA 22:5	2.21831	pmol/uL plasma	-H+
CTRL	A	NEFA	NEFA 22:6	NEFA 22:6	8.45237	pmol/uL plasma	-H+
CTRL	A	NEFA	NEFA 23:0	NEFA 23:0	0.217266	pmol/uL plasma	-H+
CTRL	A	NEFA	NEFA 24:0	NEFA 24:0	1.20874	pmol/uL plasma	-H+
CTRL	A	NEFA	NEFA 24:1	NEFA 24:1	0.864066	pmol/uL plasma	-H+
CTRL	A	NEFA	NEFA 24:2	NEFA 24:2	0.0157627	pmol/uL plasma	-H+
CTRL	A	NEFA	NEFA 24:4	NEFA 24:4	0.0275249	pmol/uL plasma	-H+
CTRL	A	NEFA	NEFA 24:5	NEFA 24:5	0.0142679	pmol/uL plasma	-H+
CTRL	A	NEFA	NEFA 24:6	NEFA 24:6	0.00390424	pmol/uL plasma	-H+
CTRL	A	PE	PE 34:0	PE 16:0-18:0	0.0504581	pmol/uL plasma	-H+
CTRL	A	PE	PE 34:1	PE 16:1-18:0	0.102529	pmol/uL plasma	-H+
CTRL	A	PE	PE 34:2	PE 16:0-18:2	0.240131	pmol/uL plasma	-H+
CTRL	A	PE	PE 35:2	PE 17:1-18:1	0.00255159	pmol/uL plasma	-H+
CTRL	A	PE	PE 36:1	PE 18:0-18:1	0.260012	pmol/uL plasma	-H+
CTRL	A	PE	PE 36:2	PE 18:0-18:2	0.994146	pmol/uL plasma	-H+
CTRL	A	PE	PE 36:3	PE 36:3	0.105692	pmol/uL plasma	-H+
CTRL	A	PE	PE 36:4	PE 16:0-20:4	0.545714	pmol/uL plasma	-H+
CTRL	A	PE	PE 36:5	PE 36:5	0.00320726	pmol/uL plasma	-H+
CTRL	A	PE	PE 37:4	PE 17:0-20:4	0.0133656	pmol/uL plasma	-H+
CTRL	A	PE	PE 38:1	PE 38:1	0.0149738	pmol/uL plasma	-H+
CTRL	A	PE	PE 38:2	PE 38:2	0.293477	pmol/uL plasma	-H+
CTRL	A	PE	PE 38:3	PE 18:0-20:3	0.0684766	pmol/uL plasma	-H+
CTRL	A	PE	PE 38:4	PE 18:0-20:4	2.73626	pmol/uL plasma	-H+
CTRL	A	PE	PE 38:5	PE 18:1-20:4	0.391502	pmol/uL plasma	-H+
CTRL	A	PE	PE 38:6	PE 16:0-22:6	0.414612	pmol/uL plasma	-H+
CTRL	A	PE	PE 39:4	PE 19:0-20:4	0.0471432	pmol/uL plasma	-H+
CTRL	A	PE	PE 40:4	PE 18:0-22:4	0.92832	pmol/uL plasma	-H+
CTRL	A	PE	PE 40:5	PE 18:0-22:5	0.195781	pmol/uL plasma	-H+
CTRL	A	PE	PE 40:6	PE 18:0-22:6	0.527218	pmol/uL plasma	-H+
CTRL	A	PE	PE 40:7	PE 40:7	0.05873	pmol/uL plasma	-H+
CTRL	A	PE	PE 40:8	PE 40:8	0.0201706	pmol/uL plasma	-H+
CTRL	A	PE	PE 41:4	PE 41:4	0.0238485	pmol/uL plasma	-H+
CTRL	A	PE O-	PE O-34:0	PE O-34:0	0.00332994	pmol/uL plasma	-H+
CTRL	A	PE O-	PE O-34:1	PE O-34:1	0.0153114	pmol/uL plasma	-H+
CTRL	A	PE O-	PE O-36:1	PE O-36:1	0.0176625	pmol/uL plasma	-H+
CTRL	A	PE O-	PE O-36:4	PE O-36:4	0.0833807	pmol/uL plasma	-H+
CTRL	A	PE O-	PE O-36:5	PE O-16:1/20:4	0.856647	pmol/uL plasma	-H+
CTRL	A	PE O-	PE O-38:4	PE O-18:0/20:4	0.285028	pmol/uL plasma	-H+
CTRL	A	PE O-	PE O-38:5	PE O-16:1/22:4	0.58632	pmol/uL plasma	-H+
CTRL	A	PE O-	PE O-38:5	PE O-18:1/20:4	0.995913	pmol/uL plasma	-H+
CTRL	A	PE O-	PE O-38:6	PE O-18:2/20:4	1.07676	pmol/uL plasma	-H+
CTRL	A	PE O-	PE O-38:7	PE O-16:1/22:6	0.547981	pmol/uL plasma	-H+
CTRL	A	PE O-	PE O-39:6	PE O-39:6	0.00934906	pmol/uL plasma	-H+
CTRL	A	PE O-	PE O-40:4	PE O-20:0/20:4	0.248811	pmol/uL plasma	-H+
CTRL	A	PE O-	PE O-40:5	PE O-18:1/22:4	0.497545	pmol/uL plasma	-H+
CTRL	A	PE O-	PE O-40:7	PE O-18:1/22:6	0.449685	pmol/uL plasma	-H+
CTRL	A	PE O-	PE O-40:8	PE O-18:2/22:6	0.231554	pmol/uL plasma	-H+
CTRL	A	PE O-	PE O-40:9	PE O-40:9	0.0133226	pmol/uL plasma	-H+
CTRL	A	PE O-	PE O-42:7	PE O-42:7	0.0128772	pmol/uL plasma	-H+
CTRL	A	GM3	GM3 33:1;2	GM3 33:1;2	0.00908322	pmol/uL plasma	-H+
CTRL	A	GM3	GM3 34:1;2	GM3 34:1;2	0.360104	pmol/uL plasma	-H+
CTRL	A	GM3	GM3 34:2;2	GM3 34:2;2	0.00900661	pmol/uL plasma	-H+
CTRL	A	GM3	GM3 36:1;2	GM3 36:1;2	0.0434866	pmol/uL plasma	-H+
CTRL	A	GM3	GM3 36:2;2	GM3 36:2;2	0.00865899	pmol/uL plasma	-H+
CTRL	A	GM3	GM3 38:1;2	GM3 38:1;2	0.059679	pmol/uL plasma	-H+
CTRL	A	GM3	GM3 38:2;2	GM3 38:2;2	0.00768421	pmol/uL plasma	-H+
CTRL	A	GM3	GM3 40:1;2	GM3 40:1;2	0.00232048	pmol/uL plasma	-H+
CTRL	A	GM3	GM3 42:1;2	GM3 42:1;2	0.0134726	pmol/uL plasma	-H+
CTRL	A	GM3	GM3 45:0;2	GM3 45:0;2	0.00510939	pmol/uL plasma	-H+
CTRL	A	GM3	GM3 45:2;2	GM3 45:2;2	0.00166783	pmol/uL plasma	-H+
CTRL	A	LPI	LPI 15:0	LPI 15:0	0.0099337	pmol/uL plasma	-H+
CTRL	A	LPI	LPI 16:0	LPI 16:0	0.0141438	pmol/uL plasma	-H+
CTRL	A	LPI	LPI 17:0	LPI 17:0	0.00187559	pmol/uL plasma	-H+
CTRL	A	LPI	LPI 18:0	LPI 18:0	0.0769056	pmol/uL plasma	-H+
CTRL	A	LPI	LPI 18:2	LPI 18:2	0.00149942	pmol/uL plasma	-H+
CTRL	A	LPI	LPI 20:4	LPI 20:4	0.0721067	pmol/uL plasma	-H+
CTRL	A	LPI	LPI 22:5	LPI 22:5	0.00222436	pmol/uL plasma	-H+
CTRL	A	LPS	LPS 15:0	LPS 15:0	0.0143144	pmol/uL plasma	-H+
CTRL	A	LPS	LPS 18:0	LPS 18:0	0.024759	pmol/uL plasma	-H+
CTRL	A	LPS	LPS 18:1	LPS 18:1	0.0583165	pmol/uL plasma	-H+
CTRL	A	LPS	LPS 18:2	LPS 18:2	0.0223514	pmol/uL plasma	-H+
CTRL	A	LPS	LPS 20:4	LPS 20:4	0.703887	pmol/uL plasma	-H+
CTRL	A	LPS	LPS 22:6	LPS 22:6	0.0115342	pmol/uL plasma	-H+
CTRL	A	PA	PA 36:1	PA 18:0-18:1	0.0387292	pmol/uL plasma	-H+
CTRL	A	PA	PA 36:4	PA 16:0-20:4	0.00672083	pmol/uL plasma	-H+
CTRL	A	PA	PA 38:4	PA 18:0-20:4	0.0129497	pmol/uL plasma	-H+
CTRL	A	PA	PA 40:4	PA 18:0-22:4	0.0525354	pmol/uL plasma	-H+
CTRL	A	PG	PG 34:1	PG 16:0-18:1	0.0198694	pmol/uL plasma	-H+
CTRL	A	PG	PG 34:2	PG 16:1-18:1	0.00474986	pmol/uL plasma	-H+
CTRL	A	PG	PG 36:1	PG 18:0-18:1	0.002916	pmol/uL plasma	-H+
CTRL	A	PG	PG 36:2	PG 18:0-18:2	0.00252504	pmol/uL plasma	-H+
CTRL	A	PG	PG 36:2	PG 18:1-18:1	0.000991149	pmol/uL plasma	-H+
CTRL	A	PG	PG 36:3	PG 18:1-18:2	0.00180141	pmol/uL plasma	-H+
CTRL	A	PG	PG 40:8	PG 18:2-22:6	0.000365426	pmol/uL plasma	-H+
CTRL	A	PG	PG 40:8	PG 20:4-20:4	0.0013051	pmol/uL plasma	-H+
CTRL	A	PG	PG 44:9	PG 44:9	0.00165335	pmol/uL plasma	-H+
CTRL	A	PI	PI 32:0	PI 16:0-16:0	0.0180096	pmol/uL plasma	-H+
CTRL	A	PI	PI 32:1	PI 16:0-16:1	0.00441558	pmol/uL plasma	-H+
CTRL	A	PI	PI 33:1	PI 15:0-18:1	0.00324621	pmol/uL plasma	-H+
CTRL	A	PI	PI 33:1	PI 16:0-17:1	0.00300971	pmol/uL plasma	-H+
CTRL	A	PI	PI 33:2	PI 15:0-18:2	0.00211402	pmol/uL plasma	-H+
CTRL	A	PI	PI 34:0	PI 16:0-18:0	0.0462025	pmol/uL plasma	-H+
CTRL	A	PI	PI 34:1	PI 16:0-18:1	0.293256	pmol/uL plasma	-H+
CTRL	A	PI	PI 34:1	PI 16:1-18:0	0.0339899	pmol/uL plasma	-H+
CTRL	A	PI	PI 34:2	PI 15:0-19:2	0.0912405	pmol/uL plasma	-H+
CTRL	A	PI	PI 34:2	PI 16:0-18:2	1.97695	pmol/uL plasma	-H+
CTRL	A	PI	PI 34:2	PI 16:1-18:1	0.0168617	pmol/uL plasma	-H+
CTRL	A	PI	PI 34:2	PI 16:2-18:0	0.0161023	pmol/uL plasma	-H+
CTRL	A	PI	PI 34:3	PI 16:0-18:3	0.0069626	pmol/uL plasma	-H+
CTRL	A	PI	PI 34:3	PI 16:1-18:2	0.0074087	pmol/uL plasma	-H+
CTRL	A	PI	PI 35:1	PI 17:0-18:1	0.00217164	pmol/uL plasma	-H+
CTRL	A	PI	PI 35:1	PI 17:1-18:0	0.00991533	pmol/uL plasma	-H+
CTRL	A	PI	PI 35:2	PI 17:0-18:2	0.0709416	pmol/uL plasma	-H+
CTRL	A	PI	PI 35:2	PI 17:1-18:1	0.00916577	pmol/uL plasma	-H+
CTRL	A	PI	PI 35:4	PI 15:0-20:4	0.00260529	pmol/uL plasma	-H+
CTRL	A	PI	PI 36:0	PI 18:0-18:0	0.00268675	pmol/uL plasma	-H+
CTRL	A	PI	PI 36:1	PI 18:0-18:1	0.145096	pmol/uL plasma	-H+
CTRL	A	PI	PI 36:2	PI 16:0-20:2	0.0166917	pmol/uL plasma	-H+
CTRL	A	PI	PI 36:2	PI 18:0-18:2	3.02376	pmol/uL plasma	-H+
CTRL	A	PI	PI 36:2	PI 18:1-18:1	0.10475	pmol/uL plasma	-H+
CTRL	A	PI	PI 36:3	PI 16:0-20:3	0.153654	pmol/uL plasma	-H+
CTRL	A	PI	PI 36:3	PI 18:0-18:3	0.0218626	pmol/uL plasma	-H+
CTRL	A	PI	PI 36:3	PI 18:1-18:2	0.261835	pmol/uL plasma	-H+
CTRL	A	PI	PI 36:4	PI 16:0-20:4	5.73521	pmol/uL plasma	-H+
CTRL	A	PI	PI 36:4	PI 18:2-18:2	0.0258535	pmol/uL plasma	-H+
CTRL	A	PI	PI 36:5	PI 16:0-20:5	0.0179346	pmol/uL plasma	-H+
CTRL	A	PI	PI 36:5	PI 16:1-20:4	0.0143342	pmol/uL plasma	-H+
CTRL	A	PI	PI 37:2	PI 18:2-19:0	0.0047773	pmol/uL plasma	-H+
CTRL	A	PI	PI 37:3	PI 17:0-20:3	0.00951678	pmol/uL plasma	-H+
CTRL	A	PI	PI 38:2	PI 18:0-20:2	0.0138812	pmol/uL plasma	-H+
CTRL	A	PI	PI 38:3	PI 18:0-20:3	0.486209	pmol/uL plasma	-H+
CTRL	A	PI	PI 38:4	PI 16:0-22:4	0.035381	pmol/uL plasma	-H+
CTRL	A	PI	PI 38:4	PI 18:0-20:4	46.2015	pmol/uL plasma	-H+
CTRL	A	PI	PI 38:4	PI 18:1-20:3	0.0430129	pmol/uL plasma	-H+
CTRL	A	PI	PI 38:5	PI 16:0-22:5	0.155125	pmol/uL plasma	-H+
CTRL	A	PI	PI 38:5	PI 18:0-20:5	0.144801	pmol/uL plasma	-H+
CTRL	A	PI	PI 38:5	PI 18:1-20:4	1.16284	pmol/uL plasma	-H+
CTRL	A	PI	PI 38:6	PI 16:0-22:6	0.314684	pmol/uL plasma	-H+
CTRL	A	PI	PI 38:6	PI 18:2-20:4	0.0343081	pmol/uL plasma	-H+
CTRL	A	PI	PI 38:7	PI 38:7	0.0416156	pmol/uL plasma	-H+
CTRL	A	PI	PI 39:4	PI 19:0-20:4	0.18355	pmol/uL plasma	-H+
CTRL	A	PI	PI 39:5	PI 17:0-22:5	0.00183778	pmol/uL plasma	-H+
CTRL	A	PI	PI 39:5	PI 19:1-20:4	0.00429935	pmol/uL plasma	-H+
CTRL	A	PI	PI 40:3	PI 40:3	0.0266689	pmol/uL plasma	-H+
CTRL	A	PI	PI 40:4	PI 18:0-22:4	0.150927	pmol/uL plasma	-H+
CTRL	A	PI	PI 40:4	PI 20:0-20:4	0.0159751	pmol/uL plasma	-H+
CTRL	A	PI	PI 40:5	PI 18:0-22:5	0.374623	pmol/uL plasma	-H+
CTRL	A	PI	PI 40:5	PI 18:1-22:4	0.00370732	pmol/uL plasma	-H+
CTRL	A	PI	PI 40:5	PI 20:1-20:4	0.0606233	pmol/uL plasma	-H+
CTRL	A	PI	PI 40:6	PI 18:0-22:6	1.40868	pmol/uL plasma	-H+
CTRL	A	PI	PI 40:6	PI 18:1-22:5	0.0116324	pmol/uL plasma	-H+
CTRL	A	PI	PI 41:4	PI 41:4	0.00290384	pmol/uL plasma	-H+
CTRL	A	PS	PS 33:0	PS 15:0-18:0	0.0491939	pmol/uL plasma	-H+
CTRL	A	PS	PS 36:1	PS 18:0-18:1	0.0724427	pmol/uL plasma	-H+
CTRL	A	PS	PS 36:2	PS 18:0-18:2	0.0143773	pmol/uL plasma	-H+
CTRL	A	PS	PS 36:4	PS 16:0-20:4	0.126652	pmol/uL plasma	-H+
CTRL	A	PS	PS 38:3	PS 18:0-20:3	0.007656	pmol/uL plasma	-H+
CTRL	A	PS	PS 38:4	PS 18:0-20:4	0.697838	pmol/uL plasma	-H+
CTRL	A	PS	PS 38:5	PS 18:1-20:4	0.0964706	pmol/uL plasma	-H+
CTRL	A	PS	PS 40:4	PS 18:0-22:4	0.0203575	pmol/uL plasma	-H+
CTRL	A	PS	PS 40:4	PS 20:0-20:4	0.00406847	pmol/uL plasma	-H+
CTRL	A	PS	PS 40:5	PS 18:0-22:5	0.0245537	pmol/uL plasma	-H+
CTRL	A	PS	PS 40:5	PS 20:1-20:4	0.0050057	pmol/uL plasma	-H+
CTRL	A	PS	PS 40:8	PS 20:4-20:4	0.345348	pmol/uL plasma	-H+
CTRL	A	PS	PS 42:5	PS 20:4-22:1	0.00434668	pmol/uL plasma	-H+
CTRL	A	CE	CE 14:0	CE 14:0	0.374338	pmol/uL plasma	+NH4+
CTRL	A	CE	CE 15:0	CE 15:0	0.796261	pmol/uL plasma	+NH4+
CTRL	A	CE	CE 16:0	CE 16:0	69.222	pmol/uL plasma	+NH4+
CTRL	A	CE	CE 16:1	CE 16:1	8.92014	pmol/uL plasma	+NH4+
CTRL	A	CE	CE 17:0	CE 17:0	3.6546	pmol/uL plasma	+NH4+
CTRL	A	CE	CE 17:1	CE 17:1	0.465086	pmol/uL plasma	+NH4+
CTRL	A	CE	CE 17:2	CE 17:2	0.0728362	pmol/uL plasma	+NH4+
CTRL	A	CE	CE 18:0	CE 18:0	7.56403	pmol/uL plasma	+NH4+
CTRL	A	CE	CE 18:1	CE 18:1	72.4434	pmol/uL plasma	+NH4+
CTRL	A	CE	CE 18:2	CE 18:2	244.839	pmol/uL plasma	+NH4+
CTRL	A	CE	CE 18:3	CE 18:3	9.32589	pmol/uL plasma	+NH4+
CTRL	A	CE	CE 19:0	CE 19:0	0.0640052	pmol/uL plasma	+NH4+
CTRL	A	CE	CE 19:1	CE 19:1	2.24971	pmol/uL plasma	+NH4+
CTRL	A	CE	CE 19:2	CE 19:2	10.8093	pmol/uL plasma	+NH4+
CTRL	A	CE	CE 19:3	CE 19:3	0.327572	pmol/uL plasma	+NH4+
CTRL	A	CE	CE 20:1	CE 20:1	1.81284	pmol/uL plasma	+NH4+
CTRL	A	CE	CE 20:2	CE 20:2	13.375	pmol/uL plasma	+NH4+
CTRL	A	CE	CE 20:3	CE 20:3	11.276	pmol/uL plasma	+NH4+
CTRL	A	CE	CE 20:4	CE 20:4	1429.46	pmol/uL plasma	+NH4+
CTRL	A	CE	CE 20:5	CE 20:5	5.13412	pmol/uL plasma	+NH4+
CTRL	A	CE	CE 21:3	CE 21:3	1.44794	pmol/uL plasma	+NH4+
CTRL	A	CE	CE 21:4	CE 21:4	72.8608	pmol/uL plasma	+NH4+
CTRL	A	CE	CE 21:5	CE 21:5	4.61386	pmol/uL plasma	+NH4+
CTRL	A	CE	CE 22:3	CE 22:3	0.271494	pmol/uL plasma	+NH4+
CTRL	A	CE	CE 22:4	CE 22:4	95.9109	pmol/uL plasma	+NH4+
CTRL	A	CE	CE 22:5	CE 22:5	10.3997	pmol/uL plasma	+NH4+
CTRL	A	CE	CE 22:6	CE 22:6	41.5982	pmol/uL plasma	+NH4+
CTRL	A	LPC	LPC 14:0	LPC 14:0	0.278245	pmol/uL plasma	+H+
CTRL	A	LPC	LPC 14:1	LPC 14:1	0.00219688	pmol/uL plasma	+H+
CTRL	A	LPC	LPC 16:0	LPC 16:0	67.9269	pmol/uL plasma	+H+
CTRL	A	LPC	LPC 16:1	LPC 16:1	1.64627	pmol/uL plasma	+H+
CTRL	A	LPC	LPC 16:2	LPC 16:2	0.0191535	pmol/uL plasma	+H+
CTRL	A	LPC	LPC 18:0	LPC 18:0	36.8718	pmol/uL plasma	+H+
CTRL	A	LPC	LPC 18:1	LPC 18:1	15.5356	pmol/uL plasma	+H+
CTRL	A	LPC	LPC 18:2	LPC 18:2	41.1692	pmol/uL plasma	+H+
CTRL	A	LPC	LPC 20:0	LPC 20:0	0.0783024	pmol/uL plasma	+H+
CTRL	A	LPC	LPC 20:1	LPC 20:1	0.650149	pmol/uL plasma	+H+
CTRL	A	LPC	LPC 20:2	LPC 20:2	0.165712	pmol/uL plasma	+H+
CTRL	A	LPC	LPC 20:4	LPC 20:4	60.9636	pmol/uL plasma	+H+
CTRL	A	LPC	LPC 22:0	LPC 22:0	0.00553628	pmol/uL plasma	+H+
CTRL	A	LPC	LPC 22:1	LPC 22:1	0.0128555	pmol/uL plasma	+H+
CTRL	A	LPC	LPC 22:4	LPC 22:4	0.146768	pmol/uL plasma	+H+
CTRL	A	LPC	LPC 22:5	LPC 22:5	0.575714	pmol/uL plasma	+H+
CTRL	A	LPC	LPC 22:6	LPC 22:6	5.94802	pmol/uL plasma	+H+
CTRL	A	PC	PC 30:0	PC 14:0-16:0	0.11041	pmol/uL plasma	+H+
CTRL	A	PC	PC 31:0	PC 15:0-16:0	0.180869	pmol/uL plasma	+H+
CTRL	A	PC	PC 31:1	PC 31:1	0.0124034	pmol/uL plasma	+H+
CTRL	A	PC	PC 32:0	PC 14:0-18:0	0.781638	pmol/uL plasma	+H+
CTRL	A	PC	PC 32:0	PC 16:0-16:0	4.76819	pmol/uL plasma	+H+
CTRL	A	PC	PC 32:1	PC 14:0-18:1	0.29262	pmol/uL plasma	+H+
CTRL	A	PC	PC 32:1	PC 16:0-16:1	0.747922	pmol/uL plasma	+H+
CTRL	A	PC	PC 32:2	PC 14:0-18:2	0.20943	pmol/uL plasma	+H+
CTRL	A	PC	PC 32:2	PC 16:0-16:2	0.11576	pmol/uL plasma	+H+
CTRL	A	PC	PC 33:0	PC 16:0-17:0	0.131319	pmol/uL plasma	+H+
CTRL	A	PC	PC 33:1	PC 15:0-18:1	0.0798324	pmol/uL plasma	+H+
CTRL	A	PC	PC 33:1	PC 16:0-17:1	0.161171	pmol/uL plasma	+H+
CTRL	A	PC	PC 33:2	PC 15:0-18:2	1.03647	pmol/uL plasma	+H+
CTRL	A	PC	PC 34:0	PC 16:0-18:0	2.48213	pmol/uL plasma	+H+
CTRL	A	PC	PC 34:1	PC 16:0-18:1	33.181	pmol/uL plasma	+H+
CTRL	A	PC	PC 34:1	PC 16:1-18:0	0.635472	pmol/uL plasma	+H+
CTRL	A	PC	PC 34:2	PC 16:0-18:2	125.038	pmol/uL plasma	+H+
CTRL	A	PC	PC 34:2	PC 16:1-18:1	0.880462	pmol/uL plasma	+H+
CTRL	A	PC	PC 34:3	PC 16:0-18:3	0.655383	pmol/uL plasma	+H+
CTRL	A	PC	PC 34:3	PC 16:1-18:2	1.87062	pmol/uL plasma	+H+
CTRL	A	PC	PC 34:4	PC 14:0-20:4	0.283332	pmol/uL plasma	+H+
CTRL	A	PC	PC 35:0	PC 17:0-18:0	0.0270889	pmol/uL plasma	+H+
CTRL	A	PC	PC 35:1	PC 16:0-19:1	0.248541	pmol/uL plasma	+H+
CTRL	A	PC	PC 35:1	PC 17:0-18:1	0.125842	pmol/uL plasma	+H+
CTRL	A	PC	PC 35:2	PC 16:0-19:2	0.942785	pmol/uL plasma	+H+
CTRL	A	PC	PC 35:2	PC 17:0-18:2	1.12048	pmol/uL plasma	+H+
CTRL	A	PC	PC 35:3	PC 35:3	0.102131	pmol/uL plasma	+H+
CTRL	A	PC	PC 35:4	PC 15:0-20:4	1.69552	pmol/uL plasma	+H+
CTRL	A	PC	PC 35:5	PC 35:5	0.056544	pmol/uL plasma	+H+
CTRL	A	PC	PC 36:0	PC 18:0-18:0	0.647358	pmol/uL plasma	+H+
CTRL	A	PC	PC 36:1	PC 16:0-20:1	0.607165	pmol/uL plasma	+H+
CTRL	A	PC	PC 36:1	PC 18:0-18:1	6.87385	pmol/uL plasma	+H+
CTRL	A	PC	PC 36:2	PC 16:0-20:2	0.58966	pmol/uL plasma	+H+
CTRL	A	PC	PC 36:2	PC 18:0-18:2	65.0073	pmol/uL plasma	+H+
CTRL	A	PC	PC 36:2	PC 18:1-18:1	2.84	pmol/uL plasma	+H+
CTRL	A	PC	PC 36:3	PC 16:0-20:3	4.34931	pmol/uL plasma	+H+
CTRL	A	PC	PC 36:3	PC 18:1-18:2	11.1375	pmol/uL plasma	+H+
CTRL	A	PC	PC 36:4	PC 16:0-20:4	196.925	pmol/uL plasma	+H+
CTRL	A	PC	PC 36:4	PC 18:2-18:2	3.97868	pmol/uL plasma	+H+
CTRL	A	PC	PC 36:5	PC 16:0-20:5	1.55703	pmol/uL plasma	+H+
CTRL	A	PC	PC 36:5	PC 16:1-20:4	3.68261	pmol/uL plasma	+H+
CTRL	A	PC	PC 37:2	PC 18:0-19:2	0.624399	pmol/uL plasma	+H+
CTRL	A	PC	PC 37:2	PC 18:1-19:1	0.0933934	pmol/uL plasma	+H+
CTRL	A	PC	PC 37:2	PC 18:2-19:0	0.272512	pmol/uL plasma	+H+
CTRL	A	PC	PC 37:3	PC 17:0-20:3	0.0735932	pmol/uL plasma	+H+
CTRL	A	PC	PC 37:4	PC 17:0-20:4	7.26528	pmol/uL plasma	+H+
CTRL	A	PC	PC 37:5	PC 15:0-22:5	0.0158947	pmol/uL plasma	+H+
CTRL	A	PC	PC 37:5	PC 17:1-20:4	0.160844	pmol/uL plasma	+H+
CTRL	A	PC	PC 37:6	PC 15:0-22:6	0.510152	pmol/uL plasma	+H+
CTRL	A	PC	PC 38:1	PC 38:1	0.0761086	pmol/uL plasma	+H+
CTRL	A	PC	PC 38:2	PC 18:0-20:2	0.44467	pmol/uL plasma	+H+
CTRL	A	PC	PC 38:2	PC 18:2-20:0	0.595322	pmol/uL plasma	+H+
CTRL	A	PC	PC 38:3	PC 18:0-20:3	3.16992	pmol/uL plasma	+H+
CTRL	A	PC	PC 38:3	PC 18:2-20:1	1.06946	pmol/uL plasma	+H+
CTRL	A	PC	PC 38:4	PC 16:0-22:4	1.95516	pmol/uL plasma	+H+
CTRL	A	PC	PC 38:4	PC 18:0-20:4	254.907	pmol/uL plasma	+H+
CTRL	A	PC	PC 38:4	PC 18:1-20:3	1.03513	pmol/uL plasma	+H+
CTRL	A	PC	PC 38:5	PC 16:0-22:5	8.06287	pmol/uL plasma	+H+
CTRL	A	PC	PC 38:5	PC 18:0-20:5	0.934318	pmol/uL plasma	+H+
CTRL	A	PC	PC 38:5	PC 18:1-20:4	34.0845	pmol/uL plasma	+H+
CTRL	A	PC	PC 38:6	PC 16:0-22:6	58.4851	pmol/uL plasma	+H+
CTRL	A	PC	PC 38:6	PC 18:2-20:4	11.191	pmol/uL plasma	+H+
CTRL	A	PC	PC 38:7	PC 16:1-22:6	8.65905	pmol/uL plasma	+H+
CTRL	A	PC	PC 39:4	PC 19:0-20:4	3.17436	pmol/uL plasma	+H+
CTRL	A	PC	PC 39:5	PC 17:0-22:5	0.0877471	pmol/uL plasma	+H+
CTRL	A	PC	PC 39:5	PC 19:1-20:4	0.232321	pmol/uL plasma	+H+
CTRL	A	PC	PC 39:6	PC 17:0-22:6	1.08967	pmol/uL plasma	+H+
CTRL	A	PC	PC 40:3	PC 40:3	0.04798	pmol/uL plasma	+H+
CTRL	A	PC	PC 40:4	PC 18:0-22:4	1.01233	pmol/uL plasma	+H+
CTRL	A	PC	PC 40:4	PC 20:0-20:4	0.56659	pmol/uL plasma	+H+
CTRL	A	PC	PC 40:5	PC 18:0-22:5	4.55169	pmol/uL plasma	+H+
CTRL	A	PC	PC 40:5	PC 20:1-20:4	4.29036	pmol/uL plasma	+H+
CTRL	A	PC	PC 40:6	PC 18:0-22:6	36.5261	pmol/uL plasma	+H+
CTRL	A	PC	PC 40:6	PC 18:1-22:5	0.935223	pmol/uL plasma	+H+
CTRL	A	PC	PC 40:6	PC 20:2-20:4	1.65556	pmol/uL plasma	+H+
CTRL	A	PC	PC 40:8	PC 18:2-22:6	0.505173	pmol/uL plasma	+H+
CTRL	A	PC	PC 40:8	PC 20:4-20:4	3.79643	pmol/uL plasma	+H+
CTRL	A	PC	PC 41:6	PC 19:0-22:6	0.536422	pmol/uL plasma	+H+
CTRL	A	PC	PC 42:10	PC 20:4-22:6	0.529667	pmol/uL plasma	+H+
CTRL	A	PC	PC 42:4	PC 42:4	0.01324	pmol/uL plasma	+H+
CTRL	A	PC	PC 42:5	PC 42:5	0.130933	pmol/uL plasma	+H+
CTRL	A	PC	PC 42:6	PC 20:0-22:6	0.0664461	pmol/uL plasma	+H+
CTRL	A	PC	PC 42:7	PC 20:1-22:6	0.644337	pmol/uL plasma	+H+
CTRL	A	PC	PC 42:8	PC 20:2-22:6	0.173952	pmol/uL plasma	+H+
CTRL	A	PC	PC 43:9	PC 43:9	0.000676717	pmol/uL plasma	+H+
CTRL	A	PC O-	PC O-32:0	PC O-16:0/16:0	0.360409	pmol/uL plasma	+H+
CTRL	A	PC O-	PC O-32:1	PC O-16:1/16:0	0.238622	pmol/uL plasma	+H+
CTRL	A	PC O-	PC O-34:1	PC O-16:0/18:1	0.342287	pmol/uL plasma	+H+
CTRL	A	PC O-	PC O-34:1	PC O-18:1/16:0	0.953184	pmol/uL plasma	+H+
CTRL	A	PC O-	PC O-34:2	PC O-16:0/18:2	0.257484	pmol/uL plasma	+H+
CTRL	A	PC O-	PC O-34:3	PC O-16:1/18:2	0.0279607	pmol/uL plasma	+H+
CTRL	A	PC O-	PC O-35:2	PC O-35:2	0.0219943	pmol/uL plasma	+H+
CTRL	A	PC O-	PC O-35:4	PC O-35:4	0.0250101	pmol/uL plasma	+H+
CTRL	A	PC O-	PC O-35:5	PC O-35:5	0.428043	pmol/uL plasma	+H+
CTRL	A	PC O-	PC O-36:2	PC O-36:2	0.129744	pmol/uL plasma	+H+
CTRL	A	PC O-	PC O-36:3	PC O-36:3	0.123189	pmol/uL plasma	+H+
CTRL	A	PC O-	PC O-36:4	PC O-16:0/20:4	3.18347	pmol/uL plasma	+H+
CTRL	A	PC O-	PC O-36:5	PC O-16:1/20:4	1.42111	pmol/uL plasma	+H+
CTRL	A	PC O-	PC O-37:5	PC O-17:1/20:4	0.127727	pmol/uL plasma	+H+
CTRL	A	PC O-	PC O-37:6	PC O-37:6	0.0740946	pmol/uL plasma	+H+
CTRL	A	PC O-	PC O-38:4	PC O-18:0/20:4	1.1999	pmol/uL plasma	+H+
CTRL	A	PC O-	PC O-38:5	PC O-16:0/22:5	0.292556	pmol/uL plasma	+H+
CTRL	A	PC O-	PC O-38:5	PC O-18:1/20:4	3.3874	pmol/uL plasma	+H+
CTRL	A	PC O-	PC O-38:6	PC O-16:0/22:6	0.374686	pmol/uL plasma	+H+
CTRL	A	PC O-	PC O-38:6	PC O-18:2/20:4	0.643689	pmol/uL plasma	+H+
CTRL	A	PC O-	PC O-38:7	PC O-18:3/20:4	0.145154	pmol/uL plasma	+H+
CTRL	A	PC O-	PC O-39:6	PC O-39:6	0.0117209	pmol/uL plasma	+H+
CTRL	A	PC O-	PC O-39:7	PC O-39:7	0.0238058	pmol/uL plasma	+H+
CTRL	A	PC O-	PC O-40:4	PC O-40:4	0.125907	pmol/uL plasma	+H+
CTRL	A	PC O-	PC O-40:5	PC O-40:5	0.242054	pmol/uL plasma	+H+
CTRL	A	PC O-	PC O-40:6	PC O-40:6	0.377114	pmol/uL plasma	+H+
CTRL	A	PC O-	PC O-40:7	PC O-18:1/22:6	0.423281	pmol/uL plasma	+H+
CTRL	A	PC O-	PC O-40:8	PC O-40:8	0.101898	pmol/uL plasma	+H+
CTRL	A	PC O-	PC O-42:5	PC O-42:5	0.0273199	pmol/uL plasma	+H+
CTRL	A	SM	SM 32:1;2	SM 32:1;2	0.0225828	pmol/uL plasma	+H+
CTRL	A	SM	SM 33:1;2	SM 18:1;2/15:0	0.313949	pmol/uL plasma	+H+
CTRL	A	SM	SM 34:0;2	SM 34:0;2	0.31185	pmol/uL plasma	+H+
CTRL	A	SM	SM 34:1;2	SM 18:1;2/16:0	34.317	pmol/uL plasma	+H+
CTRL	A	SM	SM 34:2;2	SM 18:1;2/16:1	2.06096	pmol/uL plasma	+H+
CTRL	A	SM	SM 34:2;2	SM 18:2;2/16:0	1.25279	pmol/uL plasma	+H+
CTRL	A	SM	SM 36:1;2	SM 18:1;2/18:0	1.74824	pmol/uL plasma	+H+
CTRL	A	SM	SM 36:2;2	SM 36:2;2	0.684514	pmol/uL plasma	+H+
CTRL	A	SM	SM 38:1;2	SM 38:1;2	0.690528	pmol/uL plasma	+H+
CTRL	A	SM	SM 38:2;2	SM 38:2;2	0.41256	pmol/uL plasma	+H+
CTRL	A	SM	SM 40:1;2	SM 18:1;2/22:0	5.57971	pmol/uL plasma	+H+
CTRL	A	SM	SM 40:2;2	SM 18:1;2/22:1	5.00935	pmol/uL plasma	+H+
CTRL	A	SM	SM 41:1;2	SM 18:1;2/23:0	4.36286	pmol/uL plasma	+H+
CTRL	A	SM	SM 41:2;2	SM 18:1;2/23:1	1.53248	pmol/uL plasma	+H+
CTRL	A	SM	SM 42:1;2	SM 18:1;2/24:0	17.4125	pmol/uL plasma	+H+
CTRL	A	SM	SM 42:2;2	SM 18:1;2/24:1	23.4021	pmol/uL plasma	+H+
CTRL	A	SM	SM 43:1;2	SM 43:1;2	1.13586	pmol/uL plasma	+H+
CTRL	A	SM	SM 43:2;2	SM 43:2;2	0.262731	pmol/uL plasma	+H+
CTRL	A	SM	SM 44:2;2	SM 44:2;2	0.085379	pmol/uL plasma	+H+
CTRL	A	ST	Cholesterol	Cholesterol	475.212	pmol/uL plasma	+H+ -H2O
CTRL	A	TAG	TAG 48:0	TAG 48:0	0.525949	pmol/uL plasma	+NH4+
CTRL	A	TAG	TAG 48:1	TAG 48:1	0.253303	pmol/uL plasma	+NH4+
CTRL	A	TAG	TAG 48:2	TAG 48:2	0.263113	pmol/uL plasma	+NH4+
CTRL	A	TAG	TAG 48:3	TAG 48:3	0.0472072	pmol/uL plasma	+NH4+
CTRL	A	TAG	TAG 49:0	TAG 49:0	0.0224265	pmol/uL plasma	+NH4+
CTRL	A	TAG	TAG 49:1	TAG 49:1	0.10465	pmol/uL plasma	+NH4+
CTRL	A	TAG	TAG 49:2	TAG 49:2	0.484099	pmol/uL plasma	+NH4+
CTRL	A	TAG	TAG 49:3	TAG 49:3	0.019569	pmol/uL plasma	+NH4+
CTRL	A	TAG	TAG 50:0	TAG 50:0	0.251599	pmol/uL plasma	+NH4+
CTRL	A	TAG	TAG 50:1	TAG 50:1	3.71683	pmol/uL plasma	+NH4+
CTRL	A	TAG	TAG 50:2	TAG 50:2	9.06586	pmol/uL plasma	+NH4+
CTRL	A	TAG	TAG 50:3	TAG 50:3	3.96058	pmol/uL plasma	+NH4+
CTRL	A	TAG	TAG 50:4	TAG 50:4	1.31764	pmol/uL plasma	+NH4+
CTRL	A	TAG	TAG 50:5	TAG 50:5	0.136218	pmol/uL plasma	+NH4+
CTRL	A	TAG	TAG 51:1	TAG 51:1	0.231756	pmol/uL plasma	+NH4+
CTRL	A	TAG	TAG 51:2	TAG 51:2	0.790229	pmol/uL plasma	+NH4+
CTRL	A	TAG	TAG 51:3	TAG 51:3	1.24039	pmol/uL plasma	+NH4+
CTRL	A	TAG	TAG 51:4	TAG 51:4	0.851073	pmol/uL plasma	+NH4+
CTRL	A	TAG	TAG 51:5	TAG 51:5	0.107876	pmol/uL plasma	+NH4+
CTRL	A	TAG	TAG 52:0	TAG 52:0	0.111585	pmol/uL plasma	+NH4+
CTRL	A	TAG	TAG 52:1	TAG 52:1	1.38205	pmol/uL plasma	+NH4+
CTRL	A	TAG	TAG 52:2	TAG 52:2	27.9771	pmol/uL plasma	+NH4+
CTRL	A	TAG	TAG 52:3	TAG 52:3	95.8184	pmol/uL plasma	+NH4+
CTRL	A	TAG	TAG 52:4	TAG 52:4	90.5059	pmol/uL plasma	+NH4+
CTRL	A	TAG	TAG 52:5	TAG 52:5	12.3909	pmol/uL plasma	+NH4+
CTRL	A	TAG	TAG 52:6	TAG 52:6	1.49664	pmol/uL plasma	+NH4+
CTRL	A	TAG	TAG 52:7	TAG 52:7	0.073973	pmol/uL plasma	+NH4+
CTRL	A	TAG	TAG 53:1	TAG 53:1	0.0885141	pmol/uL plasma	+NH4+
CTRL	A	TAG	TAG 53:2	TAG 53:2	0.338703	pmol/uL plasma	+NH4+
CTRL	A	TAG	TAG 53:3	TAG 53:3	1.15259	pmol/uL plasma	+NH4+
CTRL	A	TAG	TAG 53:4	TAG 53:4	1.34287	pmol/uL plasma	+NH4+
CTRL	A	TAG	TAG 53:5	TAG 53:5	0.616723	pmol/uL plasma	+NH4+
CTRL	A	TAG	TAG 53:6	TAG 53:6	0.540092	pmol/uL plasma	+NH4+
CTRL	A	TAG	TAG 53:7	TAG 53:7	0.0241142	pmol/uL plasma	+NH4+
CTRL	A	TAG	TAG 54:1	TAG 54:1	0.432354	pmol/uL plasma	+NH4+
CTRL	A	TAG	TAG 54:2	TAG 54:2	2.11614	pmol/uL plasma	+NH4+
CTRL	A	TAG	TAG 54:3	TAG 54:3	8.40689	pmol/uL plasma	+NH4+
CTRL	A	TAG	TAG 54:4	TAG 54:4	19.853	pmol/uL plasma	+NH4+
CTRL	A	TAG	TAG 54:5	TAG 54:5	42.2157	pmol/uL plasma	+NH4+
CTRL	A	TAG	TAG 54:6	TAG 54:6	56.7588	pmol/uL plasma	+NH4+
CTRL	A	TAG	TAG 54:7	TAG 54:7	8.62522	pmol/uL plasma	+NH4+
CTRL	A	TAG	TAG 54:8	TAG 54:8	0.863701	pmol/uL plasma	+NH4+
CTRL	A	TAG	TAG 55:1	TAG 55:1	0.0108842	pmol/uL plasma	+NH4+
CTRL	A	TAG	TAG 55:2	TAG 55:2	0.0446562	pmol/uL plasma	+NH4+
CTRL	A	TAG	TAG 55:3	TAG 55:3	0.0144269	pmol/uL plasma	+NH4+
CTRL	A	TAG	TAG 55:4	TAG 55:4	0.139276	pmol/uL plasma	+NH4+
CTRL	A	TAG	TAG 55:5	TAG 55:5	0.42334	pmol/uL plasma	+NH4+
CTRL	A	TAG	TAG 55:6	TAG 55:6	0.875718	pmol/uL plasma	+NH4+
CTRL	A	TAG	TAG 55:7	TAG 55:7	0.412004	pmol/uL plasma	+NH4+
CTRL	A	TAG	TAG 55:8	TAG 55:8	0.249899	pmol/uL plasma	+NH4+
CTRL	A	TAG	TAG 56:1	TAG 56:1	0.221044	pmol/uL plasma	+NH4+
CTRL	A	TAG	TAG 56:10	TAG 56:10	0.263986	pmol/uL plasma	+NH4+
CTRL	A	TAG	TAG 56:2	TAG 56:2	0.735248	pmol/uL plasma	+NH4+
CTRL	A	TAG	TAG 56:3	TAG 56:3	1.15444	pmol/uL plasma	+NH4+
CTRL	A	TAG	TAG 56:4	TAG 56:4	1.93676	pmol/uL plasma	+NH4+
CTRL	A	TAG	TAG 56:5	TAG 56:5	7.95937	pmol/uL plasma	+NH4+
CTRL	A	TAG	TAG 56:6	TAG 56:6	23.0693	pmol/uL plasma	+NH4+
CTRL	A	TAG	TAG 56:7	TAG 56:7	37.8669	pmol/uL plasma	+NH4+
CTRL	A	TAG	TAG 56:8	TAG 56:8	40.3949	pmol/uL plasma	+NH4+
CTRL	A	TAG	TAG 56:9	TAG 56:9	4.30184	pmol/uL plasma	+NH4+
CTRL	A	TAG	TAG 57:1	TAG 57:1	0.0162793	pmol/uL plasma	+NH4+
CTRL	A	TAG	TAG 57:2	TAG 57:2	0.067266	pmol/uL plasma	+NH4+
CTRL	A	TAG	TAG 57:3	TAG 57:3	0.0333959	pmol/uL plasma	+NH4+
CTRL	A	TAG	TAG 57:4	TAG 57:4	0.0255255	pmol/uL plasma	+NH4+
CTRL	A	TAG	TAG 57:5	TAG 57:5	0.0387756	pmol/uL plasma	+NH4+
CTRL	A	TAG	TAG 57:6	TAG 57:6	0.0859215	pmol/uL plasma	+NH4+
CTRL	A	TAG	TAG 57:7	TAG 57:7	0.19812	pmol/uL plasma	+NH4+
CTRL	A	TAG	TAG 57:8	TAG 57:8	0.203906	pmol/uL plasma	+NH4+
CTRL	A	TAG	TAG 57:9	TAG 57:9	0.0417699	pmol/uL plasma	+NH4+
CTRL	A	TAG	TAG 58:1	TAG 58:1	0.137718	pmol/uL plasma	+NH4+
CTRL	A	TAG	TAG 58:10	TAG 58:10	14.9167	pmol/uL plasma	+NH4+
CTRL	A	TAG	TAG 58:11	TAG 58:11	1.98722	pmol/uL plasma	+NH4+
CTRL	A	TAG	TAG 58:2	TAG 58:2	0.422478	pmol/uL plasma	+NH4+
CTRL	A	TAG	TAG 58:3	TAG 58:3	0.43976	pmol/uL plasma	+NH4+
CTRL	A	TAG	TAG 58:4	TAG 58:4	0.272112	pmol/uL plasma	+NH4+
CTRL	A	TAG	TAG 58:5	TAG 58:5	0.635313	pmol/uL plasma	+NH4+
CTRL	A	TAG	TAG 58:6	TAG 58:6	1.53905	pmol/uL plasma	+NH4+
CTRL	A	TAG	TAG 58:7	TAG 58:7	4.22401	pmol/uL plasma	+NH4+
CTRL	A	TAG	TAG 58:8	TAG 58:8	7.30757	pmol/uL plasma	+NH4+
CTRL	A	TAG	TAG 58:9	TAG 58:9	11.4594	pmol/uL plasma	+NH4+
CTRL	A	TAG	TAG 59:10	TAG 59:10	0.0309003	pmol/uL plasma	+NH4+
CTRL	A	TAG	TAG 59:3	TAG 59:3	0.00250416	pmol/uL plasma	+NH4+
CTRL	A	TAG	TAG 59:8	TAG 59:8	0.0199989	pmol/uL plasma	+NH4+
CTRL	A	TAG	TAG 60:1	TAG 60:1	0.0464657	pmol/uL plasma	+NH4+
CTRL	A	TAG	TAG 60:10	TAG 60:10	2.80575	pmol/uL plasma	+NH4+
CTRL	A	TAG	TAG 60:11	TAG 60:11	3.83792	pmol/uL plasma	+NH4+
CTRL	A	TAG	TAG 60:12	TAG 60:12	8.35157	pmol/uL plasma	+NH4+
CTRL	A	TAG	TAG 60:13	TAG 60:13	0.401217	pmol/uL plasma	+NH4+
CTRL	A	TAG	TAG 60:2	TAG 60:2	0.27587	pmol/uL plasma	+NH4+
CTRL	A	TAG	TAG 60:3	TAG 60:3	0.519023	pmol/uL plasma	+NH4+
CTRL	A	TAG	TAG 60:4	TAG 60:4	0.27216	pmol/uL plasma	+NH4+
CTRL	A	TAG	TAG 60:5	TAG 60:5	0.256415	pmol/uL plasma	+NH4+
CTRL	A	TAG	TAG 60:6	TAG 60:6	0.116951	pmol/uL plasma	+NH4+
CTRL	A	TAG	TAG 60:7	TAG 60:7	0.229675	pmol/uL plasma	+NH4+
CTRL	A	TAG	TAG 60:8	TAG 60:8	0.379185	pmol/uL plasma	+NH4+
CTRL	A	TAG	TAG 60:9	TAG 60:9	1.25311	pmol/uL plasma	+NH4+
CTRL	A	TAG	TAG 62:10	TAG 62:10	0.142017	pmol/uL plasma	+NH4+
CTRL	A	TAG	TAG 62:11	TAG 62:11	0.365969	pmol/uL plasma	+NH4+
CTRL	A	TAG	TAG 62:12	TAG 62:12	0.75357	pmol/uL plasma	+NH4+
CTRL	A	TAG	TAG 62:13	TAG 62:13	0.659663	pmol/uL plasma	+NH4+
CTRL	A	TAG	TAG 62:14	TAG 62:14	0.789462	pmol/uL plasma	+NH4+
+MFGM/EV	AA	Cer	Cer 32:1;2	Cer 18:1;2/14:0	0.0076541	pmol/uL plasma	+HCOO-
+MFGM/EV	AA	Cer	Cer 33:1;2	Cer 18:1;2/15:0	0.0169634	pmol/uL plasma	+HCOO-
+MFGM/EV	AA	Cer	Cer 34:0;2	Cer 18:0;2/16:0	0.00415728	pmol/uL plasma	+HCOO-
+MFGM/EV	AA	Cer	Cer 34:1;2	Cer 18:1;2/16:0	0.243057	pmol/uL plasma	+HCOO-
+MFGM/EV	AA	Cer	Cer 36:1;2	Cer 18:1;2/18:0	0.0351188	pmol/uL plasma	+HCOO-
+MFGM/EV	AA	Cer	Cer 38:0;2	Cer 18:0;2/20:0	0.00347337	pmol/uL plasma	+HCOO-
+MFGM/EV	AA	Cer	Cer 38:1;2	Cer 18:1;2/20:0	0.0441375	pmol/uL plasma	+HCOO-
+MFGM/EV	AA	Cer	Cer 39:1;2	Cer 18:1;2/21:0	0.0553579	pmol/uL plasma	+HCOO-
+MFGM/EV	AA	Cer	Cer 40:0;2	Cer 18:0;2/22:0	0.00624778	pmol/uL plasma	+HCOO-
+MFGM/EV	AA	Cer	Cer 40:1;2	Cer 17:1;2/23:0	0.0343946	pmol/uL plasma	+HCOO-
+MFGM/EV	AA	Cer	Cer 40:1;2	Cer 18:1;2/22:0	0.514016	pmol/uL plasma	+HCOO-
+MFGM/EV	AA	Cer	Cer 40:2;2	Cer 18:1;2/22:1	0.0951547	pmol/uL plasma	+HCOO-
+MFGM/EV	AA	Cer	Cer 40:2;2	Cer 18:2;2/22:0	0.038841	pmol/uL plasma	+HCOO-
+MFGM/EV	AA	Cer	Cer 41:0;2	Cer 41:0;2	0.0133875	pmol/uL plasma	+HCOO-
+MFGM/EV	AA	Cer	Cer 41:1;2	Cer 17:1;2/24:0	0.0769661	pmol/uL plasma	+HCOO-
+MFGM/EV	AA	Cer	Cer 41:1;2	Cer 18:1;2/23:0	1.14125	pmol/uL plasma	+HCOO-
+MFGM/EV	AA	Cer	Cer 41:2;2	Cer 17:1;2/24:1	0.047184	pmol/uL plasma	+HCOO-
+MFGM/EV	AA	Cer	Cer 41:2;2	Cer 18:1;2/23:1	0.10444	pmol/uL plasma	+HCOO-
+MFGM/EV	AA	Cer	Cer 42:0;2	Cer 18:0;2/24:0	0.0281602	pmol/uL plasma	+HCOO-
+MFGM/EV	AA	Cer	Cer 42:1;2	Cer 18:0;2/24:1	0.0057416	pmol/uL plasma	+HCOO-
+MFGM/EV	AA	Cer	Cer 42:1;2	Cer 18:1;2/24:0	2.74316	pmol/uL plasma	+HCOO-
+MFGM/EV	AA	Cer	Cer 42:2;2	Cer 18:0;2/24:2	0.00836584	pmol/uL plasma	+HCOO-
+MFGM/EV	AA	Cer	Cer 42:2;2	Cer 18:1;2/24:1	0.704949	pmol/uL plasma	+HCOO-
+MFGM/EV	AA	Cer	Cer 42:2;2	Cer 18:2;2/24:0	0.292481	pmol/uL plasma	+HCOO-
+MFGM/EV	AA	Cer	Cer 43:1;2	Cer 43:1;2	0.353364	pmol/uL plasma	+HCOO-
+MFGM/EV	AA	Cer	Cer 43:2;2	Cer 43:2;2	0.0772075	pmol/uL plasma	+HCOO-
+MFGM/EV	AA	Cer	Cer 44:1;2	Cer 44:1;2	0.0839628	pmol/uL plasma	+HCOO-
+MFGM/EV	AA	Cer	Cer 44:2;2	Cer 44:2;2	0.069427	pmol/uL plasma	+HCOO-
+MFGM/EV	AA	DAG	DAG 30:0	DAG 30:0	0.0218442	pmol/uL plasma	+HCOO-
+MFGM/EV	AA	DAG	DAG 30:1	DAG 30:1	0.0046279	pmol/uL plasma	+HCOO-
+MFGM/EV	AA	DAG	DAG 31:0	DAG 15:0-16:0	0.015476	pmol/uL plasma	+HCOO-
+MFGM/EV	AA	DAG	DAG 32:0	DAG 16:0-16:0	0.274252	pmol/uL plasma	+HCOO-
+MFGM/EV	AA	DAG	DAG 32:1	DAG 32:1	0.0483633	pmol/uL plasma	+HCOO-
+MFGM/EV	AA	DAG	DAG 32:2	DAG 32:2	0.0325059	pmol/uL plasma	+HCOO-
+MFGM/EV	AA	DAG	DAG 33:0	DAG 33:0	0.00531911	pmol/uL plasma	+HCOO-
+MFGM/EV	AA	DAG	DAG 33:1	DAG 33:1	0.00415179	pmol/uL plasma	+HCOO-
+MFGM/EV	AA	DAG	DAG 33:2	DAG 33:2	0.00905358	pmol/uL plasma	+HCOO-
+MFGM/EV	AA	DAG	DAG 34:0	DAG 16:0-18:0	0.472196	pmol/uL plasma	+HCOO-
+MFGM/EV	AA	DAG	DAG 34:1	DAG 16:0-18:1	0.501098	pmol/uL plasma	+HCOO-
+MFGM/EV	AA	DAG	DAG 34:1	DAG 16:1-18:0	0.00192094	pmol/uL plasma	+HCOO-
+MFGM/EV	AA	DAG	DAG 34:2	DAG 16:0-18:2	0.734895	pmol/uL plasma	+HCOO-
+MFGM/EV	AA	DAG	DAG 34:2	DAG 16:1-18:1	0.056953	pmol/uL plasma	+HCOO-
+MFGM/EV	AA	DAG	DAG 34:3	DAG 16:1-18:2	0.0945445	pmol/uL plasma	+HCOO-
+MFGM/EV	AA	DAG	DAG 35:0	DAG 17:0-18:0	0.00623516	pmol/uL plasma	+HCOO-
+MFGM/EV	AA	DAG	DAG 35:1	DAG 17:0-18:1	0.0130911	pmol/uL plasma	+HCOO-
+MFGM/EV	AA	DAG	DAG 35:2	DAG 35:2	0.0249395	pmol/uL plasma	+HCOO-
+MFGM/EV	AA	DAG	DAG 36:0	DAG 36:0	0.290303	pmol/uL plasma	+HCOO-
+MFGM/EV	AA	DAG	DAG 36:1	DAG 18:0-18:1	0.124357	pmol/uL plasma	+HCOO-
+MFGM/EV	AA	DAG	DAG 36:2	DAG 18:0-18:2	0.124773	pmol/uL plasma	+HCOO-
+MFGM/EV	AA	DAG	DAG 36:2	DAG 18:1-18:1	0.622357	pmol/uL plasma	+HCOO-
+MFGM/EV	AA	DAG	DAG 36:3	DAG 18:1-18:2	1.75241	pmol/uL plasma	+HCOO-
+MFGM/EV	AA	DAG	DAG 36:4	DAG 16:0-20:4	0.398688	pmol/uL plasma	+HCOO-
+MFGM/EV	AA	DAG	DAG 36:4	DAG 18:1-18:3	0.231154	pmol/uL plasma	+HCOO-
+MFGM/EV	AA	DAG	DAG 36:4	DAG 18:2-18:2	1.13324	pmol/uL plasma	+HCOO-
+MFGM/EV	AA	DAG	DAG 36:5	DAG 18:2-18:3	0.271122	pmol/uL plasma	+HCOO-
+MFGM/EV	AA	DAG	DAG 38:0	DAG 38:0	0.00392411	pmol/uL plasma	+HCOO-
+MFGM/EV	AA	DAG	DAG 38:2	DAG 38:2	0.0386771	pmol/uL plasma	+HCOO-
+MFGM/EV	AA	DAG	DAG 38:3	DAG 38:3	0.0869841	pmol/uL plasma	+HCOO-
+MFGM/EV	AA	DAG	DAG 38:4	DAG 18:0-20:4	0.27976	pmol/uL plasma	+HCOO-
+MFGM/EV	AA	DAG	DAG 38:5	DAG 18:1-20:4	1.44763	pmol/uL plasma	+HCOO-
+MFGM/EV	AA	DAG	DAG 38:5	DAG 18:2-20:3	0.196723	pmol/uL plasma	+HCOO-
+MFGM/EV	AA	DAG	DAG 38:6	DAG 18:1-20:5	0.163476	pmol/uL plasma	+HCOO-
+MFGM/EV	AA	DAG	DAG 38:6	DAG 18:2-20:4	2.71333	pmol/uL plasma	+HCOO-
+MFGM/EV	AA	DAG	DAG 38:7	DAG 18:2-20:5	0.265884	pmol/uL plasma	+HCOO-
+MFGM/EV	AA	DAG	DAG 40:0	DAG 40:0	0.00565006	pmol/uL plasma	+HCOO-
+MFGM/EV	AA	DAG	DAG 40:1	DAG 40:1	0.0252406	pmol/uL plasma	+HCOO-
+MFGM/EV	AA	DAG	DAG 40:5	DAG 18:1-22:4	0.0901473	pmol/uL plasma	+HCOO-
+MFGM/EV	AA	DAG	DAG 40:6	DAG 18:0-22:6	0.00919255	pmol/uL plasma	+HCOO-
+MFGM/EV	AA	DAG	DAG 40:6	DAG 18:1-22:5	0.109017	pmol/uL plasma	+HCOO-
+MFGM/EV	AA	DAG	DAG 40:6	DAG 18:2-22:4	0.16005	pmol/uL plasma	+HCOO-
+MFGM/EV	AA	DAG	DAG 40:7	DAG 18:1-22:6	0.30897	pmol/uL plasma	+HCOO-
+MFGM/EV	AA	DAG	DAG 40:7	DAG 18:2-22:5	0.193938	pmol/uL plasma	+HCOO-
+MFGM/EV	AA	DAG	DAG 40:8	DAG 18:2-22:6	0.992585	pmol/uL plasma	+HCOO-
+MFGM/EV	AA	DAG	DAG 41:1	DAG 41:1	0.00422375	pmol/uL plasma	+HCOO-
+MFGM/EV	AA	DAG	DAG 42:1	DAG 42:1	0.00448092	pmol/uL plasma	+HCOO-
+MFGM/EV	AA	DAG	DAG 42:2	DAG 42:2	0.00407977	pmol/uL plasma	+HCOO-
+MFGM/EV	AA	HexCer	HexCer 32:1;2	HexCer 18:1;2/14:0	0.0410777	pmol/uL plasma	+HCOO-
+MFGM/EV	AA	HexCer	HexCer 34:1;2	HexCer 18:1;2/16:0	0.188156	pmol/uL plasma	+HCOO-
+MFGM/EV	AA	HexCer	HexCer 36:1;2	HexCer 18:1;2/18:0	0.0176606	pmol/uL plasma	+HCOO-
+MFGM/EV	AA	HexCer	HexCer 39:1;2	HexCer 17:1;2/22:0	0.00330061	pmol/uL plasma	+HCOO-
+MFGM/EV	AA	HexCer	HexCer 39:1;2	HexCer 18:1;2/21:0	0.0063937	pmol/uL plasma	+HCOO-
+MFGM/EV	AA	HexCer	HexCer 40:1;2	HexCer 18:1;2/22:0	0.419189	pmol/uL plasma	+HCOO-
+MFGM/EV	AA	HexCer	HexCer 41:1;2	HexCer 17:1;2/24:0	0.0211182	pmol/uL plasma	+HCOO-
+MFGM/EV	AA	HexCer	HexCer 41:1;2	HexCer 18:1;2/23:0	0.576356	pmol/uL plasma	+HCOO-
+MFGM/EV	AA	HexCer	HexCer 41:2;2	HexCer 18:1;2/23:1	0.0142639	pmol/uL plasma	+HCOO-
+MFGM/EV	AA	HexCer	HexCer 42:1;2	HexCer 18:1;2/24:0	0.895455	pmol/uL plasma	+HCOO-
+MFGM/EV	AA	HexCer	HexCer 42:2;2	HexCer 42:2;2	0.390256	pmol/uL plasma	+HCOO-
+MFGM/EV	AA	LPE	LPE 15:0	LPE 15:0	0.00540127	pmol/uL plasma	-H+
+MFGM/EV	AA	LPE	LPE 16:0	LPE 16:0	0.963433	pmol/uL plasma	-H+
+MFGM/EV	AA	LPE	LPE 16:1	LPE 16:1	0.00228159	pmol/uL plasma	-H+
+MFGM/EV	AA	LPE	LPE 17:0	LPE 17:0	0.0987298	pmol/uL plasma	-H+
+MFGM/EV	AA	LPE	LPE 18:0	LPE 18:0	4.60857	pmol/uL plasma	-H+
+MFGM/EV	AA	LPE	LPE 18:1	LPE 18:1	0.31916	pmol/uL plasma	-H+
+MFGM/EV	AA	LPE	LPE 18:2	LPE 18:2	0.560027	pmol/uL plasma	-H+
+MFGM/EV	AA	LPE	LPE 20:1	LPE 20:1	0.411721	pmol/uL plasma	-H+
+MFGM/EV	AA	LPE	LPE 20:3	LPE 20:3	0.00883534	pmol/uL plasma	-H+
+MFGM/EV	AA	LPE	LPE 20:4	LPE 20:4	1.18445	pmol/uL plasma	-H+
+MFGM/EV	AA	LPE	LPE 22:5	LPE 22:5	0.0269374	pmol/uL plasma	-H+
+MFGM/EV	AA	LPE	LPE 22:6	LPE 22:6	0.271313	pmol/uL plasma	-H+
+MFGM/EV	AA	NEFA	NEFA 13:0	NEFA 13:0	0.0934991	pmol/uL plasma	-H+
+MFGM/EV	AA	NEFA	NEFA 14:0	NEFA 14:0	4.67248	pmol/uL plasma	-H+
+MFGM/EV	AA	NEFA	NEFA 14:1	NEFA 14:1	0.318533	pmol/uL plasma	-H+
+MFGM/EV	AA	NEFA	NEFA 15:0	NEFA 15:0	2.75318	pmol/uL plasma	-H+
+MFGM/EV	AA	NEFA	NEFA 15:1	NEFA 15:1	0.103847	pmol/uL plasma	-H+
+MFGM/EV	AA	NEFA	NEFA 15:2	NEFA 15:2	0.00314941	pmol/uL plasma	-H+
+MFGM/EV	AA	NEFA	NEFA 16:0	NEFA 16:0	257.456	pmol/uL plasma	-H+
+MFGM/EV	AA	NEFA	NEFA 16:1	NEFA 16:1	8.53999	pmol/uL plasma	-H+
+MFGM/EV	AA	NEFA	NEFA 16:2	NEFA 16:2	0.15781	pmol/uL plasma	-H+
+MFGM/EV	AA	NEFA	NEFA 17:0	NEFA 17:0	3.65795	pmol/uL plasma	-H+
+MFGM/EV	AA	NEFA	NEFA 17:1	NEFA 17:1	0.547284	pmol/uL plasma	-H+
+MFGM/EV	AA	NEFA	NEFA 17:2	NEFA 17:2	0.015214	pmol/uL plasma	-H+
+MFGM/EV	AA	NEFA	NEFA 18:0	NEFA 18:0	193.905	pmol/uL plasma	-H+
+MFGM/EV	AA	NEFA	NEFA 18:1	NEFA 18:1	87.6499	pmol/uL plasma	-H+
+MFGM/EV	AA	NEFA	NEFA 18:2	NEFA 18:2	98.0649	pmol/uL plasma	-H+
+MFGM/EV	AA	NEFA	NEFA 18:3	NEFA 18:3	7.63527	pmol/uL plasma	-H+
+MFGM/EV	AA	NEFA	NEFA 19:0	NEFA 19:0	0.247624	pmol/uL plasma	-H+
+MFGM/EV	AA	NEFA	NEFA 19:1	NEFA 19:1	0.100738	pmol/uL plasma	-H+
+MFGM/EV	AA	NEFA	NEFA 19:2	NEFA 19:2	0.00978196	pmol/uL plasma	-H+
+MFGM/EV	AA	NEFA	NEFA 19:3	NEFA 19:3	0.00399058	pmol/uL plasma	-H+
+MFGM/EV	AA	NEFA	NEFA 19:4	NEFA 19:4	0.00254946	pmol/uL plasma	-H+
+MFGM/EV	AA	NEFA	NEFA 20:0	NEFA 20:0	1.80067	pmol/uL plasma	-H+
+MFGM/EV	AA	NEFA	NEFA 20:1	NEFA 20:1	4.34294	pmol/uL plasma	-H+
+MFGM/EV	AA	NEFA	NEFA 20:2	NEFA 20:2	0.31706	pmol/uL plasma	-H+
+MFGM/EV	AA	NEFA	NEFA 20:3	NEFA 20:3	1.1171	pmol/uL plasma	-H+
+MFGM/EV	AA	NEFA	NEFA 20:4	NEFA 20:4	34.1951	pmol/uL plasma	-H+
+MFGM/EV	AA	NEFA	NEFA 20:5	NEFA 20:5	1.42198	pmol/uL plasma	-H+
+MFGM/EV	AA	NEFA	NEFA 21:0	NEFA 21:0	0.194847	pmol/uL plasma	-H+
+MFGM/EV	AA	NEFA	NEFA 21:1	NEFA 21:1	0.0267477	pmol/uL plasma	-H+
+MFGM/EV	AA	NEFA	NEFA 21:3	NEFA 21:3	0.00285052	pmol/uL plasma	-H+
+MFGM/EV	AA	NEFA	NEFA 21:4	NEFA 21:4	0.00426869	pmol/uL plasma	-H+
+MFGM/EV	AA	NEFA	NEFA 22:0	NEFA 22:0	0.356906	pmol/uL plasma	-H+
+MFGM/EV	AA	NEFA	NEFA 22:1	NEFA 22:1	0.271515	pmol/uL plasma	-H+
+MFGM/EV	AA	NEFA	NEFA 22:2	NEFA 22:2	0.0313177	pmol/uL plasma	-H+
+MFGM/EV	AA	NEFA	NEFA 22:3	NEFA 22:3	0.0275985	pmol/uL plasma	-H+
+MFGM/EV	AA	NEFA	NEFA 22:4	NEFA 22:4	2.74469	pmol/uL plasma	-H+
+MFGM/EV	AA	NEFA	NEFA 22:5	NEFA 22:5	3.20567	pmol/uL plasma	-H+
+MFGM/EV	AA	NEFA	NEFA 22:6	NEFA 22:6	9.72746	pmol/uL plasma	-H+
+MFGM/EV	AA	NEFA	NEFA 23:0	NEFA 23:0	0.127786	pmol/uL plasma	-H+
+MFGM/EV	AA	NEFA	NEFA 23:1	NEFA 23:1	0.00558292	pmol/uL plasma	-H+
+MFGM/EV	AA	NEFA	NEFA 24:0	NEFA 24:0	0.809407	pmol/uL plasma	-H+
+MFGM/EV	AA	NEFA	NEFA 24:1	NEFA 24:1	1.12127	pmol/uL plasma	-H+
+MFGM/EV	AA	NEFA	NEFA 24:2	NEFA 24:2	0.0390419	pmol/uL plasma	-H+
+MFGM/EV	AA	NEFA	NEFA 24:4	NEFA 24:4	0.00440362	pmol/uL plasma	-H+
+MFGM/EV	AA	NEFA	NEFA 24:5	NEFA 24:5	0.0101513	pmol/uL plasma	-H+
+MFGM/EV	AA	NEFA	NEFA 24:6	NEFA 24:6	0.0152302	pmol/uL plasma	-H+
+MFGM/EV	AA	PE	PE 34:0	PE 16:0-18:0	0.0386262	pmol/uL plasma	-H+
+MFGM/EV	AA	PE	PE 34:1	PE 16:1-18:0	0.0616191	pmol/uL plasma	-H+
+MFGM/EV	AA	PE	PE 34:2	PE 16:0-18:2	0.286748	pmol/uL plasma	-H+
+MFGM/EV	AA	PE	PE 35:2	PE 17:1-18:1	0.00240205	pmol/uL plasma	-H+
+MFGM/EV	AA	PE	PE 36:1	PE 18:0-18:1	0.335113	pmol/uL plasma	-H+
+MFGM/EV	AA	PE	PE 36:2	PE 18:0-18:2	1.18876	pmol/uL plasma	-H+
+MFGM/EV	AA	PE	PE 36:3	PE 36:3	0.0867901	pmol/uL plasma	-H+
+MFGM/EV	AA	PE	PE 36:4	PE 16:0-20:4	0.522493	pmol/uL plasma	-H+
+MFGM/EV	AA	PE	PE 37:4	PE 17:0-20:4	0.0468046	pmol/uL plasma	-H+
+MFGM/EV	AA	PE	PE 38:1	PE 38:1	0.030535	pmol/uL plasma	-H+
+MFGM/EV	AA	PE	PE 38:2	PE 38:2	0.385414	pmol/uL plasma	-H+
+MFGM/EV	AA	PE	PE 38:3	PE 18:0-20:3	0.125461	pmol/uL plasma	-H+
+MFGM/EV	AA	PE	PE 38:4	PE 18:0-20:4	3.67858	pmol/uL plasma	-H+
+MFGM/EV	AA	PE	PE 38:5	PE 18:1-20:4	0.388381	pmol/uL plasma	-H+
+MFGM/EV	AA	PE	PE 38:6	PE 16:0-22:6	0.399888	pmol/uL plasma	-H+
+MFGM/EV	AA	PE	PE 39:4	PE 19:0-20:4	0.0763682	pmol/uL plasma	-H+
+MFGM/EV	AA	PE	PE 40:4	PE 18:0-22:4	1.51662	pmol/uL plasma	-H+
+MFGM/EV	AA	PE	PE 40:5	PE 18:0-22:5	0.291623	pmol/uL plasma	-H+
+MFGM/EV	AA	PE	PE 40:6	PE 18:0-22:6	0.538343	pmol/uL plasma	-H+
+MFGM/EV	AA	PE	PE 40:7	PE 40:7	0.0203321	pmol/uL plasma	-H+
+MFGM/EV	AA	PE	PE 40:8	PE 40:8	0.00431244	pmol/uL plasma	-H+
+MFGM/EV	AA	PE	PE 41:4	PE 41:4	0.0282403	pmol/uL plasma	-H+
+MFGM/EV	AA	PE	PE 42:8	PE 42:8	0.003671	pmol/uL plasma	-H+
+MFGM/EV	AA	PE O-	PE O-34:1	PE O-34:1	0.0136277	pmol/uL plasma	-H+
+MFGM/EV	AA	PE O-	PE O-35:5	PE O-35:5	0.0030552	pmol/uL plasma	-H+
+MFGM/EV	AA	PE O-	PE O-36:1	PE O-36:1	0.00554196	pmol/uL plasma	-H+
+MFGM/EV	AA	PE O-	PE O-36:4	PE O-36:4	0.0440287	pmol/uL plasma	-H+
+MFGM/EV	AA	PE O-	PE O-36:5	PE O-16:1/20:4	0.670314	pmol/uL plasma	-H+
+MFGM/EV	AA	PE O-	PE O-38:4	PE O-18:0/20:4	0.248168	pmol/uL plasma	-H+
+MFGM/EV	AA	PE O-	PE O-38:5	PE O-16:1/22:4	0.471316	pmol/uL plasma	-H+
+MFGM/EV	AA	PE O-	PE O-38:5	PE O-18:1/20:4	0.794846	pmol/uL plasma	-H+
+MFGM/EV	AA	PE O-	PE O-38:6	PE O-18:2/20:4	0.85639	pmol/uL plasma	-H+
+MFGM/EV	AA	PE O-	PE O-38:7	PE O-16:1/22:6	0.615669	pmol/uL plasma	-H+
+MFGM/EV	AA	PE O-	PE O-39:5	PE O-39:5	0.0127612	pmol/uL plasma	-H+
+MFGM/EV	AA	PE O-	PE O-39:6	PE O-39:6	0.0110412	pmol/uL plasma	-H+
+MFGM/EV	AA	PE O-	PE O-40:4	PE O-20:0/20:4	0.340259	pmol/uL plasma	-H+
+MFGM/EV	AA	PE O-	PE O-40:5	PE O-18:1/22:4	0.564661	pmol/uL plasma	-H+
+MFGM/EV	AA	PE O-	PE O-40:7	PE O-18:1/22:6	0.645951	pmol/uL plasma	-H+
+MFGM/EV	AA	PE O-	PE O-40:8	PE O-18:2/22:6	0.291	pmol/uL plasma	-H+
+MFGM/EV	AA	PE O-	PE O-42:7	PE O-42:7	0.0381266	pmol/uL plasma	-H+
+MFGM/EV	AA	PE O-	PE O-42:8	PE O-42:8	0.0211534	pmol/uL plasma	-H+
+MFGM/EV	AA	GM3	GM3 33:1;2	GM3 33:1;2	0.0149139	pmol/uL plasma	-H+
+MFGM/EV	AA	GM3	GM3 34:1;2	GM3 34:1;2	0.441818	pmol/uL plasma	-H+
+MFGM/EV	AA	GM3	GM3 34:2;2	GM3 34:2;2	0.0217849	pmol/uL plasma	-H+
+MFGM/EV	AA	GM3	GM3 36:1;2	GM3 36:1;2	0.0337288	pmol/uL plasma	-H+
+MFGM/EV	AA	GM3	GM3 36:2;2	GM3 36:2;2	0.0096852	pmol/uL plasma	-H+
+MFGM/EV	AA	GM3	GM3 38:1;2	GM3 38:1;2	0.011261	pmol/uL plasma	-H+
+MFGM/EV	AA	GM3	GM3 38:2;2	GM3 38:2;2	0.0807571	pmol/uL plasma	-H+
+MFGM/EV	AA	GM3	GM3 39:1;2	GM3 39:1;2	0.00834159	pmol/uL plasma	-H+
+MFGM/EV	AA	GM3	GM3 40:1;2	GM3 40:1;2	0.00429122	pmol/uL plasma	-H+
+MFGM/EV	AA	GM3	GM3 40:2;2	GM3 40:2;2	0.00552235	pmol/uL plasma	-H+
+MFGM/EV	AA	GM3	GM3 41:2;2	GM3 41:2;2	0.00413026	pmol/uL plasma	-H+
+MFGM/EV	AA	GM3	GM3 45:0;2	GM3 45:0;2	0.0043585	pmol/uL plasma	-H+
+MFGM/EV	AA	LPI	LPI 15:0	LPI 15:0	0.00855084	pmol/uL plasma	-H+
+MFGM/EV	AA	LPI	LPI 16:0	LPI 16:0	0.00199606	pmol/uL plasma	-H+
+MFGM/EV	AA	LPI	LPI 18:0	LPI 18:0	0.0498141	pmol/uL plasma	-H+
+MFGM/EV	AA	LPI	LPI 18:2	LPI 18:2	0.00632633	pmol/uL plasma	-H+
+MFGM/EV	AA	LPI	LPI 20:3	LPI 20:3	0.00217222	pmol/uL plasma	-H+
+MFGM/EV	AA	LPI	LPI 20:4	LPI 20:4	0.0995888	pmol/uL plasma	-H+
+MFGM/EV	AA	LPS	LPS 15:0	LPS 15:0	0.00412328	pmol/uL plasma	-H+
+MFGM/EV	AA	LPS	LPS 20:4	LPS 20:4	0.00860549	pmol/uL plasma	-H+
+MFGM/EV	AA	PA	PA 36:1	PA 18:0-18:1	0.0201732	pmol/uL plasma	-H+
+MFGM/EV	AA	PA	PA 36:4	PA 16:0-20:4	0.00290936	pmol/uL plasma	-H+
+MFGM/EV	AA	PA	PA 38:4	PA 18:0-20:4	0.0035323	pmol/uL plasma	-H+
+MFGM/EV	AA	PA	PA 40:4	PA 18:0-22:4	0.0622366	pmol/uL plasma	-H+
+MFGM/EV	AA	PG	PG 34:1	PG 16:0-18:1	0.00574962	pmol/uL plasma	-H+
+MFGM/EV	AA	PG	PG 34:2	PG 16:1-18:1	0.00152381	pmol/uL plasma	-H+
+MFGM/EV	AA	PG	PG 36:2	PG 18:0-18:2	0.00420194	pmol/uL plasma	-H+
+MFGM/EV	AA	PG	PG 36:2	PG 18:1-18:1	0.00194948	pmol/uL plasma	-H+
+MFGM/EV	AA	PG	PG 36:3	PG 18:1-18:2	0.00282682	pmol/uL plasma	-H+
+MFGM/EV	AA	PG	PG 36:4	PG 16:0-20:4	0.00149025	pmol/uL plasma	-H+
+MFGM/EV	AA	PI	PI 30:0	PI 30:0	0.00171746	pmol/uL plasma	-H+
+MFGM/EV	AA	PI	PI 32:0	PI 16:0-16:0	0.0325069	pmol/uL plasma	-H+
+MFGM/EV	AA	PI	PI 32:1	PI 16:0-16:1	0.0200882	pmol/uL plasma	-H+
+MFGM/EV	AA	PI	PI 33:0	PI 33:0	0.00178095	pmol/uL plasma	-H+
+MFGM/EV	AA	PI	PI 33:1	PI 15:0-18:1	0.00446094	pmol/uL plasma	-H+
+MFGM/EV	AA	PI	PI 33:1	PI 16:0-17:1	0.00606058	pmol/uL plasma	-H+
+MFGM/EV	AA	PI	PI 33:2	PI 15:0-18:2	0.00338606	pmol/uL plasma	-H+
+MFGM/EV	AA	PI	PI 34:0	PI 16:0-18:0	0.0590872	pmol/uL plasma	-H+
+MFGM/EV	AA	PI	PI 34:1	PI 16:0-18:1	0.396359	pmol/uL plasma	-H+
+MFGM/EV	AA	PI	PI 34:1	PI 16:1-18:0	0.0363956	pmol/uL plasma	-H+
+MFGM/EV	AA	PI	PI 34:2	PI 15:0-19:2	0.0879592	pmol/uL plasma	-H+
+MFGM/EV	AA	PI	PI 34:2	PI 16:0-18:2	2.53774	pmol/uL plasma	-H+
+MFGM/EV	AA	PI	PI 34:2	PI 16:1-18:1	0.0174832	pmol/uL plasma	-H+
+MFGM/EV	AA	PI	PI 34:2	PI 16:2-18:0	0.0138524	pmol/uL plasma	-H+
+MFGM/EV	AA	PI	PI 34:3	PI 16:0-18:3	0.0297635	pmol/uL plasma	-H+
+MFGM/EV	AA	PI	PI 34:3	PI 16:1-18:2	0.0199942	pmol/uL plasma	-H+
+MFGM/EV	AA	PI	PI 35:1	PI 17:0-18:1	0.0143524	pmol/uL plasma	-H+
+MFGM/EV	AA	PI	PI 35:1	PI 17:1-18:0	0.00726903	pmol/uL plasma	-H+
+MFGM/EV	AA	PI	PI 35:2	PI 17:0-18:2	0.165243	pmol/uL plasma	-H+
+MFGM/EV	AA	PI	PI 35:2	PI 17:1-18:1	0.00479117	pmol/uL plasma	-H+
+MFGM/EV	AA	PI	PI 35:3	PI 35:3	0.0040021	pmol/uL plasma	-H+
+MFGM/EV	AA	PI	PI 35:4	PI 15:0-20:4	0.0216483	pmol/uL plasma	-H+
+MFGM/EV	AA	PI	PI 36:0	PI 18:0-18:0	0.00716329	pmol/uL plasma	-H+
+MFGM/EV	AA	PI	PI 36:1	PI 18:0-18:1	0.148991	pmol/uL plasma	-H+
+MFGM/EV	AA	PI	PI 36:2	PI 16:0-20:2	0.0219199	pmol/uL plasma	-H+
+MFGM/EV	AA	PI	PI 36:2	PI 18:0-18:2	3.9221	pmol/uL plasma	-H+
+MFGM/EV	AA	PI	PI 36:2	PI 18:1-18:1	0.17244	pmol/uL plasma	-H+
+MFGM/EV	AA	PI	PI 36:3	PI 16:0-20:3	0.294649	pmol/uL plasma	-H+
+MFGM/EV	AA	PI	PI 36:3	PI 18:0-18:3	0.0549629	pmol/uL plasma	-H+
+MFGM/EV	AA	PI	PI 36:3	PI 18:1-18:2	0.585287	pmol/uL plasma	-H+
+MFGM/EV	AA	PI	PI 36:4	PI 16:0-20:4	7.82761	pmol/uL plasma	-H+
+MFGM/EV	AA	PI	PI 36:4	PI 18:2-18:2	0.0439904	pmol/uL plasma	-H+
+MFGM/EV	AA	PI	PI 36:5	PI 16:0-20:5	0.0445396	pmol/uL plasma	-H+
+MFGM/EV	AA	PI	PI 36:5	PI 16:1-20:4	0.0329962	pmol/uL plasma	-H+
+MFGM/EV	AA	PI	PI 37:2	PI 18:2-19:0	0.0148069	pmol/uL plasma	-H+
+MFGM/EV	AA	PI	PI 37:3	PI 17:0-20:3	0.0220191	pmol/uL plasma	-H+
+MFGM/EV	AA	PI	PI 37:5	PI 15:0-22:5	0.0048047	pmol/uL plasma	-H+
+MFGM/EV	AA	PI	PI 37:5	PI 17:1-20:4	0.00887992	pmol/uL plasma	-H+
+MFGM/EV	AA	PI	PI 38:2	PI 18:0-20:2	0.0403077	pmol/uL plasma	-H+
+MFGM/EV	AA	PI	PI 38:3	PI 18:0-20:3	1.1265	pmol/uL plasma	-H+
+MFGM/EV	AA	PI	PI 38:4	PI 16:0-22:4	0.0492098	pmol/uL plasma	-H+
+MFGM/EV	AA	PI	PI 38:4	PI 18:0-20:4	69.8523	pmol/uL plasma	-H+
+MFGM/EV	AA	PI	PI 38:4	PI 18:1-20:3	0.131444	pmol/uL plasma	-H+
+MFGM/EV	AA	PI	PI 38:5	PI 16:0-22:5	0.197146	pmol/uL plasma	-H+
+MFGM/EV	AA	PI	PI 38:5	PI 18:0-20:5	0.231579	pmol/uL plasma	-H+
+MFGM/EV	AA	PI	PI 38:5	PI 18:1-20:4	3.25402	pmol/uL plasma	-H+
+MFGM/EV	AA	PI	PI 38:6	PI 16:0-22:6	0.375027	pmol/uL plasma	-H+
+MFGM/EV	AA	PI	PI 38:6	PI 18:2-20:4	0.0726337	pmol/uL plasma	-H+
+MFGM/EV	AA	PI	PI 38:7	PI 38:7	0.0345505	pmol/uL plasma	-H+
+MFGM/EV	AA	PI	PI 39:3	PI 19:0-20:3	0.00170752	pmol/uL plasma	-H+
+MFGM/EV	AA	PI	PI 39:4	PI 19:0-20:4	0.404099	pmol/uL plasma	-H+
+MFGM/EV	AA	PI	PI 39:5	PI 17:0-22:5	0.00788589	pmol/uL plasma	-H+
+MFGM/EV	AA	PI	PI 39:5	PI 19:1-20:4	0.0198677	pmol/uL plasma	-H+
+MFGM/EV	AA	PI	PI 39:6	PI 17:0-22:6	0.0207404	pmol/uL plasma	-H+
+MFGM/EV	AA	PI	PI 40:4	PI 18:0-22:4	0.287443	pmol/uL plasma	-H+
+MFGM/EV	AA	PI	PI 40:4	PI 20:0-20:4	0.0263145	pmol/uL plasma	-H+
+MFGM/EV	AA	PI	PI 40:5	PI 18:0-22:5	0.566601	pmol/uL plasma	-H+
+MFGM/EV	AA	PI	PI 40:5	PI 18:1-22:4	0.0106575	pmol/uL plasma	-H+
+MFGM/EV	AA	PI	PI 40:5	PI 20:1-20:4	0.0873323	pmol/uL plasma	-H+
+MFGM/EV	AA	PI	PI 40:6	PI 18:0-22:6	1.63322	pmol/uL plasma	-H+
+MFGM/EV	AA	PI	PI 40:6	PI 18:1-22:5	0.029458	pmol/uL plasma	-H+
+MFGM/EV	AA	PI	PI 40:8	PI 40:8	0.0226272	pmol/uL plasma	-H+
+MFGM/EV	AA	PI	PI 41:6	PI 41:6	0.00373826	pmol/uL plasma	-H+
+MFGM/EV	AA	PS	PS 33:0	PS 15:0-18:0	0.00269521	pmol/uL plasma	-H+
+MFGM/EV	AA	PS	PS 36:1	PS 18:0-18:1	0.0091844	pmol/uL plasma	-H+
+MFGM/EV	AA	PS	PS 36:4	PS 16:0-20:4	0.0168984	pmol/uL plasma	-H+
+MFGM/EV	AA	PS	PS 38:3	PS 18:0-20:3	0.00387572	pmol/uL plasma	-H+
+MFGM/EV	AA	PS	PS 38:4	PS 18:0-20:4	0.115312	pmol/uL plasma	-H+
+MFGM/EV	AA	PS	PS 38:5	PS 18:1-20:4	0.012506	pmol/uL plasma	-H+
+MFGM/EV	AA	PS	PS 40:4	PS 18:0-22:4	0.00204642	pmol/uL plasma	-H+
+MFGM/EV	AA	PS	PS 40:4	PS 20:0-20:4	0.000235186	pmol/uL plasma	-H+
+MFGM/EV	AA	PS	PS 40:8	PS 20:4-20:4	0.0199338	pmol/uL plasma	-H+
+MFGM/EV	AA	CE	CE 14:0	CE 14:0	0.511529	pmol/uL plasma	+NH4+
+MFGM/EV	AA	CE	CE 15:0	CE 15:0	3.0685	pmol/uL plasma	+NH4+
+MFGM/EV	AA	CE	CE 16:0	CE 16:0	90.0912	pmol/uL plasma	+NH4+
+MFGM/EV	AA	CE	CE 16:1	CE 16:1	14.216	pmol/uL plasma	+NH4+
+MFGM/EV	AA	CE	CE 17:0	CE 17:0	4.18973	pmol/uL plasma	+NH4+
+MFGM/EV	AA	CE	CE 17:1	CE 17:1	1.54962	pmol/uL plasma	+NH4+
+MFGM/EV	AA	CE	CE 18:0	CE 18:0	8.07688	pmol/uL plasma	+NH4+
+MFGM/EV	AA	CE	CE 18:1	CE 18:1	102.044	pmol/uL plasma	+NH4+
+MFGM/EV	AA	CE	CE 18:2	CE 18:2	366.3	pmol/uL plasma	+NH4+
+MFGM/EV	AA	CE	CE 18:3	CE 18:3	21.7261	pmol/uL plasma	+NH4+
+MFGM/EV	AA	CE	CE 19:1	CE 19:1	2.12587	pmol/uL plasma	+NH4+
+MFGM/EV	AA	CE	CE 19:2	CE 19:2	13.163	pmol/uL plasma	+NH4+
+MFGM/EV	AA	CE	CE 19:3	CE 19:3	0.947804	pmol/uL plasma	+NH4+
+MFGM/EV	AA	CE	CE 20:0	CE 20:0	0.10326	pmol/uL plasma	+NH4+
+MFGM/EV	AA	CE	CE 20:1	CE 20:1	2.51742	pmol/uL plasma	+NH4+
+MFGM/EV	AA	CE	CE 20:2	CE 20:2	17.1406	pmol/uL plasma	+NH4+
+MFGM/EV	AA	CE	CE 20:3	CE 20:3	18.6299	pmol/uL plasma	+NH4+
+MFGM/EV	AA	CE	CE 20:4	CE 20:4	2115.91	pmol/uL plasma	+NH4+
+MFGM/EV	AA	CE	CE 20:5	CE 20:5	12.4791	pmol/uL plasma	+NH4+
+MFGM/EV	AA	CE	CE 21:3	CE 21:3	1.57238	pmol/uL plasma	+NH4+
+MFGM/EV	AA	CE	CE 21:4	CE 21:4	73.0742	pmol/uL plasma	+NH4+
+MFGM/EV	AA	CE	CE 21:5	CE 21:5	3.79114	pmol/uL plasma	+NH4+
+MFGM/EV	AA	CE	CE 22:3	CE 22:3	0.710432	pmol/uL plasma	+NH4+
+MFGM/EV	AA	CE	CE 22:4	CE 22:4	98.1658	pmol/uL plasma	+NH4+
+MFGM/EV	AA	CE	CE 22:5	CE 22:5	10.6313	pmol/uL plasma	+NH4+
+MFGM/EV	AA	CE	CE 22:6	CE 22:6	56.0048	pmol/uL plasma	+NH4+
+MFGM/EV	AA	LPC	LPC 14:0	LPC 14:0	0.456813	pmol/uL plasma	+H+
+MFGM/EV	AA	LPC	LPC 14:1	LPC 14:1	0.00412738	pmol/uL plasma	+H+
+MFGM/EV	AA	LPC	LPC 16:0	LPC 16:0	73.6206	pmol/uL plasma	+H+
+MFGM/EV	AA	LPC	LPC 16:1	LPC 16:1	1.98011	pmol/uL plasma	+H+
+MFGM/EV	AA	LPC	LPC 16:2	LPC 16:2	0.0107029	pmol/uL plasma	+H+
+MFGM/EV	AA	LPC	LPC 18:0	LPC 18:0	51.3566	pmol/uL plasma	+H+
+MFGM/EV	AA	LPC	LPC 18:1	LPC 18:1	18.5239	pmol/uL plasma	+H+
+MFGM/EV	AA	LPC	LPC 18:2	LPC 18:2	43.8305	pmol/uL plasma	+H+
+MFGM/EV	AA	LPC	LPC 20:0	LPC 20:0	0.15637	pmol/uL plasma	+H+
+MFGM/EV	AA	LPC	LPC 20:1	LPC 20:1	0.676762	pmol/uL plasma	+H+
+MFGM/EV	AA	LPC	LPC 20:2	LPC 20:2	0.192703	pmol/uL plasma	+H+
+MFGM/EV	AA	LPC	LPC 20:4	LPC 20:4	60.2989	pmol/uL plasma	+H+
+MFGM/EV	AA	LPC	LPC 22:0	LPC 22:0	0.0091323	pmol/uL plasma	+H+
+MFGM/EV	AA	LPC	LPC 22:1	LPC 22:1	0.0131628	pmol/uL plasma	+H+
+MFGM/EV	AA	LPC	LPC 22:4	LPC 22:4	0.125803	pmol/uL plasma	+H+
+MFGM/EV	AA	LPC	LPC 22:5	LPC 22:5	0.454349	pmol/uL plasma	+H+
+MFGM/EV	AA	LPC	LPC 22:6	LPC 22:6	4.72646	pmol/uL plasma	+H+
+MFGM/EV	AA	PC	PC 30:0	PC 14:0-16:0	0.126461	pmol/uL plasma	+H+
+MFGM/EV	AA	PC	PC 31:0	PC 15:0-16:0	0.317445	pmol/uL plasma	+H+
+MFGM/EV	AA	PC	PC 32:0	PC 14:0-18:0	1.22375	pmol/uL plasma	+H+
+MFGM/EV	AA	PC	PC 32:0	PC 16:0-16:0	4.75864	pmol/uL plasma	+H+
+MFGM/EV	AA	PC	PC 32:1	PC 14:0-18:1	0.54219	pmol/uL plasma	+H+
+MFGM/EV	AA	PC	PC 32:1	PC 16:0-16:1	1.25081	pmol/uL plasma	+H+
+MFGM/EV	AA	PC	PC 32:2	PC 14:0-18:2	0.480779	pmol/uL plasma	+H+
+MFGM/EV	AA	PC	PC 32:2	PC 16:0-16:2	0.230049	pmol/uL plasma	+H+
+MFGM/EV	AA	PC	PC 33:0	PC 16:0-17:0	0.20813	pmol/uL plasma	+H+
+MFGM/EV	AA	PC	PC 33:1	PC 15:0-18:1	0.298454	pmol/uL plasma	+H+
+MFGM/EV	AA	PC	PC 33:1	PC 16:0-17:1	0.48555	pmol/uL plasma	+H+
+MFGM/EV	AA	PC	PC 33:2	PC 15:0-18:2	1.9499	pmol/uL plasma	+H+
+MFGM/EV	AA	PC	PC 33:3	PC 33:3	0.0412651	pmol/uL plasma	+H+
+MFGM/EV	AA	PC	PC 34:0	PC 16:0-18:0	3.06854	pmol/uL plasma	+H+
+MFGM/EV	AA	PC	PC 34:1	PC 16:0-18:1	45.4797	pmol/uL plasma	+H+
+MFGM/EV	AA	PC	PC 34:1	PC 16:1-18:0	0.957261	pmol/uL plasma	+H+
+MFGM/EV	AA	PC	PC 34:2	PC 16:0-18:2	150.314	pmol/uL plasma	+H+
+MFGM/EV	AA	PC	PC 34:2	PC 16:1-18:1	1.39923	pmol/uL plasma	+H+
+MFGM/EV	AA	PC	PC 34:3	PC 16:0-18:3	1.91975	pmol/uL plasma	+H+
+MFGM/EV	AA	PC	PC 34:3	PC 16:1-18:2	3.05041	pmol/uL plasma	+H+
+MFGM/EV	AA	PC	PC 34:4	PC 14:0-20:4	0.96592	pmol/uL plasma	+H+
+MFGM/EV	AA	PC	PC 35:0	PC 17:0-18:0	0.0687873	pmol/uL plasma	+H+
+MFGM/EV	AA	PC	PC 35:1	PC 16:0-19:1	0.436392	pmol/uL plasma	+H+
+MFGM/EV	AA	PC	PC 35:1	PC 17:0-18:1	0.534361	pmol/uL plasma	+H+
+MFGM/EV	AA	PC	PC 35:2	PC 16:0-19:2	1.55488	pmol/uL plasma	+H+
+MFGM/EV	AA	PC	PC 35:2	PC 17:0-18:2	2.77743	pmol/uL plasma	+H+
+MFGM/EV	AA	PC	PC 35:3	PC 35:3	0.237523	pmol/uL plasma	+H+
+MFGM/EV	AA	PC	PC 35:4	PC 15:0-20:4	3.6054	pmol/uL plasma	+H+
+MFGM/EV	AA	PC	PC 35:5	PC 35:5	0.0209282	pmol/uL plasma	+H+
+MFGM/EV	AA	PC	PC 36:0	PC 18:0-18:0	1.06719	pmol/uL plasma	+H+
+MFGM/EV	AA	PC	PC 36:1	PC 16:0-20:1	0.980093	pmol/uL plasma	+H+
+MFGM/EV	AA	PC	PC 36:1	PC 18:0-18:1	12.0002	pmol/uL plasma	+H+
+MFGM/EV	AA	PC	PC 36:2	PC 16:0-20:2	0.871815	pmol/uL plasma	+H+
+MFGM/EV	AA	PC	PC 36:2	PC 18:0-18:2	95.9766	pmol/uL plasma	+H+
+MFGM/EV	AA	PC	PC 36:2	PC 18:1-18:1	4.48899	pmol/uL plasma	+H+
+MFGM/EV	AA	PC	PC 36:3	PC 16:0-20:3	6.9622	pmol/uL plasma	+H+
+MFGM/EV	AA	PC	PC 36:3	PC 18:1-18:2	19.5648	pmol/uL plasma	+H+
+MFGM/EV	AA	PC	PC 36:4	PC 16:0-20:4	275.301	pmol/uL plasma	+H+
+MFGM/EV	AA	PC	PC 36:4	PC 18:2-18:2	5.75574	pmol/uL plasma	+H+
+MFGM/EV	AA	PC	PC 36:5	PC 16:0-20:5	2.10843	pmol/uL plasma	+H+
+MFGM/EV	AA	PC	PC 36:5	PC 16:1-20:4	4.94058	pmol/uL plasma	+H+
+MFGM/EV	AA	PC	PC 37:1	PC 18:0-19:1	0.0483491	pmol/uL plasma	+H+
+MFGM/EV	AA	PC	PC 37:2	PC 18:0-19:2	1.0965	pmol/uL plasma	+H+
+MFGM/EV	AA	PC	PC 37:2	PC 18:1-19:1	0.0751564	pmol/uL plasma	+H+
+MFGM/EV	AA	PC	PC 37:2	PC 18:2-19:0	0.629824	pmol/uL plasma	+H+
+MFGM/EV	AA	PC	PC 37:3	PC 17:0-20:3	0.381476	pmol/uL plasma	+H+
+MFGM/EV	AA	PC	PC 37:4	PC 17:0-20:4	16.8849	pmol/uL plasma	+H+
+MFGM/EV	AA	PC	PC 37:5	PC 15:0-22:5	0.0404826	pmol/uL plasma	+H+
+MFGM/EV	AA	PC	PC 37:5	PC 17:1-20:4	0.359712	pmol/uL plasma	+H+
+MFGM/EV	AA	PC	PC 37:6	PC 15:0-22:6	0.888012	pmol/uL plasma	+H+
+MFGM/EV	AA	PC	PC 38:1	PC 38:1	0.191673	pmol/uL plasma	+H+
+MFGM/EV	AA	PC	PC 38:2	PC 18:0-20:2	0.766031	pmol/uL plasma	+H+
+MFGM/EV	AA	PC	PC 38:2	PC 18:2-20:0	0.942021	pmol/uL plasma	+H+
+MFGM/EV	AA	PC	PC 38:3	PC 18:0-20:3	6.86983	pmol/uL plasma	+H+
+MFGM/EV	AA	PC	PC 38:3	PC 18:2-20:1	2.10778	pmol/uL plasma	+H+
+MFGM/EV	AA	PC	PC 38:4	PC 16:0-22:4	2.65708	pmol/uL plasma	+H+
+MFGM/EV	AA	PC	PC 38:4	PC 18:0-20:4	424.296	pmol/uL plasma	+H+
+MFGM/EV	AA	PC	PC 38:4	PC 18:1-20:3	2.15867	pmol/uL plasma	+H+
+MFGM/EV	AA	PC	PC 38:5	PC 16:0-22:5	9.69878	pmol/uL plasma	+H+
+MFGM/EV	AA	PC	PC 38:5	PC 18:0-20:5	1.54771	pmol/uL plasma	+H+
+MFGM/EV	AA	PC	PC 38:5	PC 18:1-20:4	61.8153	pmol/uL plasma	+H+
+MFGM/EV	AA	PC	PC 38:6	PC 16:0-22:6	63.8282	pmol/uL plasma	+H+
+MFGM/EV	AA	PC	PC 38:6	PC 18:2-20:4	18.0933	pmol/uL plasma	+H+
+MFGM/EV	AA	PC	PC 39:3	PC 39:3	0.0172015	pmol/uL plasma	+H+
+MFGM/EV	AA	PC	PC 39:4	PC 19:0-20:4	6.20141	pmol/uL plasma	+H+
+MFGM/EV	AA	PC	PC 39:5	PC 17:0-22:5	0.175784	pmol/uL plasma	+H+
+MFGM/EV	AA	PC	PC 39:5	PC 19:1-20:4	0.509074	pmol/uL plasma	+H+
+MFGM/EV	AA	PC	PC 39:6	PC 17:0-22:6	2.3113	pmol/uL plasma	+H+
+MFGM/EV	AA	PC	PC 40:2	PC 40:2	0.0316811	pmol/uL plasma	+H+
+MFGM/EV	AA	PC	PC 40:3	PC 40:3	0.0826995	pmol/uL plasma	+H+
+MFGM/EV	AA	PC	PC 40:4	PC 18:0-22:4	1.58485	pmol/uL plasma	+H+
+MFGM/EV	AA	PC	PC 40:4	PC 20:0-20:4	1.1236	pmol/uL plasma	+H+
+MFGM/EV	AA	PC	PC 40:5	PC 18:0-22:5	6.92166	pmol/uL plasma	+H+
+MFGM/EV	AA	PC	PC 40:5	PC 20:1-20:4	6.02797	pmol/uL plasma	+H+
+MFGM/EV	AA	PC	PC 40:6	PC 18:0-22:6	51.1482	pmol/uL plasma	+H+
+MFGM/EV	AA	PC	PC 40:6	PC 18:1-22:5	1.44594	pmol/uL plasma	+H+
+MFGM/EV	AA	PC	PC 40:6	PC 20:2-20:4	2.44621	pmol/uL plasma	+H+
+MFGM/EV	AA	PC	PC 40:7	PC 18:1-22:6	20.4548	pmol/uL plasma	+H+
+MFGM/EV	AA	PC	PC 40:7	PC 20:3-20:4	3.52826	pmol/uL plasma	+H+
+MFGM/EV	AA	PC	PC 40:8	PC 18:2-22:6	0.774741	pmol/uL plasma	+H+
+MFGM/EV	AA	PC	PC 40:8	PC 20:4-20:4	6.71351	pmol/uL plasma	+H+
+MFGM/EV	AA	PC	PC 41:4	PC 41:4	0.0176026	pmol/uL plasma	+H+
+MFGM/EV	AA	PC	PC 41:5	PC 41:5	0.0905016	pmol/uL plasma	+H+
+MFGM/EV	AA	PC	PC 41:6	PC 19:0-22:6	0.698315	pmol/uL plasma	+H+
+MFGM/EV	AA	PC	PC 42:10	PC 20:4-22:6	1.02301	pmol/uL plasma	+H+
+MFGM/EV	AA	PC	PC 42:2	PC 42:2	0.0200887	pmol/uL plasma	+H+
+MFGM/EV	AA	PC	PC 42:4	PC 42:4	0.038861	pmol/uL plasma	+H+
+MFGM/EV	AA	PC	PC 42:5	PC 42:5	0.141062	pmol/uL plasma	+H+
+MFGM/EV	AA	PC	PC 42:6	PC 20:0-22:6	0.232745	pmol/uL plasma	+H+
+MFGM/EV	AA	PC	PC 42:7	PC 20:1-22:6	0.592395	pmol/uL plasma	+H+
+MFGM/EV	AA	PC	PC 42:8	PC 20:2-22:6	0.364284	pmol/uL plasma	+H+
+MFGM/EV	AA	PC	PC 44:4	PC 44:4	0.034159	pmol/uL plasma	+H+
+MFGM/EV	AA	PC	PC 44:5	PC 44:5	0.0390914	pmol/uL plasma	+H+
+MFGM/EV	AA	PC O-	PC O-32:0	PC O-16:0/16:0	0.44451	pmol/uL plasma	+H+
+MFGM/EV	AA	PC O-	PC O-32:1	PC O-16:1/16:0	0.232106	pmol/uL plasma	+H+
+MFGM/EV	AA	PC O-	PC O-34:1	PC O-16:0/18:1	0.487589	pmol/uL plasma	+H+
+MFGM/EV	AA	PC O-	PC O-34:1	PC O-18:1/16:0	1.11945	pmol/uL plasma	+H+
+MFGM/EV	AA	PC O-	PC O-34:2	PC O-16:0/18:2	0.507617	pmol/uL plasma	+H+
+MFGM/EV	AA	PC O-	PC O-34:3	PC O-16:1/18:2	0.0620107	pmol/uL plasma	+H+
+MFGM/EV	AA	PC O-	PC O-35:4	PC O-35:4	0.0772351	pmol/uL plasma	+H+
+MFGM/EV	AA	PC O-	PC O-35:5	PC O-35:5	0.355983	pmol/uL plasma	+H+
+MFGM/EV	AA	PC O-	PC O-36:2	PC O-36:2	0.10763	pmol/uL plasma	+H+
+MFGM/EV	AA	PC O-	PC O-36:3	PC O-36:3	0.265526	pmol/uL plasma	+H+
+MFGM/EV	AA	PC O-	PC O-36:4	PC O-16:0/20:4	5.92368	pmol/uL plasma	+H+
+MFGM/EV	AA	PC O-	PC O-36:5	PC O-16:1/20:4	2.10441	pmol/uL plasma	+H+
+MFGM/EV	AA	PC O-	PC O-37:4	PC O-37:4	0.07281	pmol/uL plasma	+H+
+MFGM/EV	AA	PC O-	PC O-37:5	PC O-17:1/20:4	0.150259	pmol/uL plasma	+H+
+MFGM/EV	AA	PC O-	PC O-37:6	PC O-37:6	0.0377476	pmol/uL plasma	+H+
+MFGM/EV	AA	PC O-	PC O-38:4	PC O-18:0/20:4	2.01325	pmol/uL plasma	+H+
+MFGM/EV	AA	PC O-	PC O-38:5	PC O-16:0/22:5	0.581368	pmol/uL plasma	+H+
+MFGM/EV	AA	PC O-	PC O-38:5	PC O-18:1/20:4	5.80267	pmol/uL plasma	+H+
+MFGM/EV	AA	PC O-	PC O-38:6	PC O-16:0/22:6	0.802091	pmol/uL plasma	+H+
+MFGM/EV	AA	PC O-	PC O-38:6	PC O-18:2/20:4	1.17755	pmol/uL plasma	+H+
+MFGM/EV	AA	PC O-	PC O-38:7	PC O-18:3/20:4	0.260431	pmol/uL plasma	+H+
+MFGM/EV	AA	PC O-	PC O-39:5	PC O-39:5	0.104754	pmol/uL plasma	+H+
+MFGM/EV	AA	PC O-	PC O-39:6	PC O-39:6	0.0178694	pmol/uL plasma	+H+
+MFGM/EV	AA	PC O-	PC O-40:4	PC O-40:4	0.362507	pmol/uL plasma	+H+
+MFGM/EV	AA	PC O-	PC O-40:5	PC O-40:5	0.72602	pmol/uL plasma	+H+
+MFGM/EV	AA	PC O-	PC O-40:6	PC O-40:6	0.807276	pmol/uL plasma	+H+
+MFGM/EV	AA	PC O-	PC O-40:7	PC O-18:1/22:6	0.874129	pmol/uL plasma	+H+
+MFGM/EV	AA	PC O-	PC O-42:4	PC O-42:4	0.0174528	pmol/uL plasma	+H+
+MFGM/EV	AA	PC O-	PC O-42:5	PC O-42:5	0.0242103	pmol/uL plasma	+H+
+MFGM/EV	AA	PC O-	PC O-42:6	PC O-42:6	0.119238	pmol/uL plasma	+H+
+MFGM/EV	AA	SM	SM 32:1;2	SM 32:1;2	1.65721	pmol/uL plasma	+H+
+MFGM/EV	AA	SM	SM 33:1;2	SM 18:1;2/15:0	1.95943	pmol/uL plasma	+H+
+MFGM/EV	AA	SM	SM 34:0;2	SM 34:0;2	0.0665437	pmol/uL plasma	+H+
+MFGM/EV	AA	SM	SM 34:1;2	SM 18:1;2/16:0	28.7546	pmol/uL plasma	+H+
+MFGM/EV	AA	SM	SM 34:2;2	SM 18:1;2/16:1	2.4665	pmol/uL plasma	+H+
+MFGM/EV	AA	SM	SM 34:2;2	SM 18:2;2/16:0	1.28981	pmol/uL plasma	+H+
+MFGM/EV	AA	SM	SM 36:1;2	SM 18:1;2/18:0	2.5051	pmol/uL plasma	+H+
+MFGM/EV	AA	SM	SM 36:2;2	SM 36:2;2	0.919279	pmol/uL plasma	+H+
+MFGM/EV	AA	SM	SM 37:1;2	SM 37:1;2	0.0451231	pmol/uL plasma	+H+
+MFGM/EV	AA	SM	SM 38:1;2	SM 38:1;2	1.27414	pmol/uL plasma	+H+
+MFGM/EV	AA	SM	SM 38:2;2	SM 38:2;2	0.515527	pmol/uL plasma	+H+
+MFGM/EV	AA	SM	SM 39:1;2	SM 18:1;2/21:0	1.41243	pmol/uL plasma	+H+
+MFGM/EV	AA	SM	SM 39:2;2	SM 39:2;2	0.0756208	pmol/uL plasma	+H+
+MFGM/EV	AA	SM	SM 40:1;2	SM 18:1;2/22:0	10.0177	pmol/uL plasma	+H+
+MFGM/EV	AA	SM	SM 40:2;2	SM 18:1;2/22:1	7.24573	pmol/uL plasma	+H+
+MFGM/EV	AA	SM	SM 41:1;2	SM 18:1;2/23:0	13.9615	pmol/uL plasma	+H+
+MFGM/EV	AA	SM	SM 41:2;2	SM 17:1;2/24:1	0.105169	pmol/uL plasma	+H+
+MFGM/EV	AA	SM	SM 41:2;2	SM 18:1;2/23:1	5.6571	pmol/uL plasma	+H+
+MFGM/EV	AA	SM	SM 42:1;2	SM 18:1;2/24:0	23.8281	pmol/uL plasma	+H+
+MFGM/EV	AA	SM	SM 42:2;2	SM 18:1;2/24:1	25.367	pmol/uL plasma	+H+
+MFGM/EV	AA	SM	SM 42:2;2	SM 18:2;2/24:0	1.93768	pmol/uL plasma	+H+
+MFGM/EV	AA	SM	SM 43:1;2	SM 43:1;2	1.32109	pmol/uL plasma	+H+
+MFGM/EV	AA	SM	SM 43:2;2	SM 43:2;2	0.7553	pmol/uL plasma	+H+
+MFGM/EV	AA	SM	SM 44:2;2	SM 44:2;2	0.124918	pmol/uL plasma	+H+
+MFGM/EV	AA	ST	Cholesterol	Cholesterol	688.066	pmol/uL plasma	+H+ -H2O
+MFGM/EV	AA	TAG	TAG 48:0	TAG 48:0	0.669137	pmol/uL plasma	+NH4+
+MFGM/EV	AA	TAG	TAG 48:1	TAG 48:1	0.446393	pmol/uL plasma	+NH4+
+MFGM/EV	AA	TAG	TAG 48:2	TAG 48:2	0.359278	pmol/uL plasma	+NH4+
+MFGM/EV	AA	TAG	TAG 48:3	TAG 48:3	0.0380588	pmol/uL plasma	+NH4+
+MFGM/EV	AA	TAG	TAG 49:0	TAG 49:0	0.022376	pmol/uL plasma	+NH4+
+MFGM/EV	AA	TAG	TAG 49:1	TAG 49:1	0.229441	pmol/uL plasma	+NH4+
+MFGM/EV	AA	TAG	TAG 49:2	TAG 49:2	0.564447	pmol/uL plasma	+NH4+
+MFGM/EV	AA	TAG	TAG 49:3	TAG 49:3	0.0725819	pmol/uL plasma	+NH4+
+MFGM/EV	AA	TAG	TAG 50:0	TAG 50:0	0.314577	pmol/uL plasma	+NH4+
+MFGM/EV	AA	TAG	TAG 50:1	TAG 50:1	4.69727	pmol/uL plasma	+NH4+
+MFGM/EV	AA	TAG	TAG 50:2	TAG 50:2	10.2202	pmol/uL plasma	+NH4+
+MFGM/EV	AA	TAG	TAG 50:3	TAG 50:3	4.34048	pmol/uL plasma	+NH4+
+MFGM/EV	AA	TAG	TAG 50:4	TAG 50:4	1.62867	pmol/uL plasma	+NH4+
+MFGM/EV	AA	TAG	TAG 50:5	TAG 50:5	0.292855	pmol/uL plasma	+NH4+
+MFGM/EV	AA	TAG	TAG 51:1	TAG 51:1	0.418246	pmol/uL plasma	+NH4+
+MFGM/EV	AA	TAG	TAG 51:2	TAG 51:2	1.4248	pmol/uL plasma	+NH4+
+MFGM/EV	AA	TAG	TAG 51:3	TAG 51:3	1.78469	pmol/uL plasma	+NH4+
+MFGM/EV	AA	TAG	TAG 51:4	TAG 51:4	1.44567	pmol/uL plasma	+NH4+
+MFGM/EV	AA	TAG	TAG 51:5	TAG 51:5	0.134738	pmol/uL plasma	+NH4+
+MFGM/EV	AA	TAG	TAG 52:0	TAG 52:0	0.0598246	pmol/uL plasma	+NH4+
+MFGM/EV	AA	TAG	TAG 52:1	TAG 52:1	1.76655	pmol/uL plasma	+NH4+
+MFGM/EV	AA	TAG	TAG 52:2	TAG 52:2	29.7511	pmol/uL plasma	+NH4+
+MFGM/EV	AA	TAG	TAG 52:3	TAG 52:3	88.4437	pmol/uL plasma	+NH4+
+MFGM/EV	AA	TAG	TAG 52:4	TAG 52:4	74.0841	pmol/uL plasma	+NH4+
+MFGM/EV	AA	TAG	TAG 52:5	TAG 52:5	13.9582	pmol/uL plasma	+NH4+
+MFGM/EV	AA	TAG	TAG 52:6	TAG 52:6	2.41778	pmol/uL plasma	+NH4+
+MFGM/EV	AA	TAG	TAG 52:7	TAG 52:7	0.332442	pmol/uL plasma	+NH4+
+MFGM/EV	AA	TAG	TAG 53:1	TAG 53:1	0.05979	pmol/uL plasma	+NH4+
+MFGM/EV	AA	TAG	TAG 53:2	TAG 53:2	0.788416	pmol/uL plasma	+NH4+
+MFGM/EV	AA	TAG	TAG 53:3	TAG 53:3	1.70182	pmol/uL plasma	+NH4+
+MFGM/EV	AA	TAG	TAG 53:4	TAG 53:4	1.99571	pmol/uL plasma	+NH4+
+MFGM/EV	AA	TAG	TAG 53:5	TAG 53:5	0.994077	pmol/uL plasma	+NH4+
+MFGM/EV	AA	TAG	TAG 53:6	TAG 53:6	0.790237	pmol/uL plasma	+NH4+
+MFGM/EV	AA	TAG	TAG 53:7	TAG 53:7	0.0510529	pmol/uL plasma	+NH4+
+MFGM/EV	AA	TAG	TAG 54:0	TAG 54:0	0.0207265	pmol/uL plasma	+NH4+
+MFGM/EV	AA	TAG	TAG 54:1	TAG 54:1	0.430669	pmol/uL plasma	+NH4+
+MFGM/EV	AA	TAG	TAG 54:2	TAG 54:2	2.93016	pmol/uL plasma	+NH4+
+MFGM/EV	AA	TAG	TAG 54:3	TAG 54:3	10.7487	pmol/uL plasma	+NH4+
+MFGM/EV	AA	TAG	TAG 54:4	TAG 54:4	24.3333	pmol/uL plasma	+NH4+
+MFGM/EV	AA	TAG	TAG 54:5	TAG 54:5	43.1324	pmol/uL plasma	+NH4+
+MFGM/EV	AA	TAG	TAG 54:6	TAG 54:6	51.806	pmol/uL plasma	+NH4+
+MFGM/EV	AA	TAG	TAG 54:7	TAG 54:7	9.80072	pmol/uL plasma	+NH4+
+MFGM/EV	AA	TAG	TAG 54:8	TAG 54:8	1.17462	pmol/uL plasma	+NH4+
+MFGM/EV	AA	TAG	TAG 55:1	TAG 55:1	0.0387269	pmol/uL plasma	+NH4+
+MFGM/EV	AA	TAG	TAG 55:2	TAG 55:2	0.120768	pmol/uL plasma	+NH4+
+MFGM/EV	AA	TAG	TAG 55:3	TAG 55:3	0.150879	pmol/uL plasma	+NH4+
+MFGM/EV	AA	TAG	TAG 55:4	TAG 55:4	0.352409	pmol/uL plasma	+NH4+
+MFGM/EV	AA	TAG	TAG 55:5	TAG 55:5	0.616409	pmol/uL plasma	+NH4+
+MFGM/EV	AA	TAG	TAG 55:6	TAG 55:6	1.22267	pmol/uL plasma	+NH4+
+MFGM/EV	AA	TAG	TAG 55:7	TAG 55:7	0.39634	pmol/uL plasma	+NH4+
+MFGM/EV	AA	TAG	TAG 55:8	TAG 55:8	0.277237	pmol/uL plasma	+NH4+
+MFGM/EV	AA	TAG	TAG 56:1	TAG 56:1	0.138346	pmol/uL plasma	+NH4+
+MFGM/EV	AA	TAG	TAG 56:10	TAG 56:10	0.513786	pmol/uL plasma	+NH4+
+MFGM/EV	AA	TAG	TAG 56:2	TAG 56:2	1.11888	pmol/uL plasma	+NH4+
+MFGM/EV	AA	TAG	TAG 56:3	TAG 56:3	1.58137	pmol/uL plasma	+NH4+
+MFGM/EV	AA	TAG	TAG 56:4	TAG 56:4	2.93713	pmol/uL plasma	+NH4+
+MFGM/EV	AA	TAG	TAG 56:5	TAG 56:5	8.58402	pmol/uL plasma	+NH4+
+MFGM/EV	AA	TAG	TAG 56:6	TAG 56:6	20.4841	pmol/uL plasma	+NH4+
+MFGM/EV	AA	TAG	TAG 56:7	TAG 56:7	34.129	pmol/uL plasma	+NH4+
+MFGM/EV	AA	TAG	TAG 56:8	TAG 56:8	37.3455	pmol/uL plasma	+NH4+
+MFGM/EV	AA	TAG	TAG 56:9	TAG 56:9	5.33862	pmol/uL plasma	+NH4+
+MFGM/EV	AA	TAG	TAG 57:1	TAG 57:1	0.0196346	pmol/uL plasma	+NH4+
+MFGM/EV	AA	TAG	TAG 57:2	TAG 57:2	0.0702348	pmol/uL plasma	+NH4+
+MFGM/EV	AA	TAG	TAG 57:3	TAG 57:3	0.0737291	pmol/uL plasma	+NH4+
+MFGM/EV	AA	TAG	TAG 57:4	TAG 57:4	0.0160794	pmol/uL plasma	+NH4+
+MFGM/EV	AA	TAG	TAG 57:5	TAG 57:5	0.0967139	pmol/uL plasma	+NH4+
+MFGM/EV	AA	TAG	TAG 57:6	TAG 57:6	0.123804	pmol/uL plasma	+NH4+
+MFGM/EV	AA	TAG	TAG 57:7	TAG 57:7	0.247876	pmol/uL plasma	+NH4+
+MFGM/EV	AA	TAG	TAG 57:8	TAG 57:8	0.307621	pmol/uL plasma	+NH4+
+MFGM/EV	AA	TAG	TAG 57:9	TAG 57:9	0.0648316	pmol/uL plasma	+NH4+
+MFGM/EV	AA	TAG	TAG 58:1	TAG 58:1	0.192746	pmol/uL plasma	+NH4+
+MFGM/EV	AA	TAG	TAG 58:10	TAG 58:10	24.0992	pmol/uL plasma	+NH4+
+MFGM/EV	AA	TAG	TAG 58:11	TAG 58:11	4.02041	pmol/uL plasma	+NH4+
+MFGM/EV	AA	TAG	TAG 58:12	TAG 58:12	0.134642	pmol/uL plasma	+NH4+
+MFGM/EV	AA	TAG	TAG 58:2	TAG 58:2	0.585403	pmol/uL plasma	+NH4+
+MFGM/EV	AA	TAG	TAG 58:3	TAG 58:3	0.759946	pmol/uL plasma	+NH4+
+MFGM/EV	AA	TAG	TAG 58:4	TAG 58:4	0.755465	pmol/uL plasma	+NH4+
+MFGM/EV	AA	TAG	TAG 58:5	TAG 58:5	0.682297	pmol/uL plasma	+NH4+
+MFGM/EV	AA	TAG	TAG 58:6	TAG 58:6	1.67414	pmol/uL plasma	+NH4+
+MFGM/EV	AA	TAG	TAG 58:7	TAG 58:7	4.05514	pmol/uL plasma	+NH4+
+MFGM/EV	AA	TAG	TAG 58:8	TAG 58:8	7.48268	pmol/uL plasma	+NH4+
+MFGM/EV	AA	TAG	TAG 58:9	TAG 58:9	16.5666	pmol/uL plasma	+NH4+
+MFGM/EV	AA	TAG	TAG 59:2	TAG 59:2	0.030939	pmol/uL plasma	+NH4+
+MFGM/EV	AA	TAG	TAG 59:4	TAG 59:4	0.0170936	pmol/uL plasma	+NH4+
+MFGM/EV	AA	TAG	TAG 59:5	TAG 59:5	0.0230751	pmol/uL plasma	+NH4+
+MFGM/EV	AA	TAG	TAG 59:8	TAG 59:8	0.0593623	pmol/uL plasma	+NH4+
+MFGM/EV	AA	TAG	TAG 59:9	TAG 59:9	0.0165885	pmol/uL plasma	+NH4+
+MFGM/EV	AA	TAG	TAG 60:1	TAG 60:1	0.0376192	pmol/uL plasma	+NH4+
+MFGM/EV	AA	TAG	TAG 60:10	TAG 60:10	3.44574	pmol/uL plasma	+NH4+
+MFGM/EV	AA	TAG	TAG 60:11	TAG 60:11	5.88905	pmol/uL plasma	+NH4+
+MFGM/EV	AA	TAG	TAG 60:12	TAG 60:12	13.5437	pmol/uL plasma	+NH4+
+MFGM/EV	AA	TAG	TAG 60:13	TAG 60:13	0.680337	pmol/uL plasma	+NH4+
+MFGM/EV	AA	TAG	TAG 60:2	TAG 60:2	0.261819	pmol/uL plasma	+NH4+
+MFGM/EV	AA	TAG	TAG 60:3	TAG 60:3	0.568825	pmol/uL plasma	+NH4+
+MFGM/EV	AA	TAG	TAG 60:4	TAG 60:4	0.474589	pmol/uL plasma	+NH4+
+MFGM/EV	AA	TAG	TAG 60:5	TAG 60:5	0.41713	pmol/uL plasma	+NH4+
+MFGM/EV	AA	TAG	TAG 60:6	TAG 60:6	0.187996	pmol/uL plasma	+NH4+
+MFGM/EV	AA	TAG	TAG 60:7	TAG 60:7	0.253227	pmol/uL plasma	+NH4+
+MFGM/EV	AA	TAG	TAG 60:8	TAG 60:8	0.544641	pmol/uL plasma	+NH4+
+MFGM/EV	AA	TAG	TAG 60:9	TAG 60:9	1.68818	pmol/uL plasma	+NH4+
+MFGM/EV	AA	TAG	TAG 62:10	TAG 62:10	0.0689602	pmol/uL plasma	+NH4+
+MFGM/EV	AA	TAG	TAG 62:11	TAG 62:11	0.439848	pmol/uL plasma	+NH4+
+MFGM/EV	AA	TAG	TAG 62:12	TAG 62:12	0.770464	pmol/uL plasma	+NH4+
+MFGM/EV	AA	TAG	TAG 62:13	TAG 62:13	0.935635	pmol/uL plasma	+NH4+
+MFGM/EV	AA	TAG	TAG 62:14	TAG 62:14	1.01672	pmol/uL plasma	+NH4+
CTRL	B	Cer	Cer 32:1;2	Cer 18:1;2/14:0	0.00319994	pmol/uL plasma	+HCOO-
CTRL	B	Cer	Cer 34:0;2	Cer 18:0;2/16:0	0.00562736	pmol/uL plasma	+HCOO-
CTRL	B	Cer	Cer 34:1;2	Cer 18:1;2/16:0	0.365664	pmol/uL plasma	+HCOO-
CTRL	B	Cer	Cer 36:1;2	Cer 18:1;2/18:0	0.0101479	pmol/uL plasma	+HCOO-
CTRL	B	Cer	Cer 38:0;2	Cer 18:0;2/20:0	0.00116789	pmol/uL plasma	+HCOO-
CTRL	B	Cer	Cer 38:1;2	Cer 18:1;2/20:0	0.0196667	pmol/uL plasma	+HCOO-
CTRL	B	Cer	Cer 39:1;2	Cer 18:1;2/21:0	0.00639003	pmol/uL plasma	+HCOO-
CTRL	B	Cer	Cer 40:0;2	Cer 18:0;2/22:0	0.0122901	pmol/uL plasma	+HCOO-
CTRL	B	Cer	Cer 40:1;2	Cer 18:1;2/22:0	0.423851	pmol/uL plasma	+HCOO-
CTRL	B	Cer	Cer 40:2;2	Cer 18:1;2/22:1	0.0735318	pmol/uL plasma	+HCOO-
CTRL	B	Cer	Cer 40:2;2	Cer 18:2;2/22:0	0.0229311	pmol/uL plasma	+HCOO-
CTRL	B	Cer	Cer 41:0;2	Cer 41:0;2	0.00467747	pmol/uL plasma	+HCOO-
CTRL	B	Cer	Cer 41:1;2	Cer 17:1;2/24:0	0.0111564	pmol/uL plasma	+HCOO-
CTRL	B	Cer	Cer 41:1;2	Cer 18:1;2/23:0	0.475416	pmol/uL plasma	+HCOO-
CTRL	B	Cer	Cer 41:2;2	Cer 17:1;2/24:1	0.00422375	pmol/uL plasma	+HCOO-
CTRL	B	Cer	Cer 41:2;2	Cer 18:1;2/23:1	0.0267245	pmol/uL plasma	+HCOO-
CTRL	B	Cer	Cer 42:0;2	Cer 18:0;2/24:0	0.0431622	pmol/uL plasma	+HCOO-
CTRL	B	Cer	Cer 42:1;2	Cer 18:0;2/24:1	0.00337881	pmol/uL plasma	+HCOO-
CTRL	B	Cer	Cer 42:1;2	Cer 18:1;2/24:0	2.93336	pmol/uL plasma	+HCOO-
CTRL	B	Cer	Cer 42:2;2	Cer 18:0;2/24:2	0.00595213	pmol/uL plasma	+HCOO-
CTRL	B	Cer	Cer 42:2;2	Cer 18:1;2/24:1	1.05199	pmol/uL plasma	+HCOO-
CTRL	B	Cer	Cer 42:2;2	Cer 18:2;2/24:0	0.196202	pmol/uL plasma	+HCOO-
CTRL	B	Cer	Cer 43:1;2	Cer 43:1;2	0.468015	pmol/uL plasma	+HCOO-
CTRL	B	Cer	Cer 43:2;2	Cer 43:2;2	0.0451162	pmol/uL plasma	+HCOO-
CTRL	B	Cer	Cer 44:1;2	Cer 44:1;2	0.0638589	pmol/uL plasma	+HCOO-
CTRL	B	Cer	Cer 44:2;2	Cer 44:2;2	0.0451826	pmol/uL plasma	+HCOO-
CTRL	B	DAG	DAG 30:0	DAG 30:0	0.0128731	pmol/uL plasma	+HCOO-
CTRL	B	DAG	DAG 30:1	DAG 30:1	0.00388588	pmol/uL plasma	+HCOO-
CTRL	B	DAG	DAG 31:0	DAG 15:0-16:0	0.0104139	pmol/uL plasma	+HCOO-
CTRL	B	DAG	DAG 32:0	DAG 16:0-16:0	0.324194	pmol/uL plasma	+HCOO-
CTRL	B	DAG	DAG 32:1	DAG 32:1	0.143683	pmol/uL plasma	+HCOO-
CTRL	B	DAG	DAG 32:2	DAG 32:2	0.0469553	pmol/uL plasma	+HCOO-
CTRL	B	DAG	DAG 33:0	DAG 33:0	0.00818731	pmol/uL plasma	+HCOO-
CTRL	B	DAG	DAG 33:1	DAG 33:1	0.0187612	pmol/uL plasma	+HCOO-
CTRL	B	DAG	DAG 33:2	DAG 33:2	0.00381542	pmol/uL plasma	+HCOO-
CTRL	B	DAG	DAG 34:0	DAG 16:0-18:0	0.35964	pmol/uL plasma	+HCOO-
CTRL	B	DAG	DAG 34:1	DAG 16:0-18:1	1.62813	pmol/uL plasma	+HCOO-
CTRL	B	DAG	DAG 34:1	DAG 16:1-18:0	0.00449852	pmol/uL plasma	+HCOO-
CTRL	B	DAG	DAG 34:2	DAG 16:0-18:2	1.84785	pmol/uL plasma	+HCOO-
CTRL	B	DAG	DAG 34:2	DAG 16:1-18:1	0.583043	pmol/uL plasma	+HCOO-
CTRL	B	DAG	DAG 34:3	DAG 16:1-18:2	0.549398	pmol/uL plasma	+HCOO-
CTRL	B	DAG	DAG 35:1	DAG 17:0-18:1	0.0380989	pmol/uL plasma	+HCOO-
CTRL	B	DAG	DAG 35:2	DAG 35:2	0.0834113	pmol/uL plasma	+HCOO-
CTRL	B	DAG	DAG 35:3	DAG 35:3	0.0170959	pmol/uL plasma	+HCOO-
CTRL	B	DAG	DAG 36:0	DAG 36:0	0.273496	pmol/uL plasma	+HCOO-
CTRL	B	DAG	DAG 36:1	DAG 18:0-18:1	0.169112	pmol/uL plasma	+HCOO-
CTRL	B	DAG	DAG 36:2	DAG 18:0-18:2	0.227411	pmol/uL plasma	+HCOO-
CTRL	B	DAG	DAG 36:2	DAG 18:1-18:1	2.69993	pmol/uL plasma	+HCOO-
CTRL	B	DAG	DAG 36:3	DAG 18:1-18:2	4.93617	pmol/uL plasma	+HCOO-
CTRL	B	DAG	DAG 36:4	DAG 16:0-20:4	0.661256	pmol/uL plasma	+HCOO-
CTRL	B	DAG	DAG 36:4	DAG 18:1-18:3	0.461767	pmol/uL plasma	+HCOO-
CTRL	B	DAG	DAG 36:4	DAG 18:2-18:2	2.00826	pmol/uL plasma	+HCOO-
CTRL	B	DAG	DAG 36:5	DAG 18:2-18:3	0.607928	pmol/uL plasma	+HCOO-
CTRL	B	DAG	DAG 38:2	DAG 38:2	0.0801903	pmol/uL plasma	+HCOO-
CTRL	B	DAG	DAG 38:3	DAG 38:3	0.211253	pmol/uL plasma	+HCOO-
CTRL	B	DAG	DAG 38:4	DAG 18:0-20:4	0.5768	pmol/uL plasma	+HCOO-
CTRL	B	DAG	DAG 38:5	DAG 18:1-20:4	3.12305	pmol/uL plasma	+HCOO-
CTRL	B	DAG	DAG 38:5	DAG 18:2-20:3	0.459909	pmol/uL plasma	+HCOO-
CTRL	B	DAG	DAG 38:6	DAG 18:1-20:5	0.397571	pmol/uL plasma	+HCOO-
CTRL	B	DAG	DAG 38:6	DAG 18:2-20:4	4.38242	pmol/uL plasma	+HCOO-
CTRL	B	DAG	DAG 38:7	DAG 18:2-20:5	0.508913	pmol/uL plasma	+HCOO-
CTRL	B	DAG	DAG 40:1	DAG 40:1	0.000380085	pmol/uL plasma	+HCOO-
CTRL	B	DAG	DAG 40:2	DAG 40:2	0.0104197	pmol/uL plasma	+HCOO-
CTRL	B	DAG	DAG 40:5	DAG 18:1-22:4	0.373508	pmol/uL plasma	+HCOO-
CTRL	B	DAG	DAG 40:6	DAG 18:0-22:6	0.01821	pmol/uL plasma	+HCOO-
CTRL	B	DAG	DAG 40:6	DAG 18:1-22:5	0.419407	pmol/uL plasma	+HCOO-
CTRL	B	DAG	DAG 40:6	DAG 18:2-22:4	0.569706	pmol/uL plasma	+HCOO-
CTRL	B	DAG	DAG 40:7	DAG 18:1-22:6	1.01773	pmol/uL plasma	+HCOO-
CTRL	B	DAG	DAG 40:7	DAG 18:2-22:5	0.487423	pmol/uL plasma	+HCOO-
CTRL	B	DAG	DAG 40:8	DAG 18:2-22:6	1.94076	pmol/uL plasma	+HCOO-
CTRL	B	DAG	DAG 42:0	DAG 42:0	0.00409116	pmol/uL plasma	+HCOO-
CTRL	B	HexCer	HexCer 32:1;2	HexCer 18:1;2/14:0	0.0167746	pmol/uL plasma	+HCOO-
CTRL	B	HexCer	HexCer 34:1;2	HexCer 18:1;2/16:0	0.220213	pmol/uL plasma	+HCOO-
CTRL	B	HexCer	HexCer 36:1;2	HexCer 18:1;2/18:0	0.00408025	pmol/uL plasma	+HCOO-
CTRL	B	HexCer	HexCer 37:1;2	HexCer 37:1;2	0.00980423	pmol/uL plasma	+HCOO-
CTRL	B	HexCer	HexCer 40:1;2	HexCer 18:1;2/22:0	0.318021	pmol/uL plasma	+HCOO-
CTRL	B	HexCer	HexCer 41:1;2	HexCer 18:1;2/23:0	0.179714	pmol/uL plasma	+HCOO-
CTRL	B	HexCer	HexCer 42:1;2	HexCer 18:1;2/24:0	0.874453	pmol/uL plasma	+HCOO-
CTRL	B	LPE	LPE 15:0	LPE 15:0	0.00406738	pmol/uL plasma	-H+
CTRL	B	LPE	LPE 16:0	LPE 16:0	1.01877	pmol/uL plasma	-H+
CTRL	B	LPE	LPE 16:1	LPE 16:1	0.00854967	pmol/uL plasma	-H+
CTRL	B	LPE	LPE 17:0	LPE 17:0	0.0352763	pmol/uL plasma	-H+
CTRL	B	LPE	LPE 18:0	LPE 18:0	5.1714	pmol/uL plasma	-H+
CTRL	B	LPE	LPE 18:1	LPE 18:1	0.451444	pmol/uL plasma	-H+
CTRL	B	LPE	LPE 18:2	LPE 18:2	0.363584	pmol/uL plasma	-H+
CTRL	B	LPE	LPE 20:1	LPE 20:1	0.668466	pmol/uL plasma	-H+
CTRL	B	LPE	LPE 20:3	LPE 20:3	0.0059988	pmol/uL plasma	-H+
CTRL	B	LPE	LPE 20:4	LPE 20:4	1.1279	pmol/uL plasma	-H+
CTRL	B	LPE	LPE 22:5	LPE 22:5	0.0215591	pmol/uL plasma	-H+
CTRL	B	LPE	LPE 22:6	LPE 22:6	0.507753	pmol/uL plasma	-H+
CTRL	B	NEFA	NEFA 13:0	NEFA 13:0	0.10293	pmol/uL plasma	-H+
CTRL	B	NEFA	NEFA 14:0	NEFA 14:0	4.59906	pmol/uL plasma	-H+
CTRL	B	NEFA	NEFA 14:1	NEFA 14:1	0.501533	pmol/uL plasma	-H+
CTRL	B	NEFA	NEFA 15:0	NEFA 15:0	2.04545	pmol/uL plasma	-H+
CTRL	B	NEFA	NEFA 15:1	NEFA 15:1	0.089982	pmol/uL plasma	-H+
CTRL	B	NEFA	NEFA 16:0	NEFA 16:0	218.174	pmol/uL plasma	-H+
CTRL	B	NEFA	NEFA 16:1	NEFA 16:1	26.9626	pmol/uL plasma	-H+
CTRL	B	NEFA	NEFA 16:2	NEFA 16:2	0.318624	pmol/uL plasma	-H+
CTRL	B	NEFA	NEFA 17:0	NEFA 17:0	2.11554	pmol/uL plasma	-H+
CTRL	B	NEFA	NEFA 17:1	NEFA 17:1	0.752944	pmol/uL plasma	-H+
CTRL	B	NEFA	NEFA 17:2	NEFA 17:2	0.0381798	pmol/uL plasma	-H+
CTRL	B	NEFA	NEFA 18:0	NEFA 18:0	123.557	pmol/uL plasma	-H+
CTRL	B	NEFA	NEFA 18:1	NEFA 18:1	141.317	pmol/uL plasma	-H+
CTRL	B	NEFA	NEFA 18:2	NEFA 18:2	136.805	pmol/uL plasma	-H+
CTRL	B	NEFA	NEFA 18:3	NEFA 18:3	10.4296	pmol/uL plasma	-H+
CTRL	B	NEFA	NEFA 19:0	NEFA 19:0	0.157785	pmol/uL plasma	-H+
CTRL	B	NEFA	NEFA 19:1	NEFA 19:1	0.0775562	pmol/uL plasma	-H+
CTRL	B	NEFA	NEFA 19:2	NEFA 19:2	0.0124609	pmol/uL plasma	-H+
CTRL	B	NEFA	NEFA 19:3	NEFA 19:3	0.0128509	pmol/uL plasma	-H+
CTRL	B	NEFA	NEFA 19:4	NEFA 19:4	0.00429389	pmol/uL plasma	-H+
CTRL	B	NEFA	NEFA 20:0	NEFA 20:0	0.816975	pmol/uL plasma	-H+
CTRL	B	NEFA	NEFA 20:1	NEFA 20:1	2.51232	pmol/uL plasma	-H+
CTRL	B	NEFA	NEFA 20:2	NEFA 20:2	0.8389	pmol/uL plasma	-H+
CTRL	B	NEFA	NEFA 20:3	NEFA 20:3	3.78072	pmol/uL plasma	-H+
CTRL	B	NEFA	NEFA 20:4	NEFA 20:4	50.4135	pmol/uL plasma	-H+
CTRL	B	NEFA	NEFA 20:5	NEFA 20:5	1.24882	pmol/uL plasma	-H+
CTRL	B	NEFA	NEFA 21:0	NEFA 21:0	0.222833	pmol/uL plasma	-H+
CTRL	B	NEFA	NEFA 21:1	NEFA 21:1	0.0252263	pmol/uL plasma	-H+
CTRL	B	NEFA	NEFA 21:3	NEFA 21:3	0.00205812	pmol/uL plasma	-H+
CTRL	B	NEFA	NEFA 21:4	NEFA 21:4	0.0109094	pmol/uL plasma	-H+
CTRL	B	NEFA	NEFA 22:0	NEFA 22:0	0.237535	pmol/uL plasma	-H+
CTRL	B	NEFA	NEFA 22:1	NEFA 22:1	0.105262	pmol/uL plasma	-H+
CTRL	B	NEFA	NEFA 22:2	NEFA 22:2	0.0128748	pmol/uL plasma	-H+
CTRL	B	NEFA	NEFA 22:3	NEFA 22:3	0.0639874	pmol/uL plasma	-H+
CTRL	B	NEFA	NEFA 22:4	NEFA 22:4	7.35546	pmol/uL plasma	-H+
CTRL	B	NEFA	NEFA 22:5	NEFA 22:5	7.03071	pmol/uL plasma	-H+
CTRL	B	NEFA	NEFA 22:6	NEFA 22:6	21.0795	pmol/uL plasma	-H+
CTRL	B	NEFA	NEFA 23:0	NEFA 23:0	0.0817806	pmol/uL plasma	-H+
CTRL	B	NEFA	NEFA 24:0	NEFA 24:0	0.601681	pmol/uL plasma	-H+
CTRL	B	NEFA	NEFA 24:1	NEFA 24:1	0.385626	pmol/uL plasma	-H+
CTRL	B	NEFA	NEFA 24:2	NEFA 24:2	0.0152313	pmol/uL plasma	-H+
CTRL	B	NEFA	NEFA 24:4	NEFA 24:4	0.0139822	pmol/uL plasma	-H+
CTRL	B	NEFA	NEFA 24:5	NEFA 24:5	0.0636159	pmol/uL plasma	-H+
CTRL	B	NEFA	NEFA 24:6	NEFA 24:6	0.0952724	pmol/uL plasma	-H+
CTRL	B	PE	PE 34:0	PE 16:0-18:0	0.0378515	pmol/uL plasma	-H+
CTRL	B	PE	PE 34:1	PE 16:1-18:0	0.168535	pmol/uL plasma	-H+
CTRL	B	PE	PE 34:2	PE 16:0-18:2	0.301417	pmol/uL plasma	-H+
CTRL	B	PE	PE 36:1	PE 18:0-18:1	0.437501	pmol/uL plasma	-H+
CTRL	B	PE	PE 36:2	PE 18:0-18:2	1.23662	pmol/uL plasma	-H+
CTRL	B	PE	PE 36:3	PE 36:3	0.153092	pmol/uL plasma	-H+
CTRL	B	PE	PE 36:4	PE 16:0-20:4	0.927903	pmol/uL plasma	-H+
CTRL	B	PE	PE 37:4	PE 17:0-20:4	0.0661787	pmol/uL plasma	-H+
CTRL	B	PE	PE 38:1	PE 38:1	0.0693226	pmol/uL plasma	-H+
CTRL	B	PE	PE 38:2	PE 38:2	0.449658	pmol/uL plasma	-H+
CTRL	B	PE	PE 38:3	PE 18:0-20:3	0.193527	pmol/uL plasma	-H+
CTRL	B	PE	PE 38:4	PE 18:0-20:4	5.51518	pmol/uL plasma	-H+
CTRL	B	PE	PE 38:5	PE 18:1-20:4	0.625913	pmol/uL plasma	-H+
CTRL	B	PE	PE 38:6	PE 16:0-22:6	1.30817	pmol/uL plasma	-H+
CTRL	B	PE	PE 39:4	PE 19:0-20:4	0.0586529	pmol/uL plasma	-H+
CTRL	B	PE	PE 40:4	PE 18:0-22:4	1.97789	pmol/uL plasma	-H+
CTRL	B	PE	PE 40:5	PE 18:0-22:5	0.602683	pmol/uL plasma	-H+
CTRL	B	PE	PE 40:6	PE 18:0-22:6	1.36702	pmol/uL plasma	-H+
CTRL	B	PE	PE 40:7	PE 40:7	0.183786	pmol/uL plasma	-H+
CTRL	B	PE	PE 41:4	PE 41:4	0.0517444	pmol/uL plasma	-H+
CTRL	B	PE	PE 42:2	PE 42:2	0.00390251	pmol/uL plasma	-H+
CTRL	B	PE O-	PE O-36:1	PE O-36:1	0.0119143	pmol/uL plasma	-H+
CTRL	B	PE O-	PE O-36:4	PE O-36:4	0.0390115	pmol/uL plasma	-H+
CTRL	B	PE O-	PE O-36:5	PE O-16:1/20:4	0.699419	pmol/uL plasma	-H+
CTRL	B	PE O-	PE O-38:4	PE O-18:0/20:4	0.141293	pmol/uL plasma	-H+
CTRL	B	PE O-	PE O-38:5	PE O-16:1/22:4	0.505079	pmol/uL plasma	-H+
CTRL	B	PE O-	PE O-38:5	PE O-18:1/20:4	0.639705	pmol/uL plasma	-H+
CTRL	B	PE O-	PE O-38:6	PE O-18:2/20:4	0.945903	pmol/uL plasma	-H+
CTRL	B	PE O-	PE O-38:7	PE O-16:1/22:6	0.897287	pmol/uL plasma	-H+
CTRL	B	PE O-	PE O-40:4	PE O-20:0/20:4	0.224322	pmol/uL plasma	-H+
CTRL	B	PE O-	PE O-40:5	PE O-18:1/22:4	0.462779	pmol/uL plasma	-H+
CTRL	B	PE O-	PE O-40:7	PE O-18:1/22:6	0.632474	pmol/uL plasma	-H+
CTRL	B	PE O-	PE O-40:8	PE O-18:2/22:6	0.379345	pmol/uL plasma	-H+
CTRL	B	PE O-	PE O-40:9	PE O-40:9	0.0125547	pmol/uL plasma	-H+
CTRL	B	PE O-	PE O-42:8	PE O-42:8	0.00446133	pmol/uL plasma	-H+
CTRL	B	GM3	GM3 33:1;2	GM3 33:1;2	0.00756749	pmol/uL plasma	-H+
CTRL	B	GM3	GM3 34:1;2	GM3 34:1;2	0.429429	pmol/uL plasma	-H+
CTRL	B	GM3	GM3 34:2;2	GM3 34:2;2	0.0194099	pmol/uL plasma	-H+
CTRL	B	GM3	GM3 35:1;2	GM3 35:1;2	0.00777539	pmol/uL plasma	-H+
CTRL	B	GM3	GM3 36:1;2	GM3 36:1;2	0.0575618	pmol/uL plasma	-H+
CTRL	B	GM3	GM3 38:1;2	GM3 38:1;2	0.033385	pmol/uL plasma	-H+
CTRL	B	GM3	GM3 38:2;2	GM3 38:2;2	0.135651	pmol/uL plasma	-H+
CTRL	B	GM3	GM3 39:1;2	GM3 39:1;2	0.106534	pmol/uL plasma	-H+
CTRL	B	GM3	GM3 40:1;2	GM3 40:1;2	0.0147599	pmol/uL plasma	-H+
CTRL	B	GM3	GM3 45:0;2	GM3 45:0;2	0.0104768	pmol/uL plasma	-H+
CTRL	B	GM3	GM3 45:2;2	GM3 45:2;2	0.0149591	pmol/uL plasma	-H+
CTRL	B	LPI	LPI 15:0	LPI 15:0	0.0468583	pmol/uL plasma	-H+
CTRL	B	LPI	LPI 16:0	LPI 16:0	0.0304432	pmol/uL plasma	-H+
CTRL	B	LPI	LPI 17:0	LPI 17:0	0.00308147	pmol/uL plasma	-H+
CTRL	B	LPI	LPI 18:0	LPI 18:0	0.155394	pmol/uL plasma	-H+
CTRL	B	LPI	LPI 18:2	LPI 18:2	0.0186146	pmol/uL plasma	-H+
CTRL	B	LPI	LPI 20:4	LPI 20:4	0.228517	pmol/uL plasma	-H+
CTRL	B	LPI	LPI 22:6	LPI 22:6	0.00203386	pmol/uL plasma	-H+
CTRL	B	LPS	LPS 15:0	LPS 15:0	0.0261145	pmol/uL plasma	-H+
CTRL	B	LPS	LPS 20:4	LPS 20:4	0.00849178	pmol/uL plasma	-H+
CTRL	B	LPS	LPS 22:6	LPS 22:6	0.000809964	pmol/uL plasma	-H+
CTRL	B	PA	PA 36:4	PA 16:0-20:4	0.0149678	pmol/uL plasma	-H+
CTRL	B	PA	PA 38:4	PA 18:0-20:4	0.00734576	pmol/uL plasma	-H+
CTRL	B	PA	PA 40:4	PA 18:0-22:4	0.0878206	pmol/uL plasma	-H+
CTRL	B	PG	PG 34:1	PG 16:0-18:1	0.0169534	pmol/uL plasma	-H+
CTRL	B	PG	PG 34:2	PG 16:1-18:1	0.0101306	pmol/uL plasma	-H+
CTRL	B	PG	PG 36:2	PG 18:0-18:2	0.00977921	pmol/uL plasma	-H+
CTRL	B	PG	PG 36:2	PG 18:1-18:1	0.00267261	pmol/uL plasma	-H+
CTRL	B	PG	PG 36:4	PG 16:0-20:4	0.00758231	pmol/uL plasma	-H+
CTRL	B	PG	PG 38:5	PG 18:1-20:4	0.00156035	pmol/uL plasma	-H+
CTRL	B	PG	PG 40:6	PG 18:0-22:6	0.00328065	pmol/uL plasma	-H+
CTRL	B	PG	PG 44:9	PG 44:9	0.00212579	pmol/uL plasma	-H+
CTRL	B	PI	PI 32:0	PI 16:0-16:0	0.0805102	pmol/uL plasma	-H+
CTRL	B	PI	PI 32:1	PI 16:0-16:1	0.128276	pmol/uL plasma	-H+
CTRL	B	PI	PI 33:1	PI 15:0-18:1	0.00470935	pmol/uL plasma	-H+
CTRL	B	PI	PI 33:1	PI 16:0-17:1	0.0068765	pmol/uL plasma	-H+
CTRL	B	PI	PI 34:0	PI 16:0-18:0	0.152511	pmol/uL plasma	-H+
CTRL	B	PI	PI 34:1	PI 16:0-18:1	0.547774	pmol/uL plasma	-H+
CTRL	B	PI	PI 34:1	PI 16:1-18:0	0.122625	pmol/uL plasma	-H+
CTRL	B	PI	PI 34:2	PI 15:0-19:2	0.0585899	pmol/uL plasma	-H+
CTRL	B	PI	PI 34:2	PI 16:0-18:2	2.84256	pmol/uL plasma	-H+
CTRL	B	PI	PI 34:2	PI 16:1-18:1	0.0712288	pmol/uL plasma	-H+
CTRL	B	PI	PI 34:2	PI 16:2-18:0	0.015564	pmol/uL plasma	-H+
CTRL	B	PI	PI 34:3	PI 16:0-18:3	0.0312833	pmol/uL plasma	-H+
CTRL	B	PI	PI 34:3	PI 16:1-18:2	0.0337531	pmol/uL plasma	-H+
CTRL	B	PI	PI 34:4	PI 34:4	0.00834796	pmol/uL plasma	-H+
CTRL	B	PI	PI 35:1	PI 17:0-18:1	0.00859943	pmol/uL plasma	-H+
CTRL	B	PI	PI 35:1	PI 17:1-18:0	0.00956123	pmol/uL plasma	-H+
CTRL	B	PI	PI 35:2	PI 17:0-18:2	0.124447	pmol/uL plasma	-H+
CTRL	B	PI	PI 35:2	PI 17:1-18:1	0.0109606	pmol/uL plasma	-H+
CTRL	B	PI	PI 35:4	PI 15:0-20:4	0.0148831	pmol/uL plasma	-H+
CTRL	B	PI	PI 36:1	PI 18:0-18:1	0.277553	pmol/uL plasma	-H+
CTRL	B	PI	PI 36:2	PI 16:0-20:2	0.0465279	pmol/uL plasma	-H+
CTRL	B	PI	PI 36:2	PI 18:0-18:2	5.41987	pmol/uL plasma	-H+
CTRL	B	PI	PI 36:2	PI 18:1-18:1	0.264854	pmol/uL plasma	-H+
CTRL	B	PI	PI 36:3	PI 16:0-20:3	0.530837	pmol/uL plasma	-H+
CTRL	B	PI	PI 36:3	PI 18:0-18:3	0.0817511	pmol/uL plasma	-H+
CTRL	B	PI	PI 36:3	PI 18:1-18:2	0.784176	pmol/uL plasma	-H+
CTRL	B	PI	PI 36:4	PI 16:0-20:4	12.7658	pmol/uL plasma	-H+
CTRL	B	PI	PI 36:4	PI 18:2-18:2	0.0410206	pmol/uL plasma	-H+
CTRL	B	PI	PI 36:5	PI 16:0-20:5	0.0375777	pmol/uL plasma	-H+
CTRL	B	PI	PI 36:5	PI 16:1-20:4	0.04869	pmol/uL plasma	-H+
CTRL	B	PI	PI 37:2	PI 18:2-19:0	0.0119341	pmol/uL plasma	-H+
CTRL	B	PI	PI 37:3	PI 17:0-20:3	0.0207972	pmol/uL plasma	-H+
CTRL	B	PI	PI 37:5	PI 15:0-22:5	0.000827486	pmol/uL plasma	-H+
CTRL	B	PI	PI 37:5	PI 17:1-20:4	0.00743813	pmol/uL plasma	-H+
CTRL	B	PI	PI 38:2	PI 18:0-20:2	0.0493206	pmol/uL plasma	-H+
CTRL	B	PI	PI 38:3	PI 18:0-20:3	1.6176	pmol/uL plasma	-H+
CTRL	B	PI	PI 38:4	PI 16:0-22:4	0.195575	pmol/uL plasma	-H+
CTRL	B	PI	PI 38:4	PI 18:0-20:4	79.3095	pmol/uL plasma	-H+
CTRL	B	PI	PI 38:4	PI 18:1-20:3	0.216151	pmol/uL plasma	-H+
CTRL	B	PI	PI 38:5	PI 16:0-22:5	0.596381	pmol/uL plasma	-H+
CTRL	B	PI	PI 38:5	PI 18:0-20:5	0.331792	pmol/uL plasma	-H+
CTRL	B	PI	PI 38:5	PI 18:1-20:4	4.47575	pmol/uL plasma	-H+
CTRL	B	PI	PI 38:6	PI 16:0-22:6	1.01813	pmol/uL plasma	-H+
CTRL	B	PI	PI 38:6	PI 18:2-20:4	0.14166	pmol/uL plasma	-H+
CTRL	B	PI	PI 38:7	PI 38:7	0.0296039	pmol/uL plasma	-H+
CTRL	B	PI	PI 39:4	PI 19:0-20:4	0.307764	pmol/uL plasma	-H+
CTRL	B	PI	PI 39:5	PI 17:0-22:5	0.00681973	pmol/uL plasma	-H+
CTRL	B	PI	PI 39:5	PI 19:1-20:4	0.0151619	pmol/uL plasma	-H+
CTRL	B	PI	PI 39:6	PI 17:0-22:6	0.0505079	pmol/uL plasma	-H+
CTRL	B	PI	PI 40:3	PI 40:3	0.147644	pmol/uL plasma	-H+
CTRL	B	PI	PI 40:4	PI 18:0-22:4	0.451942	pmol/uL plasma	-H+
CTRL	B	PI	PI 40:4	PI 20:0-20:4	0.0233715	pmol/uL plasma	-H+
CTRL	B	PI	PI 40:5	PI 18:0-22:5	1.35246	pmol/uL plasma	-H+
CTRL	B	PI	PI 40:5	PI 18:1-22:4	0.0278351	pmol/uL plasma	-H+
CTRL	B	PI	PI 40:5	PI 20:1-20:4	0.114384	pmol/uL plasma	-H+
CTRL	B	PI	PI 40:6	PI 18:0-22:6	4.09581	pmol/uL plasma	-H+
CTRL	B	PI	PI 40:6	PI 18:1-22:5	0.102436	pmol/uL plasma	-H+
CTRL	B	PI	PI 40:8	PI 40:8	0.0295189	pmol/uL plasma	-H+
CTRL	B	PS	PS 33:0	PS 15:0-18:0	0.00789574	pmol/uL plasma	-H+
CTRL	B	PS	PS 36:1	PS 18:0-18:1	0.0240488	pmol/uL plasma	-H+
CTRL	B	PS	PS 36:2	PS 18:0-18:2	0.00406578	pmol/uL plasma	-H+
CTRL	B	PS	PS 36:4	PS 16:0-20:4	0.0134239	pmol/uL plasma	-H+
CTRL	B	PS	PS 38:3	PS 18:0-20:3	0.00924295	pmol/uL plasma	-H+
CTRL	B	PS	PS 38:4	PS 18:0-20:4	0.0888644	pmol/uL plasma	-H+
CTRL	B	PS	PS 40:4	PS 18:0-22:4	0.00291615	pmol/uL plasma	-H+
CTRL	B	PS	PS 40:4	PS 20:0-20:4	0.000663855	pmol/uL plasma	-H+
CTRL	B	PS	PS 40:8	PS 20:4-20:4	0.0240409	pmol/uL plasma	-H+
CTRL	B	PS	PS 42:4	PS 20:4-22:0	0.0385498	pmol/uL plasma	-H+
CTRL	B	PS	PS 42:5	PS 20:4-22:1	0.0776545	pmol/uL plasma	-H+
CTRL	B	CE	CE 14:0	CE 14:0	0.464807	pmol/uL plasma	+NH4+
CTRL	B	CE	CE 15:0	CE 15:0	1.62923	pmol/uL plasma	+NH4+
CTRL	B	CE	CE 16:0	CE 16:0	126.282	pmol/uL plasma	+NH4+
CTRL	B	CE	CE 16:1	CE 16:1	49.2282	pmol/uL plasma	+NH4+
CTRL	B	CE	CE 17:0	CE 17:0	7.13698	pmol/uL plasma	+NH4+
CTRL	B	CE	CE 17:1	CE 17:1	3.378	pmol/uL plasma	+NH4+
CTRL	B	CE	CE 18:0	CE 18:0	11.0509	pmol/uL plasma	+NH4+
CTRL	B	CE	CE 18:1	CE 18:1	144.022	pmol/uL plasma	+NH4+
CTRL	B	CE	CE 18:2	CE 18:2	332.638	pmol/uL plasma	+NH4+
CTRL	B	CE	CE 18:3	CE 18:3	20.397	pmol/uL plasma	+NH4+
CTRL	B	CE	CE 19:0	CE 19:0	0.308545	pmol/uL plasma	+NH4+
CTRL	B	CE	CE 19:1	CE 19:1	3.47726	pmol/uL plasma	+NH4+
CTRL	B	CE	CE 19:2	CE 19:2	15.0709	pmol/uL plasma	+NH4+
CTRL	B	CE	CE 19:3	CE 19:3	0.854641	pmol/uL plasma	+NH4+
CTRL	B	CE	CE 20:1	CE 20:1	3.84639	pmol/uL plasma	+NH4+
CTRL	B	CE	CE 20:2	CE 20:2	20.9314	pmol/uL plasma	+NH4+
CTRL	B	CE	CE 20:3	CE 20:3	35.2369	pmol/uL plasma	+NH4+
CTRL	B	CE	CE 20:4	CE 20:4	2571.98	pmol/uL plasma	+NH4+
CTRL	B	CE	CE 20:5	CE 20:5	11.9134	pmol/uL plasma	+NH4+
CTRL	B	CE	CE 21:3	CE 21:3	4.41992	pmol/uL plasma	+NH4+
CTRL	B	CE	CE 21:4	CE 21:4	134.791	pmol/uL plasma	+NH4+
CTRL	B	CE	CE 21:5	CE 21:5	8.80887	pmol/uL plasma	+NH4+
CTRL	B	CE	CE 22:3	CE 22:3	2.40174	pmol/uL plasma	+NH4+
CTRL	B	CE	CE 22:4	CE 22:4	170.022	pmol/uL plasma	+NH4+
CTRL	B	CE	CE 22:5	CE 22:5	18.7861	pmol/uL plasma	+NH4+
CTRL	B	CE	CE 22:6	CE 22:6	83.4246	pmol/uL plasma	+NH4+
CTRL	B	LPC	LPC 14:0	LPC 14:0	0.560271	pmol/uL plasma	+H+
CTRL	B	LPC	LPC 14:1	LPC 14:1	0.00605499	pmol/uL plasma	+H+
CTRL	B	LPC	LPC 16:0	LPC 16:0	91.1278	pmol/uL plasma	+H+
CTRL	B	LPC	LPC 16:1	LPC 16:1	4.69035	pmol/uL plasma	+H+
CTRL	B	LPC	LPC 16:2	LPC 16:2	0.0239594	pmol/uL plasma	+H+
CTRL	B	LPC	LPC 18:0	LPC 18:0	51.8579	pmol/uL plasma	+H+
CTRL	B	LPC	LPC 18:1	LPC 18:1	25.6995	pmol/uL plasma	+H+
CTRL	B	LPC	LPC 18:2	LPC 18:2	36.2245	pmol/uL plasma	+H+
CTRL	B	LPC	LPC 20:0	LPC 20:0	0.140259	pmol/uL plasma	+H+
CTRL	B	LPC	LPC 20:1	LPC 20:1	0.667795	pmol/uL plasma	+H+
CTRL	B	LPC	LPC 20:2	LPC 20:2	0.399562	pmol/uL plasma	+H+
CTRL	B	LPC	LPC 20:4	LPC 20:4	80.482	pmol/uL plasma	+H+
CTRL	B	LPC	LPC 22:0	LPC 22:0	0.0165277	pmol/uL plasma	+H+
CTRL	B	LPC	LPC 22:4	LPC 22:4	0.130168	pmol/uL plasma	+H+
CTRL	B	LPC	LPC 22:5	LPC 22:5	0.767952	pmol/uL plasma	+H+
CTRL	B	LPC	LPC 22:6	LPC 22:6	8.60997	pmol/uL plasma	+H+
CTRL	B	PC	PC 31:0	PC 15:0-16:0	0.146379	pmol/uL plasma	+H+
CTRL	B	PC	PC 31:1	PC 31:1	0.0110158	pmol/uL plasma	+H+
CTRL	B	PC	PC 32:0	PC 14:0-18:0	1.03572	pmol/uL plasma	+H+
CTRL	B	PC	PC 32:0	PC 16:0-16:0	6.58575	pmol/uL plasma	+H+
CTRL	B	PC	PC 32:1	PC 14:0-18:1	1.03527	pmol/uL plasma	+H+
CTRL	B	PC	PC 32:1	PC 16:0-16:1	3.86408	pmol/uL plasma	+H+
CTRL	B	PC	PC 32:2	PC 14:0-18:2	0.386868	pmol/uL plasma	+H+
CTRL	B	PC	PC 32:2	PC 16:0-16:2	0.209207	pmol/uL plasma	+H+
CTRL	B	PC	PC 33:0	PC 16:0-17:0	0.0274558	pmol/uL plasma	+H+
CTRL	B	PC	PC 33:1	PC 15:0-18:1	0.241336	pmol/uL plasma	+H+
CTRL	B	PC	PC 33:1	PC 16:0-17:1	0.491832	pmol/uL plasma	+H+
CTRL	B	PC	PC 33:2	PC 15:0-18:2	0.860245	pmol/uL plasma	+H+
CTRL	B	PC	PC 34:0	PC 16:0-18:0	3.64754	pmol/uL plasma	+H+
CTRL	B	PC	PC 34:1	PC 16:0-18:1	60.298	pmol/uL plasma	+H+
CTRL	B	PC	PC 34:1	PC 16:1-18:0	1.94348	pmol/uL plasma	+H+
CTRL	B	PC	PC 34:2	PC 16:0-18:2	135.326	pmol/uL plasma	+H+
CTRL	B	PC	PC 34:2	PC 16:1-18:1	3.9965	pmol/uL plasma	+H+
CTRL	B	PC	PC 34:3	PC 16:0-18:3	1.8695	pmol/uL plasma	+H+
CTRL	B	PC	PC 34:3	PC 16:1-18:2	4.71106	pmol/uL plasma	+H+
CTRL	B	PC	PC 34:4	PC 14:0-20:4	1.63428	pmol/uL plasma	+H+
CTRL	B	PC	PC 35:0	PC 17:0-18:0	0.03083	pmol/uL plasma	+H+
CTRL	B	PC	PC 35:1	PC 16:0-19:1	0.275627	pmol/uL plasma	+H+
CTRL	B	PC	PC 35:1	PC 17:0-18:1	0.250521	pmol/uL plasma	+H+
CTRL	B	PC	PC 35:2	PC 16:0-19:2	1.32607	pmol/uL plasma	+H+
CTRL	B	PC	PC 35:2	PC 17:0-18:2	1.15006	pmol/uL plasma	+H+
CTRL	B	PC	PC 35:3	PC 35:3	0.193547	pmol/uL plasma	+H+
CTRL	B	PC	PC 35:4	PC 15:0-20:4	3.97443	pmol/uL plasma	+H+
CTRL	B	PC	PC 35:5	PC 35:5	0.0359141	pmol/uL plasma	+H+
CTRL	B	PC	PC 36:0	PC 18:0-18:0	1.33188	pmol/uL plasma	+H+
CTRL	B	PC	PC 36:1	PC 16:0-20:1	0.826737	pmol/uL plasma	+H+
CTRL	B	PC	PC 36:1	PC 18:0-18:1	14.0868	pmol/uL plasma	+H+
CTRL	B	PC	PC 36:2	PC 16:0-20:2	1.32075	pmol/uL plasma	+H+
CTRL	B	PC	PC 36:2	PC 18:0-18:2	81.175	pmol/uL plasma	+H+
CTRL	B	PC	PC 36:2	PC 18:1-18:1	9.81209	pmol/uL plasma	+H+
CTRL	B	PC	PC 36:3	PC 16:0-20:3	12.3238	pmol/uL plasma	+H+
CTRL	B	PC	PC 36:3	PC 18:1-18:2	25.8971	pmol/uL plasma	+H+
CTRL	B	PC	PC 36:4	PC 16:0-20:4	428.287	pmol/uL plasma	+H+
CTRL	B	PC	PC 36:4	PC 18:2-18:2	4.02609	pmol/uL plasma	+H+
CTRL	B	PC	PC 36:5	PC 16:0-20:5	1.35125	pmol/uL plasma	+H+
CTRL	B	PC	PC 36:5	PC 16:1-20:4	7.86647	pmol/uL plasma	+H+
CTRL	B	PC	PC 37:1	PC 18:0-19:1	0.0758792	pmol/uL plasma	+H+
CTRL	B	PC	PC 37:2	PC 18:0-19:2	0.772751	pmol/uL plasma	+H+
CTRL	B	PC	PC 37:2	PC 18:1-19:1	0.104541	pmol/uL plasma	+H+
CTRL	B	PC	PC 37:2	PC 18:2-19:0	0.322162	pmol/uL plasma	+H+
CTRL	B	PC	PC 37:3	PC 17:0-20:3	0.307839	pmol/uL plasma	+H+
CTRL	B	PC	PC 37:4	PC 17:0-20:4	13.1449	pmol/uL plasma	+H+
CTRL	B	PC	PC 37:5	PC 15:0-22:5	0.0640211	pmol/uL plasma	+H+
CTRL	B	PC	PC 37:5	PC 17:1-20:4	0.521351	pmol/uL plasma	+H+
CTRL	B	PC	PC 37:6	PC 15:0-22:6	1.11675	pmol/uL plasma	+H+
CTRL	B	PC	PC 38:1	PC 38:1	0.0816594	pmol/uL plasma	+H+
CTRL	B	PC	PC 38:2	PC 18:0-20:2	0.856497	pmol/uL plasma	+H+
CTRL	B	PC	PC 38:2	PC 18:2-20:0	0.663379	pmol/uL plasma	+H+
CTRL	B	PC	PC 38:3	PC 18:0-20:3	8.46908	pmol/uL plasma	+H+
CTRL	B	PC	PC 38:3	PC 18:2-20:1	1.69203	pmol/uL plasma	+H+
CTRL	B	PC	PC 38:4	PC 16:0-22:4	3.81843	pmol/uL plasma	+H+
CTRL	B	PC	PC 38:4	PC 18:0-20:4	494.395	pmol/uL plasma	+H+
CTRL	B	PC	PC 38:4	PC 18:1-20:3	4.94248	pmol/uL plasma	+H+
CTRL	B	PC	PC 38:5	PC 16:0-22:5	17.3167	pmol/uL plasma	+H+
CTRL	B	PC	PC 38:5	PC 18:0-20:5	1.85681	pmol/uL plasma	+H+
CTRL	B	PC	PC 38:5	PC 18:1-20:4	117.147	pmol/uL plasma	+H+
CTRL	B	PC	PC 38:6	PC 16:0-22:6	146.921	pmol/uL plasma	+H+
CTRL	B	PC	PC 38:6	PC 18:2-20:4	17.0906	pmol/uL plasma	+H+
CTRL	B	PC	PC 38:7	PC 16:1-22:6	20.6453	pmol/uL plasma	+H+
CTRL	B	PC	PC 39:3	PC 39:3	0.0321699	pmol/uL plasma	+H+
CTRL	B	PC	PC 39:4	PC 19:0-20:4	5.66299	pmol/uL plasma	+H+
CTRL	B	PC	PC 39:5	PC 17:0-22:5	0.16065	pmol/uL plasma	+H+
CTRL	B	PC	PC 39:5	PC 19:1-20:4	0.75761	pmol/uL plasma	+H+
CTRL	B	PC	PC 39:6	PC 17:0-22:6	3.29988	pmol/uL plasma	+H+
CTRL	B	PC	PC 40:2	PC 40:2	0.0661626	pmol/uL plasma	+H+
CTRL	B	PC	PC 40:3	PC 40:3	0.0588364	pmol/uL plasma	+H+
CTRL	B	PC	PC 40:4	PC 18:0-22:4	1.73312	pmol/uL plasma	+H+
CTRL	B	PC	PC 40:4	PC 20:0-20:4	1.35755	pmol/uL plasma	+H+
CTRL	B	PC	PC 40:5	PC 18:0-22:5	9.4293	pmol/uL plasma	+H+
CTRL	B	PC	PC 40:5	PC 20:1-20:4	7.39308	pmol/uL plasma	+H+
CTRL	B	PC	PC 40:6	PC 18:0-22:6	72.7286	pmol/uL plasma	+H+
CTRL	B	PC	PC 40:6	PC 18:1-22:5	4.00624	pmol/uL plasma	+H+
CTRL	B	PC	PC 40:6	PC 20:2-20:4	6.56946	pmol/uL plasma	+H+
CTRL	B	PC	PC 40:7	PC 18:1-22:6	29.3831	pmol/uL plasma	+H+
CTRL	B	PC	PC 40:7	PC 20:3-20:4	2.43189	pmol/uL plasma	+H+
CTRL	B	PC	PC 40:8	PC 18:2-22:6	0.683305	pmol/uL plasma	+H+
CTRL	B	PC	PC 40:8	PC 20:4-20:4	8.01204	pmol/uL plasma	+H+
CTRL	B	PC	PC 41:5	PC 41:5	0.0421427	pmol/uL plasma	+H+
CTRL	B	PC	PC 41:6	PC 19:0-22:6	0.658477	pmol/uL plasma	+H+
CTRL	B	PC	PC 41:7	PC 41:7	0.0720129	pmol/uL plasma	+H+
CTRL	B	PC	PC 42:10	PC 20:4-22:6	0.92334	pmol/uL plasma	+H+
CTRL	B	PC	PC 42:5	PC 42:5	0.0958719	pmol/uL plasma	+H+
CTRL	B	PC	PC 42:6	PC 20:0-22:6	0.132456	pmol/uL plasma	+H+
CTRL	B	PC	PC 42:7	PC 20:1-22:6	0.977942	pmol/uL plasma	+H+
CTRL	B	PC	PC 42:8	PC 20:2-22:6	0.897183	pmol/uL plasma	+H+
CTRL	B	PC	PC 44:4	PC 44:4	0.0332596	pmol/uL plasma	+H+
CTRL	B	PC	PC 44:5	PC 44:5	0.0441844	pmol/uL plasma	+H+
CTRL	B	PC O-	PC O-32:0	PC O-16:0/16:0	0.2725	pmol/uL plasma	+H+
CTRL	B	PC O-	PC O-32:1	PC O-16:1/16:0	0.198217	pmol/uL plasma	+H+
CTRL	B	PC O-	PC O-34:1	PC O-16:0/18:1	0.485018	pmol/uL plasma	+H+
CTRL	B	PC O-	PC O-34:1	PC O-18:1/16:0	1.24641	pmol/uL plasma	+H+
CTRL	B	PC O-	PC O-34:2	PC O-16:0/18:2	0.235502	pmol/uL plasma	+H+
CTRL	B	PC O-	PC O-34:3	PC O-16:1/18:2	0.0276068	pmol/uL plasma	+H+
CTRL	B	PC O-	PC O-35:5	PC O-35:5	0.0383261	pmol/uL plasma	+H+
CTRL	B	PC O-	PC O-36:2	PC O-36:2	0.0238755	pmol/uL plasma	+H+
CTRL	B	PC O-	PC O-36:3	PC O-36:3	0.0517802	pmol/uL plasma	+H+
CTRL	B	PC O-	PC O-36:4	PC O-16:0/20:4	4.50966	pmol/uL plasma	+H+
CTRL	B	PC O-	PC O-36:5	PC O-16:1/20:4	1.5551	pmol/uL plasma	+H+
CTRL	B	PC O-	PC O-37:4	PC O-37:4	0.0367525	pmol/uL plasma	+H+
CTRL	B	PC O-	PC O-37:5	PC O-17:1/20:4	0.126232	pmol/uL plasma	+H+
CTRL	B	PC O-	PC O-38:4	PC O-18:0/20:4	1.20895	pmol/uL plasma	+H+
CTRL	B	PC O-	PC O-38:5	PC O-16:0/22:5	0.373395	pmol/uL plasma	+H+
CTRL	B	PC O-	PC O-38:5	PC O-18:1/20:4	4.44294	pmol/uL plasma	+H+
CTRL	B	PC O-	PC O-38:6	PC O-16:0/22:6	0.666581	pmol/uL plasma	+H+
CTRL	B	PC O-	PC O-38:6	PC O-18:2/20:4	0.741091	pmol/uL plasma	+H+
CTRL	B	PC O-	PC O-38:7	PC O-18:3/20:4	0.105341	pmol/uL plasma	+H+
CTRL	B	PC O-	PC O-39:3	PC O-39:3	0.21456	pmol/uL plasma	+H+
CTRL	B	PC O-	PC O-39:6	PC O-39:6	0.0408128	pmol/uL plasma	+H+
CTRL	B	PC O-	PC O-40:4	PC O-40:4	0.0321827	pmol/uL plasma	+H+
CTRL	B	PC O-	PC O-40:5	PC O-40:5	0.375769	pmol/uL plasma	+H+
CTRL	B	PC O-	PC O-40:6	PC O-40:6	0.326198	pmol/uL plasma	+H+
CTRL	B	PC O-	PC O-40:7	PC O-18:1/22:6	0.573451	pmol/uL plasma	+H+
CTRL	B	PC O-	PC O-40:8	PC O-40:8	0.0891207	pmol/uL plasma	+H+
CTRL	B	PC O-	PC O-42:5	PC O-42:5	0.109996	pmol/uL plasma	+H+
CTRL	B	SM	SM 32:1;2	SM 32:1;2	0.0578187	pmol/uL plasma	+H+
CTRL	B	SM	SM 33:1;2	SM 18:1;2/15:0	0.179379	pmol/uL plasma	+H+
CTRL	B	SM	SM 34:0;2	SM 34:0;2	0.0596788	pmol/uL plasma	+H+
CTRL	B	SM	SM 34:1;2	SM 18:1;2/16:0	39.7149	pmol/uL plasma	+H+
CTRL	B	SM	SM 34:2;2	SM 18:1;2/16:1	2.31768	pmol/uL plasma	+H+
CTRL	B	SM	SM 34:2;2	SM 18:2;2/16:0	0.62247	pmol/uL plasma	+H+
CTRL	B	SM	SM 36:1;2	SM 18:1;2/18:0	1.59897	pmol/uL plasma	+H+
CTRL	B	SM	SM 36:2;2	SM 36:2;2	0.636201	pmol/uL plasma	+H+
CTRL	B	SM	SM 38:1;2	SM 38:1;2	0.312433	pmol/uL plasma	+H+
CTRL	B	SM	SM 38:2;2	SM 38:2;2	0.0828162	pmol/uL plasma	+H+
CTRL	B	SM	SM 40:1;2	SM 18:1;2/22:0	6.64249	pmol/uL plasma	+H+
CTRL	B	SM	SM 40:2;2	SM 18:1;2/22:1	5.38904	pmol/uL plasma	+H+
CTRL	B	SM	SM 41:1;2	SM 18:1;2/23:0	5.70387	pmol/uL plasma	+H+
CTRL	B	SM	SM 41:2;2	SM 18:1;2/23:1	1.01564	pmol/uL plasma	+H+
CTRL	B	SM	SM 42:1;2	SM 18:1;2/24:0	22.6337	pmol/uL plasma	+H+
CTRL	B	SM	SM 42:2;2	SM 18:1;2/24:1	34.8851	pmol/uL plasma	+H+
CTRL	B	SM	SM 43:1;2	SM 43:1;2	1.46827	pmol/uL plasma	+H+
CTRL	B	SM	SM 43:2;2	SM 43:2;2	0.292882	pmol/uL plasma	+H+
CTRL	B	ST	Cholesterol	Cholesterol	708.571	pmol/uL plasma	+H+ -H2O
CTRL	B	TAG	TAG 48:0	TAG 48:0	2.58045	pmol/uL plasma	+NH4+
CTRL	B	TAG	TAG 48:1	TAG 48:1	3.92952	pmol/uL plasma	+NH4+
CTRL	B	TAG	TAG 48:2	TAG 48:2	3.61778	pmol/uL plasma	+NH4+
CTRL	B	TAG	TAG 48:3	TAG 48:3	0.900902	pmol/uL plasma	+NH4+
CTRL	B	TAG	TAG 49:0	TAG 49:0	0.0595446	pmol/uL plasma	+NH4+
CTRL	B	TAG	TAG 49:1	TAG 49:1	1.16398	pmol/uL plasma	+NH4+
CTRL	B	TAG	TAG 49:2	TAG 49:2	1.55593	pmol/uL plasma	+NH4+
CTRL	B	TAG	TAG 49:3	TAG 49:3	0.203261	pmol/uL plasma	+NH4+
CTRL	B	TAG	TAG 50:0	TAG 50:0	0.98986	pmol/uL plasma	+NH4+
CTRL	B	TAG	TAG 50:1	TAG 50:1	27.1491	pmol/uL plasma	+NH4+
CTRL	B	TAG	TAG 50:2	TAG 50:2	65.4066	pmol/uL plasma	+NH4+
CTRL	B	TAG	TAG 50:3	TAG 50:3	38.6075	pmol/uL plasma	+NH4+
CTRL	B	TAG	TAG 50:4	TAG 50:4	7.16518	pmol/uL plasma	+NH4+
CTRL	B	TAG	TAG 50:5	TAG 50:5	0.73013	pmol/uL plasma	+NH4+
CTRL	B	TAG	TAG 50:6	TAG 50:6	0.127409	pmol/uL plasma	+NH4+
CTRL	B	TAG	TAG 51:1	TAG 51:1	0.660759	pmol/uL plasma	+NH4+
CTRL	B	TAG	TAG 51:2	TAG 51:2	4.42988	pmol/uL plasma	+NH4+
CTRL	B	TAG	TAG 51:3	TAG 51:3	5.35791	pmol/uL plasma	+NH4+
CTRL	B	TAG	TAG 51:4	TAG 51:4	2.56987	pmol/uL plasma	+NH4+
CTRL	B	TAG	TAG 51:5	TAG 51:5	0.129767	pmol/uL plasma	+NH4+
CTRL	B	TAG	TAG 52:0	TAG 52:0	0.205569	pmol/uL plasma	+NH4+
CTRL	B	TAG	TAG 52:1	TAG 52:1	3.99044	pmol/uL plasma	+NH4+
CTRL	B	TAG	TAG 52:2	TAG 52:2	148.371	pmol/uL plasma	+NH4+
CTRL	B	TAG	TAG 52:3	TAG 52:3	293.068	pmol/uL plasma	+NH4+
CTRL	B	TAG	TAG 52:4	TAG 52:4	188.339	pmol/uL plasma	+NH4+
CTRL	B	TAG	TAG 52:5	TAG 52:5	41.493	pmol/uL plasma	+NH4+
CTRL	B	TAG	TAG 52:6	TAG 52:6	5.59904	pmol/uL plasma	+NH4+
CTRL	B	TAG	TAG 52:7	TAG 52:7	0.382912	pmol/uL plasma	+NH4+
CTRL	B	TAG	TAG 53:1	TAG 53:1	0.0620797	pmol/uL plasma	+NH4+
CTRL	B	TAG	TAG 53:2	TAG 53:2	2.06572	pmol/uL plasma	+NH4+
CTRL	B	TAG	TAG 53:3	TAG 53:3	4.53142	pmol/uL plasma	+NH4+
CTRL	B	TAG	TAG 53:4	TAG 53:4	4.28105	pmol/uL plasma	+NH4+
CTRL	B	TAG	TAG 53:5	TAG 53:5	2.79914	pmol/uL plasma	+NH4+
CTRL	B	TAG	TAG 53:6	TAG 53:6	1.50888	pmol/uL plasma	+NH4+
CTRL	B	TAG	TAG 54:1	TAG 54:1	0.767214	pmol/uL plasma	+NH4+
CTRL	B	TAG	TAG 54:2	TAG 54:2	9.3623	pmol/uL plasma	+NH4+
CTRL	B	TAG	TAG 54:3	TAG 54:3	60.4772	pmol/uL plasma	+NH4+
CTRL	B	TAG	TAG 54:4	TAG 54:4	114.481	pmol/uL plasma	+NH4+
CTRL	B	TAG	TAG 54:5	TAG 54:5	152.981	pmol/uL plasma	+NH4+
CTRL	B	TAG	TAG 54:6	TAG 54:6	139.154	pmol/uL plasma	+NH4+
CTRL	B	TAG	TAG 54:7	TAG 54:7	30.1681	pmol/uL plasma	+NH4+
CTRL	B	TAG	TAG 54:8	TAG 54:8	3.39727	pmol/uL plasma	+NH4+
CTRL	B	TAG	TAG 55:2	TAG 55:2	0.206973	pmol/uL plasma	+NH4+
CTRL	B	TAG	TAG 55:3	TAG 55:3	0.628102	pmol/uL plasma	+NH4+
CTRL	B	TAG	TAG 55:4	TAG 55:4	0.742178	pmol/uL plasma	+NH4+
CTRL	B	TAG	TAG 55:5	TAG 55:5	1.94855	pmol/uL plasma	+NH4+
CTRL	B	TAG	TAG 55:6	TAG 55:6	2.79363	pmol/uL plasma	+NH4+
CTRL	B	TAG	TAG 55:7	TAG 55:7	1.90459	pmol/uL plasma	+NH4+
CTRL	B	TAG	TAG 55:8	TAG 55:8	0.597788	pmol/uL plasma	+NH4+
CTRL	B	TAG	TAG 56:1	TAG 56:1	0.255097	pmol/uL plasma	+NH4+
CTRL	B	TAG	TAG 56:10	TAG 56:10	1.16193	pmol/uL plasma	+NH4+
CTRL	B	TAG	TAG 56:2	TAG 56:2	0.869177	pmol/uL plasma	+NH4+
CTRL	B	TAG	TAG 56:3	TAG 56:3	3.93578	pmol/uL plasma	+NH4+
CTRL	B	TAG	TAG 56:4	TAG 56:4	7.86352	pmol/uL plasma	+NH4+
CTRL	B	TAG	TAG 56:5	TAG 56:5	35.8032	pmol/uL plasma	+NH4+
CTRL	B	TAG	TAG 56:6	TAG 56:6	92.3935	pmol/uL plasma	+NH4+
CTRL	B	TAG	TAG 56:7	TAG 56:7	121.165	pmol/uL plasma	+NH4+
CTRL	B	TAG	TAG 56:8	TAG 56:8	95.0919	pmol/uL plasma	+NH4+
CTRL	B	TAG	TAG 56:9	TAG 56:9	12.9585	pmol/uL plasma	+NH4+
CTRL	B	TAG	TAG 57:2	TAG 57:2	0.0358728	pmol/uL plasma	+NH4+
CTRL	B	TAG	TAG 57:3	TAG 57:3	0.132497	pmol/uL plasma	+NH4+
CTRL	B	TAG	TAG 57:5	TAG 57:5	0.265303	pmol/uL plasma	+NH4+
CTRL	B	TAG	TAG 57:6	TAG 57:6	0.8966	pmol/uL plasma	+NH4+
CTRL	B	TAG	TAG 57:7	TAG 57:7	0.792618	pmol/uL plasma	+NH4+
CTRL	B	TAG	TAG 57:8	TAG 57:8	1.1414	pmol/uL plasma	+NH4+
CTRL	B	TAG	TAG 57:9	TAG 57:9	0.185715	pmol/uL plasma	+NH4+
CTRL	B	TAG	TAG 58:1	TAG 58:1	0.0445138	pmol/uL plasma	+NH4+
CTRL	B	TAG	TAG 58:10	TAG 58:10	29.7294	pmol/uL plasma	+NH4+
CTRL	B	TAG	TAG 58:11	TAG 58:11	4.50833	pmol/uL plasma	+NH4+
CTRL	B	TAG	TAG 58:2	TAG 58:2	0.419605	pmol/uL plasma	+NH4+
CTRL	B	TAG	TAG 58:3	TAG 58:3	0.564706	pmol/uL plasma	+NH4+
CTRL	B	TAG	TAG 58:4	TAG 58:4	0.790745	pmol/uL plasma	+NH4+
CTRL	B	TAG	TAG 58:5	TAG 58:5	1.83186	pmol/uL plasma	+NH4+
CTRL	B	TAG	TAG 58:6	TAG 58:6	8.75201	pmol/uL plasma	+NH4+
CTRL	B	TAG	TAG 58:7	TAG 58:7	20.5343	pmol/uL plasma	+NH4+
CTRL	B	TAG	TAG 58:8	TAG 58:8	30.9101	pmol/uL plasma	+NH4+
CTRL	B	TAG	TAG 58:9	TAG 58:9	38.3358	pmol/uL plasma	+NH4+
CTRL	B	TAG	TAG 59:10	TAG 59:10	0.0940518	pmol/uL plasma	+NH4+
CTRL	B	TAG	TAG 59:5	TAG 59:5	0.0302699	pmol/uL plasma	+NH4+
CTRL	B	TAG	TAG 59:8	TAG 59:8	0.092396	pmol/uL plasma	+NH4+
CTRL	B	TAG	TAG 59:9	TAG 59:9	0.110872	pmol/uL plasma	+NH4+
CTRL	B	TAG	TAG 60:10	TAG 60:10	9.55338	pmol/uL plasma	+NH4+
CTRL	B	TAG	TAG 60:11	TAG 60:11	10.3269	pmol/uL plasma	+NH4+
CTRL	B	TAG	TAG 60:12	TAG 60:12	18.7501	pmol/uL plasma	+NH4+
CTRL	B	TAG	TAG 60:13	TAG 60:13	0.873593	pmol/uL plasma	+NH4+
CTRL	B	TAG	TAG 60:2	TAG 60:2	0.0316717	pmol/uL plasma	+NH4+
CTRL	B	TAG	TAG 60:3	TAG 60:3	0.260668	pmol/uL plasma	+NH4+
CTRL	B	TAG	TAG 60:4	TAG 60:4	0.149927	pmol/uL plasma	+NH4+
CTRL	B	TAG	TAG 60:5	TAG 60:5	0.360282	pmol/uL plasma	+NH4+
CTRL	B	TAG	TAG 60:6	TAG 60:6	0.138044	pmol/uL plasma	+NH4+
CTRL	B	TAG	TAG 60:7	TAG 60:7	1.08691	pmol/uL plasma	+NH4+
CTRL	B	TAG	TAG 60:8	TAG 60:8	2.50469	pmol/uL plasma	+NH4+
CTRL	B	TAG	TAG 60:9	TAG 60:9	5.79593	pmol/uL plasma	+NH4+
CTRL	B	TAG	TAG 62:10	TAG 62:10	0.335461	pmol/uL plasma	+NH4+
CTRL	B	TAG	TAG 62:11	TAG 62:11	1.70489	pmol/uL plasma	+NH4+
CTRL	B	TAG	TAG 62:12	TAG 62:12	2.21262	pmol/uL plasma	+NH4+
CTRL	B	TAG	TAG 62:13	TAG 62:13	1.58803	pmol/uL plasma	+NH4+
CTRL	B	TAG	TAG 62:14	TAG 62:14	1.86763	pmol/uL plasma	+NH4+
+MFGM/EV	BB	Cer	Cer 32:1;2	Cer 18:1;2/14:0	0.00916187	pmol/uL plasma	+HCOO-
+MFGM/EV	BB	Cer	Cer 33:1;2	Cer 18:1;2/15:0	0.0134266	pmol/uL plasma	+HCOO-
+MFGM/EV	BB	Cer	Cer 34:1;2	Cer 18:1;2/16:0	0.232479	pmol/uL plasma	+HCOO-
+MFGM/EV	BB	Cer	Cer 36:1;2	Cer 18:1;2/18:0	0.0145883	pmol/uL plasma	+HCOO-
+MFGM/EV	BB	Cer	Cer 38:1;2	Cer 18:1;2/20:0	0.0188366	pmol/uL plasma	+HCOO-
+MFGM/EV	BB	Cer	Cer 39:1;2	Cer 18:1;2/21:0	0.0258688	pmol/uL plasma	+HCOO-
+MFGM/EV	BB	Cer	Cer 40:0;2	Cer 18:0;2/22:0	0.00683962	pmol/uL plasma	+HCOO-
+MFGM/EV	BB	Cer	Cer 40:1;2	Cer 17:1;2/23:0	0.0174576	pmol/uL plasma	+HCOO-
+MFGM/EV	BB	Cer	Cer 40:1;2	Cer 18:1;2/22:0	0.280901	pmol/uL plasma	+HCOO-
+MFGM/EV	BB	Cer	Cer 40:2;2	Cer 18:1;2/22:1	0.0468224	pmol/uL plasma	+HCOO-
+MFGM/EV	BB	Cer	Cer 40:2;2	Cer 18:2;2/22:0	0.0297986	pmol/uL plasma	+HCOO-
+MFGM/EV	BB	Cer	Cer 41:0;2	Cer 41:0;2	0.00788295	pmol/uL plasma	+HCOO-
+MFGM/EV	BB	Cer	Cer 41:1;2	Cer 17:1;2/24:0	0.0425162	pmol/uL plasma	+HCOO-
+MFGM/EV	BB	Cer	Cer 41:1;2	Cer 18:1;2/23:0	0.62738	pmol/uL plasma	+HCOO-
+MFGM/EV	BB	Cer	Cer 41:2;2	Cer 17:1;2/24:1	0.0365092	pmol/uL plasma	+HCOO-
+MFGM/EV	BB	Cer	Cer 41:2;2	Cer 18:1;2/23:1	0.0774106	pmol/uL plasma	+HCOO-
+MFGM/EV	BB	Cer	Cer 42:0;2	Cer 18:0;2/24:0	0.0127925	pmol/uL plasma	+HCOO-
+MFGM/EV	BB	Cer	Cer 42:1;2	Cer 18:0;2/24:1	0.00375886	pmol/uL plasma	+HCOO-
+MFGM/EV	BB	Cer	Cer 42:1;2	Cer 18:1;2/24:0	1.64398	pmol/uL plasma	+HCOO-
+MFGM/EV	BB	Cer	Cer 42:2;2	Cer 18:0;2/24:2	0.00626889	pmol/uL plasma	+HCOO-
+MFGM/EV	BB	Cer	Cer 42:2;2	Cer 18:1;2/24:1	0.412466	pmol/uL plasma	+HCOO-
+MFGM/EV	BB	Cer	Cer 42:2;2	Cer 18:2;2/24:0	0.236603	pmol/uL plasma	+HCOO-
+MFGM/EV	BB	Cer	Cer 43:1;2	Cer 43:1;2	0.182376	pmol/uL plasma	+HCOO-
+MFGM/EV	BB	Cer	Cer 43:2;2	Cer 43:2;2	0.0443273	pmol/uL plasma	+HCOO-
+MFGM/EV	BB	Cer	Cer 44:1;2	Cer 44:1;2	0.0361534	pmol/uL plasma	+HCOO-
+MFGM/EV	BB	Cer	Cer 44:2;2	Cer 44:2;2	0.0169916	pmol/uL plasma	+HCOO-
+MFGM/EV	BB	DAG	DAG 30:0	DAG 30:0	0.05303	pmol/uL plasma	+HCOO-
+MFGM/EV	BB	DAG	DAG 30:1	DAG 30:1	0.0115809	pmol/uL plasma	+HCOO-
+MFGM/EV	BB	DAG	DAG 31:0	DAG 15:0-16:0	0.0153242	pmol/uL plasma	+HCOO-
+MFGM/EV	BB	DAG	DAG 32:0	DAG 16:0-16:0	0.421534	pmol/uL plasma	+HCOO-
+MFGM/EV	BB	DAG	DAG 32:1	DAG 32:1	0.0919649	pmol/uL plasma	+HCOO-
+MFGM/EV	BB	DAG	DAG 32:2	DAG 32:2	0.0829436	pmol/uL plasma	+HCOO-
+MFGM/EV	BB	DAG	DAG 33:0	DAG 33:0	0.0221658	pmol/uL plasma	+HCOO-
+MFGM/EV	BB	DAG	DAG 33:1	DAG 33:1	0.018994	pmol/uL plasma	+HCOO-
+MFGM/EV	BB	DAG	DAG 33:2	DAG 33:2	0.0113171	pmol/uL plasma	+HCOO-
+MFGM/EV	BB	DAG	DAG 34:0	DAG 16:0-18:0	0.579518	pmol/uL plasma	+HCOO-
+MFGM/EV	BB	DAG	DAG 34:1	DAG 16:0-18:1	0.58536	pmol/uL plasma	+HCOO-
+MFGM/EV	BB	DAG	DAG 34:1	DAG 16:1-18:0	0.00447815	pmol/uL plasma	+HCOO-
+MFGM/EV	BB	DAG	DAG 34:2	DAG 16:0-18:2	0.901033	pmol/uL plasma	+HCOO-
+MFGM/EV	BB	DAG	DAG 34:2	DAG 16:1-18:1	0.0908165	pmol/uL plasma	+HCOO-
+MFGM/EV	BB	DAG	DAG 34:3	DAG 16:1-18:2	0.16926	pmol/uL plasma	+HCOO-
+MFGM/EV	BB	DAG	DAG 35:0	DAG 17:0-18:0	0.00430839	pmol/uL plasma	+HCOO-
+MFGM/EV	BB	DAG	DAG 35:2	DAG 35:2	0.0361251	pmol/uL plasma	+HCOO-
+MFGM/EV	BB	DAG	DAG 35:3	DAG 35:3	0.00302928	pmol/uL plasma	+HCOO-
+MFGM/EV	BB	DAG	DAG 36:0	DAG 36:0	0.312162	pmol/uL plasma	+HCOO-
+MFGM/EV	BB	DAG	DAG 36:1	DAG 18:0-18:1	0.0693789	pmol/uL plasma	+HCOO-
+MFGM/EV	BB	DAG	DAG 36:2	DAG 18:0-18:2	0.149193	pmol/uL plasma	+HCOO-
+MFGM/EV	BB	DAG	DAG 36:2	DAG 18:1-18:1	0.749766	pmol/uL plasma	+HCOO-
+MFGM/EV	BB	DAG	DAG 36:3	DAG 18:1-18:2	2.59284	pmol/uL plasma	+HCOO-
+MFGM/EV	BB	DAG	DAG 36:4	DAG 16:0-20:4	0.436966	pmol/uL plasma	+HCOO-
+MFGM/EV	BB	DAG	DAG 36:4	DAG 18:1-18:3	0.284003	pmol/uL plasma	+HCOO-
+MFGM/EV	BB	DAG	DAG 36:4	DAG 18:2-18:2	1.72556	pmol/uL plasma	+HCOO-
+MFGM/EV	BB	DAG	DAG 36:5	DAG 18:2-18:3	0.354848	pmol/uL plasma	+HCOO-
+MFGM/EV	BB	DAG	DAG 38:2	DAG 38:2	0.0113549	pmol/uL plasma	+HCOO-
+MFGM/EV	BB	DAG	DAG 38:3	DAG 38:3	0.0797996	pmol/uL plasma	+HCOO-
+MFGM/EV	BB	DAG	DAG 38:4	DAG 18:0-20:4	0.244476	pmol/uL plasma	+HCOO-
+MFGM/EV	BB	DAG	DAG 38:5	DAG 18:1-20:4	1.08547	pmol/uL plasma	+HCOO-
+MFGM/EV	BB	DAG	DAG 38:5	DAG 18:2-20:3	0.177025	pmol/uL plasma	+HCOO-
+MFGM/EV	BB	DAG	DAG 38:6	DAG 18:1-20:5	0.237057	pmol/uL plasma	+HCOO-
+MFGM/EV	BB	DAG	DAG 38:6	DAG 18:2-20:4	2.30841	pmol/uL plasma	+HCOO-
+MFGM/EV	BB	DAG	DAG 38:7	DAG 18:2-20:5	0.4231	pmol/uL plasma	+HCOO-
+MFGM/EV	BB	DAG	DAG 40:0	DAG 40:0	0.00374701	pmol/uL plasma	+HCOO-
+MFGM/EV	BB	DAG	DAG 40:1	DAG 40:1	0.0138659	pmol/uL plasma	+HCOO-
+MFGM/EV	BB	DAG	DAG 40:5	DAG 18:1-22:4	0.0459375	pmol/uL plasma	+HCOO-
+MFGM/EV	BB	DAG	DAG 40:6	DAG 18:0-22:6	0.0056119	pmol/uL plasma	+HCOO-
+MFGM/EV	BB	DAG	DAG 40:6	DAG 18:1-22:5	0.0932813	pmol/uL plasma	+HCOO-
+MFGM/EV	BB	DAG	DAG 40:6	DAG 18:2-22:4	0.132067	pmol/uL plasma	+HCOO-
+MFGM/EV	BB	DAG	DAG 40:7	DAG 18:1-22:6	0.286607	pmol/uL plasma	+HCOO-
+MFGM/EV	BB	DAG	DAG 40:7	DAG 18:2-22:5	0.161901	pmol/uL plasma	+HCOO-
+MFGM/EV	BB	DAG	DAG 40:8	DAG 18:2-22:6	0.837031	pmol/uL plasma	+HCOO-
+MFGM/EV	BB	DAG	DAG 41:1	DAG 41:1	0.00309587	pmol/uL plasma	+HCOO-
+MFGM/EV	BB	HexCer	HexCer 32:1;2	HexCer 18:1;2/14:0	0.0313181	pmol/uL plasma	+HCOO-
+MFGM/EV	BB	HexCer	HexCer 33:1;2	HexCer 33:1;2	0.00800494	pmol/uL plasma	+HCOO-
+MFGM/EV	BB	HexCer	HexCer 34:1;2	HexCer 18:1;2/16:0	0.1109	pmol/uL plasma	+HCOO-
+MFGM/EV	BB	HexCer	HexCer 36:1;2	HexCer 18:1;2/18:0	0.0061251	pmol/uL plasma	+HCOO-
+MFGM/EV	BB	HexCer	HexCer 37:1;2	HexCer 37:1;2	0.00854877	pmol/uL plasma	+HCOO-
+MFGM/EV	BB	HexCer	HexCer 40:0;2	HexCer 40:0;2	0.00324054	pmol/uL plasma	+HCOO-
+MFGM/EV	BB	HexCer	HexCer 40:1;2	HexCer 18:1;2/22:0	0.159101	pmol/uL plasma	+HCOO-
+MFGM/EV	BB	HexCer	HexCer 41:1;2	HexCer 17:1;2/24:0	0.0103269	pmol/uL plasma	+HCOO-
+MFGM/EV	BB	HexCer	HexCer 41:1;2	HexCer 18:1;2/23:0	0.245826	pmol/uL plasma	+HCOO-
+MFGM/EV	BB	HexCer	HexCer 41:2;2	HexCer 18:1;2/23:1	0.0126897	pmol/uL plasma	+HCOO-
+MFGM/EV	BB	HexCer	HexCer 42:1;2	HexCer 18:1;2/24:0	0.469553	pmol/uL plasma	+HCOO-
+MFGM/EV	BB	HexCer	HexCer 42:2;2	HexCer 42:2;2	0.152205	pmol/uL plasma	+HCOO-
+MFGM/EV	BB	LPE	LPE 15:0	LPE 15:0	0.0091649	pmol/uL plasma	-H+
+MFGM/EV	BB	LPE	LPE 16:0	LPE 16:0	1.33623	pmol/uL plasma	-H+
+MFGM/EV	BB	LPE	LPE 16:1	LPE 16:1	0.00530067	pmol/uL plasma	-H+
+MFGM/EV	BB	LPE	LPE 17:0	LPE 17:0	0.102238	pmol/uL plasma	-H+
+MFGM/EV	BB	LPE	LPE 18:0	LPE 18:0	4.18953	pmol/uL plasma	-H+
+MFGM/EV	BB	LPE	LPE 18:1	LPE 18:1	0.507471	pmol/uL plasma	-H+
+MFGM/EV	BB	LPE	LPE 18:2	LPE 18:2	0.895294	pmol/uL plasma	-H+
+MFGM/EV	BB	LPE	LPE 20:1	LPE 20:1	0.392703	pmol/uL plasma	-H+
+MFGM/EV	BB	LPE	LPE 20:3	LPE 20:3	0.0160956	pmol/uL plasma	-H+
+MFGM/EV	BB	LPE	LPE 20:4	LPE 20:4	1.47685	pmol/uL plasma	-H+
+MFGM/EV	BB	LPE	LPE 20:5	LPE 20:5	0.00197308	pmol/uL plasma	-H+
+MFGM/EV	BB	NEFA	NEFA 13:0	NEFA 13:0	0.114377	pmol/uL plasma	-H+
+MFGM/EV	BB	NEFA	NEFA 14:0	NEFA 14:0	5.67404	pmol/uL plasma	-H+
+MFGM/EV	BB	NEFA	NEFA 14:1	NEFA 14:1	0.544791	pmol/uL plasma	-H+
+MFGM/EV	BB	NEFA	NEFA 15:0	NEFA 15:0	2.55338	pmol/uL plasma	-H+
+MFGM/EV	BB	NEFA	NEFA 15:1	NEFA 15:1	0.131083	pmol/uL plasma	-H+
+MFGM/EV	BB	NEFA	NEFA 16:0	NEFA 16:0	277.395	pmol/uL plasma	-H+
+MFGM/EV	BB	NEFA	NEFA 16:1	NEFA 16:1	16.7102	pmol/uL plasma	-H+
+MFGM/EV	BB	NEFA	NEFA 16:2	NEFA 16:2	0.31106	pmol/uL plasma	-H+
+MFGM/EV	BB	NEFA	NEFA 17:0	NEFA 17:0	3.53767	pmol/uL plasma	-H+
+MFGM/EV	BB	NEFA	NEFA 17:1	NEFA 17:1	0.817202	pmol/uL plasma	-H+
+MFGM/EV	BB	NEFA	NEFA 17:2	NEFA 17:2	0.0181421	pmol/uL plasma	-H+
+MFGM/EV	BB	NEFA	NEFA 18:0	NEFA 18:0	190.749	pmol/uL plasma	-H+
+MFGM/EV	BB	NEFA	NEFA 18:1	NEFA 18:1	114.737	pmol/uL plasma	-H+
+MFGM/EV	BB	NEFA	NEFA 18:2	NEFA 18:2	139.031	pmol/uL plasma	-H+
+MFGM/EV	BB	NEFA	NEFA 18:3	NEFA 18:3	12.2152	pmol/uL plasma	-H+
+MFGM/EV	BB	NEFA	NEFA 19:0	NEFA 19:0	0.16346	pmol/uL plasma	-H+
+MFGM/EV	BB	NEFA	NEFA 19:1	NEFA 19:1	0.0806777	pmol/uL plasma	-H+
+MFGM/EV	BB	NEFA	NEFA 19:2	NEFA 19:2	0.0162499	pmol/uL plasma	-H+
+MFGM/EV	BB	NEFA	NEFA 19:3	NEFA 19:3	0.00708639	pmol/uL plasma	-H+
+MFGM/EV	BB	NEFA	NEFA 20:0	NEFA 20:0	1.24238	pmol/uL plasma	-H+
+MFGM/EV	BB	NEFA	NEFA 20:1	NEFA 20:1	1.29761	pmol/uL plasma	-H+
+MFGM/EV	BB	NEFA	NEFA 20:2	NEFA 20:2	0.431124	pmol/uL plasma	-H+
+MFGM/EV	BB	NEFA	NEFA 20:3	NEFA 20:3	1.03024	pmol/uL plasma	-H+
+MFGM/EV	BB	NEFA	NEFA 20:4	NEFA 20:4	28.1111	pmol/uL plasma	-H+
+MFGM/EV	BB	NEFA	NEFA 20:5	NEFA 20:5	0.827114	pmol/uL plasma	-H+
+MFGM/EV	BB	NEFA	NEFA 21:0	NEFA 21:0	0.19155	pmol/uL plasma	-H+
+MFGM/EV	BB	NEFA	NEFA 21:1	NEFA 21:1	0.0304269	pmol/uL plasma	-H+
+MFGM/EV	BB	NEFA	NEFA 21:4	NEFA 21:4	0.0046111	pmol/uL plasma	-H+
+MFGM/EV	BB	NEFA	NEFA 22:0	NEFA 22:0	0.240805	pmol/uL plasma	-H+
+MFGM/EV	BB	NEFA	NEFA 22:1	NEFA 22:1	0.0554049	pmol/uL plasma	-H+
+MFGM/EV	BB	NEFA	NEFA 22:2	NEFA 22:2	0.00947226	pmol/uL plasma	-H+
+MFGM/EV	BB	NEFA	NEFA 22:3	NEFA 22:3	0.0106238	pmol/uL plasma	-H+
+MFGM/EV	BB	NEFA	NEFA 22:4	NEFA 22:4	1.56714	pmol/uL plasma	-H+
+MFGM/EV	BB	NEFA	NEFA 22:5	NEFA 22:5	2.29126	pmol/uL plasma	-H+
+MFGM/EV	BB	NEFA	NEFA 22:6	NEFA 22:6	7.29094	pmol/uL plasma	-H+
+MFGM/EV	BB	NEFA	NEFA 23:0	NEFA 23:0	0.0596977	pmol/uL plasma	-H+
+MFGM/EV	BB	NEFA	NEFA 23:1	NEFA 23:1	0.00834423	pmol/uL plasma	-H+
+MFGM/EV	BB	NEFA	NEFA 24:0	NEFA 24:0	0.445013	pmol/uL plasma	-H+
+MFGM/EV	BB	NEFA	NEFA 24:1	NEFA 24:1	0.167581	pmol/uL plasma	-H+
+MFGM/EV	BB	NEFA	NEFA 24:2	NEFA 24:2	0.0100001	pmol/uL plasma	-H+
+MFGM/EV	BB	NEFA	NEFA 24:4	NEFA 24:4	0.00410271	pmol/uL plasma	-H+
+MFGM/EV	BB	NEFA	NEFA 24:5	NEFA 24:5	0.00471277	pmol/uL plasma	-H+
+MFGM/EV	BB	NEFA	NEFA 24:6	NEFA 24:6	0.00605022	pmol/uL plasma	-H+
+MFGM/EV	BB	PE	PE 32:1	PE 32:1	0.0148699	pmol/uL plasma	-H+
+MFGM/EV	BB	PE	PE 34:0	PE 16:0-18:0	0.0303207	pmol/uL plasma	-H+
+MFGM/EV	BB	PE	PE 34:1	PE 16:1-18:0	0.174637	pmol/uL plasma	-H+
+MFGM/EV	BB	PE	PE 34:2	PE 16:0-18:2	0.538064	pmol/uL plasma	-H+
+MFGM/EV	BB	PE	PE 35:1	PE 35:1	0.00278049	pmol/uL plasma	-H+
+MFGM/EV	BB	PE	PE 35:2	PE 17:1-18:1	0.0410446	pmol/uL plasma	-H+
+MFGM/EV	BB	PE	PE 36:0	PE 36:0	0.000623108	pmol/uL plasma	-H+
+MFGM/EV	BB	PE	PE 36:1	PE 18:0-18:1	0.374269	pmol/uL plasma	-H+
+MFGM/EV	BB	PE	PE 36:2	PE 18:0-18:2	1.68064	pmol/uL plasma	-H+
+MFGM/EV	BB	PE	PE 36:3	PE 36:3	0.253497	pmol/uL plasma	-H+
+MFGM/EV	BB	PE	PE 36:4	PE 16:0-20:4	0.963743	pmol/uL plasma	-H+
+MFGM/EV	BB	PE	PE 36:5	PE 36:5	0.00640687	pmol/uL plasma	-H+
+MFGM/EV	BB	PE	PE 37:4	PE 17:0-20:4	0.107076	pmol/uL plasma	-H+
+MFGM/EV	BB	PE	PE 38:1	PE 38:1	0.0221764	pmol/uL plasma	-H+
+MFGM/EV	BB	PE	PE 38:2	PE 38:2	0.405963	pmol/uL plasma	-H+
+MFGM/EV	BB	PE	PE 38:3	PE 18:0-20:3	0.218461	pmol/uL plasma	-H+
+MFGM/EV	BB	PE	PE 38:4	PE 18:0-20:4	4.80413	pmol/uL plasma	-H+
+MFGM/EV	BB	PE	PE 38:5	PE 18:1-20:4	0.661308	pmol/uL plasma	-H+
+MFGM/EV	BB	PE	PE 38:6	PE 16:0-22:6	0.795639	pmol/uL plasma	-H+
+MFGM/EV	BB	PE	PE 39:4	PE 19:0-20:4	0.0771108	pmol/uL plasma	-H+
+MFGM/EV	BB	PE	PE 40:4	PE 18:0-22:4	0.993742	pmol/uL plasma	-H+
+MFGM/EV	BB	PE	PE 40:5	PE 18:0-22:5	0.380761	pmol/uL plasma	-H+
+MFGM/EV	BB	PE	PE 40:6	PE 18:0-22:6	0.822543	pmol/uL plasma	-H+
+MFGM/EV	BB	PE	PE 40:7	PE 40:7	0.071961	pmol/uL plasma	-H+
+MFGM/EV	BB	PE	PE 40:8	PE 40:8	0.00609491	pmol/uL plasma	-H+
+MFGM/EV	BB	PE	PE 41:4	PE 41:4	0.020033	pmol/uL plasma	-H+
+MFGM/EV	BB	PE	PE 42:8	PE 42:8	0.00782684	pmol/uL plasma	-H+
+MFGM/EV	BB	PE O-	PE O-32:1	PE O-32:1	0.00199474	pmol/uL plasma	-H+
+MFGM/EV	BB	PE O-	PE O-34:1	PE O-34:1	0.0419489	pmol/uL plasma	-H+
+MFGM/EV	BB	PE O-	PE O-36:1	PE O-36:1	0.0230803	pmol/uL plasma	-H+
+MFGM/EV	BB	PE O-	PE O-36:4	PE O-36:4	0.0745858	pmol/uL plasma	-H+
+MFGM/EV	BB	PE O-	PE O-36:5	PE O-16:1/20:4	0.648304	pmol/uL plasma	-H+
+MFGM/EV	BB	PE O-	PE O-38:4	PE O-18:0/20:4	0.260332	pmol/uL plasma	-H+
+MFGM/EV	BB	PE O-	PE O-38:5	PE O-16:1/22:4	0.435931	pmol/uL plasma	-H+
+MFGM/EV	BB	PE O-	PE O-38:5	PE O-18:1/20:4	0.800356	pmol/uL plasma	-H+
+MFGM/EV	BB	PE O-	PE O-38:6	PE O-18:2/20:4	0.85819	pmol/uL plasma	-H+
+MFGM/EV	BB	PE O-	PE O-38:7	PE O-16:1/22:6	0.528087	pmol/uL plasma	-H+
+MFGM/EV	BB	PE O-	PE O-39:5	PE O-39:5	0.0218594	pmol/uL plasma	-H+
+MFGM/EV	BB	PE O-	PE O-39:6	PE O-39:6	0.00769861	pmol/uL plasma	-H+
+MFGM/EV	BB	PE O-	PE O-40:1	PE O-40:1	0.0221747	pmol/uL plasma	-H+
+MFGM/EV	BB	PE O-	PE O-40:4	PE O-20:0/20:4	0.323462	pmol/uL plasma	-H+
+MFGM/EV	BB	PE O-	PE O-40:5	PE O-18:1/22:4	0.507923	pmol/uL plasma	-H+
+MFGM/EV	BB	PE O-	PE O-40:7	PE O-18:1/22:6	0.506736	pmol/uL plasma	-H+
+MFGM/EV	BB	PE O-	PE O-40:8	PE O-18:2/22:6	0.230766	pmol/uL plasma	-H+
+MFGM/EV	BB	PE O-	PE O-40:9	PE O-40:9	0.00952085	pmol/uL plasma	-H+
+MFGM/EV	BB	PE O-	PE O-42:7	PE O-42:7	0.0432249	pmol/uL plasma	-H+
+MFGM/EV	BB	GM3	GM3 32:1;2	GM3 32:1;2	0.0102848	pmol/uL plasma	-H+
+MFGM/EV	BB	GM3	GM3 33:1;2	GM3 33:1;2	0.00282504	pmol/uL plasma	-H+
+MFGM/EV	BB	GM3	GM3 34:1;2	GM3 34:1;2	0.3259	pmol/uL plasma	-H+
+MFGM/EV	BB	GM3	GM3 34:2;2	GM3 34:2;2	0.0103684	pmol/uL plasma	-H+
+MFGM/EV	BB	GM3	GM3 35:1;2	GM3 35:1;2	0.000709492	pmol/uL plasma	-H+
+MFGM/EV	BB	GM3	GM3 36:0;2	GM3 36:0;2	0.00311179	pmol/uL plasma	-H+
+MFGM/EV	BB	GM3	GM3 36:1;2	GM3 36:1;2	0.0249781	pmol/uL plasma	-H+
+MFGM/EV	BB	GM3	GM3 36:2;2	GM3 36:2;2	0.0161832	pmol/uL plasma	-H+
+MFGM/EV	BB	GM3	GM3 38:1;2	GM3 38:1;2	0.0167391	pmol/uL plasma	-H+
+MFGM/EV	BB	GM3	GM3 38:2;2	GM3 38:2;2	0.0665678	pmol/uL plasma	-H+
+MFGM/EV	BB	GM3	GM3 39:1;2	GM3 39:1;2	0.00373256	pmol/uL plasma	-H+
+MFGM/EV	BB	GM3	GM3 40:1;2	GM3 40:1;2	0.00479633	pmol/uL plasma	-H+
+MFGM/EV	BB	GM3	GM3 42:1;2	GM3 42:1;2	0.004897	pmol/uL plasma	-H+
+MFGM/EV	BB	LPI	LPI 15:0	LPI 15:0	0.0472357	pmol/uL plasma	-H+
+MFGM/EV	BB	LPI	LPI 16:0	LPI 16:0	0.0277448	pmol/uL plasma	-H+
+MFGM/EV	BB	LPI	LPI 18:0	LPI 18:0	0.137054	pmol/uL plasma	-H+
+MFGM/EV	BB	LPI	LPI 18:2	LPI 18:2	0.0066157	pmol/uL plasma	-H+
+MFGM/EV	BB	LPI	LPI 20:4	LPI 20:4	0.0847024	pmol/uL plasma	-H+
+MFGM/EV	BB	LPS	LPS 15:0	LPS 15:0	0.0248961	pmol/uL plasma	-H+
+MFGM/EV	BB	LPS	LPS 20:4	LPS 20:4	0.0150629	pmol/uL plasma	-H+
+MFGM/EV	BB	PA	PA 36:1	PA 18:0-18:1	0.00892359	pmol/uL plasma	-H+
+MFGM/EV	BB	PA	PA 38:4	PA 18:0-20:4	0.00736611	pmol/uL plasma	-H+
+MFGM/EV	BB	PA	PA 40:4	PA 18:0-22:4	0.0895949	pmol/uL plasma	-H+
+MFGM/EV	BB	PG	PG 34:1	PG 16:0-18:1	0.0217626	pmol/uL plasma	-H+
+MFGM/EV	BB	PG	PG 34:2	PG 16:1-18:1	0.0198138	pmol/uL plasma	-H+
+MFGM/EV	BB	PG	PG 36:1	PG 18:0-18:1	0.0050276	pmol/uL plasma	-H+
+MFGM/EV	BB	PG	PG 36:2	PG 18:0-18:2	0.0171425	pmol/uL plasma	-H+
+MFGM/EV	BB	PG	PG 36:2	PG 18:1-18:1	0.00496306	pmol/uL plasma	-H+
+MFGM/EV	BB	PG	PG 36:3	PG 18:1-18:2	0.00589256	pmol/uL plasma	-H+
+MFGM/EV	BB	PG	PG 36:4	PG 16:0-20:4	0.00152629	pmol/uL plasma	-H+
+MFGM/EV	BB	PG	PG 38:3	PG 18:0-20:3	0.000952358	pmol/uL plasma	-H+
+MFGM/EV	BB	PG	PG 38:5	PG 18:1-20:4	0.00297274	pmol/uL plasma	-H+
+MFGM/EV	BB	PG	PG 40:7	PG 20:3-20:4	0.00121522	pmol/uL plasma	-H+
+MFGM/EV	BB	PI	PI 32:0	PI 16:0-16:0	0.051845	pmol/uL plasma	-H+
+MFGM/EV	BB	PI	PI 32:1	PI 16:0-16:1	0.0735164	pmol/uL plasma	-H+
+MFGM/EV	BB	PI	PI 32:2	PI 32:2	0.00246859	pmol/uL plasma	-H+
+MFGM/EV	BB	PI	PI 33:0	PI 33:0	0.00520361	pmol/uL plasma	-H+
+MFGM/EV	BB	PI	PI 33:1	PI 15:0-18:1	0.0050529	pmol/uL plasma	-H+
+MFGM/EV	BB	PI	PI 33:1	PI 16:0-17:1	0.00909328	pmol/uL plasma	-H+
+MFGM/EV	BB	PI	PI 33:2	PI 15:0-18:2	0.00422052	pmol/uL plasma	-H+
+MFGM/EV	BB	PI	PI 34:0	PI 16:0-18:0	0.0461753	pmol/uL plasma	-H+
+MFGM/EV	BB	PI	PI 34:1	PI 16:0-18:1	0.582171	pmol/uL plasma	-H+
+MFGM/EV	BB	PI	PI 34:1	PI 16:1-18:0	0.0874306	pmol/uL plasma	-H+
+MFGM/EV	BB	PI	PI 34:2	PI 15:0-19:2	0.0548425	pmol/uL plasma	-H+
+MFGM/EV	BB	PI	PI 34:2	PI 16:0-18:2	3.4252	pmol/uL plasma	-H+
+MFGM/EV	BB	PI	PI 34:2	PI 16:1-18:1	0.0346902	pmol/uL plasma	-H+
+MFGM/EV	BB	PI	PI 34:2	PI 16:2-18:0	0.0195791	pmol/uL plasma	-H+
+MFGM/EV	BB	PI	PI 34:3	PI 16:0-18:3	0.0227894	pmol/uL plasma	-H+
+MFGM/EV	BB	PI	PI 34:3	PI 16:1-18:2	0.0304577	pmol/uL plasma	-H+
+MFGM/EV	BB	PI	PI 34:4	PI 34:4	0.0028851	pmol/uL plasma	-H+
+MFGM/EV	BB	PI	PI 35:1	PI 17:0-18:1	0.0181134	pmol/uL plasma	-H+
+MFGM/EV	BB	PI	PI 35:1	PI 17:1-18:0	0.00970381	pmol/uL plasma	-H+
+MFGM/EV	BB	PI	PI 35:2	PI 17:0-18:2	0.156699	pmol/uL plasma	-H+
+MFGM/EV	BB	PI	PI 35:2	PI 17:1-18:1	0.0117039	pmol/uL plasma	-H+
+MFGM/EV	BB	PI	PI 35:3	PI 35:3	0.00387845	pmol/uL plasma	-H+
+MFGM/EV	BB	PI	PI 35:4	PI 15:0-20:4	0.0314618	pmol/uL plasma	-H+
+MFGM/EV	BB	PI	PI 36:0	PI 18:0-18:0	0.00219977	pmol/uL plasma	-H+
+MFGM/EV	BB	PI	PI 36:1	PI 18:0-18:1	0.223968	pmol/uL plasma	-H+
+MFGM/EV	BB	PI	PI 36:2	PI 16:0-20:2	0.0523029	pmol/uL plasma	-H+
+MFGM/EV	BB	PI	PI 36:2	PI 18:0-18:2	4.02995	pmol/uL plasma	-H+
+MFGM/EV	BB	PI	PI 36:2	PI 18:1-18:1	0.200079	pmol/uL plasma	-H+
+MFGM/EV	BB	PI	PI 36:3	PI 16:0-20:3	0.536644	pmol/uL plasma	-H+
+MFGM/EV	BB	PI	PI 36:3	PI 18:0-18:3	0.0444605	pmol/uL plasma	-H+
+MFGM/EV	BB	PI	PI 36:3	PI 18:1-18:2	0.798494	pmol/uL plasma	-H+
+MFGM/EV	BB	PI	PI 36:4	PI 16:0-20:4	9.25573	pmol/uL plasma	-H+
+MFGM/EV	BB	PI	PI 36:4	PI 18:2-18:2	0.0605772	pmol/uL plasma	-H+
+MFGM/EV	BB	PI	PI 36:5	PI 16:0-20:5	0.0370557	pmol/uL plasma	-H+
+MFGM/EV	BB	PI	PI 36:5	PI 16:1-20:4	0.0344934	pmol/uL plasma	-H+
+MFGM/EV	BB	PI	PI 37:2	PI 18:2-19:0	0.0175243	pmol/uL plasma	-H+
+MFGM/EV	BB	PI	PI 37:3	PI 17:0-20:3	0.057065	pmol/uL plasma	-H+
+MFGM/EV	BB	PI	PI 37:5	PI 15:0-22:5	0.0024198	pmol/uL plasma	-H+
+MFGM/EV	BB	PI	PI 37:5	PI 17:1-20:4	0.00646966	pmol/uL plasma	-H+
+MFGM/EV	BB	PI	PI 38:2	PI 18:0-20:2	0.0682591	pmol/uL plasma	-H+
+MFGM/EV	BB	PI	PI 38:3	PI 18:0-20:3	2.06764	pmol/uL plasma	-H+
+MFGM/EV	BB	PI	PI 38:4	PI 16:0-22:4	0.0667412	pmol/uL plasma	-H+
+MFGM/EV	BB	PI	PI 38:4	PI 18:0-20:4	51.0968	pmol/uL plasma	-H+
+MFGM/EV	BB	PI	PI 38:4	PI 18:1-20:3	0.28143	pmol/uL plasma	-H+
+MFGM/EV	BB	PI	PI 38:5	PI 16:0-22:5	0.351492	pmol/uL plasma	-H+
+MFGM/EV	BB	PI	PI 38:5	PI 18:0-20:5	0.156259	pmol/uL plasma	-H+
+MFGM/EV	BB	PI	PI 38:5	PI 18:1-20:4	3.7637	pmol/uL plasma	-H+
+MFGM/EV	BB	PI	PI 38:6	PI 16:0-22:6	0.449535	pmol/uL plasma	-H+
+MFGM/EV	BB	PI	PI 38:6	PI 18:2-20:4	0.0834053	pmol/uL plasma	-H+
+MFGM/EV	BB	PI	PI 38:7	PI 38:7	0.04862	pmol/uL plasma	-H+
+MFGM/EV	BB	PI	PI 39:3	PI 19:0-20:3	0.00369674	pmol/uL plasma	-H+
+MFGM/EV	BB	PI	PI 39:4	PI 19:0-20:4	0.292252	pmol/uL plasma	-H+
+MFGM/EV	BB	PI	PI 39:5	PI 17:0-22:5	0.0160572	pmol/uL plasma	-H+
+MFGM/EV	BB	PI	PI 39:5	PI 19:1-20:4	0.0309766	pmol/uL plasma	-H+
+MFGM/EV	BB	PI	PI 39:6	PI 17:0-22:6	0.023323	pmol/uL plasma	-H+
+MFGM/EV	BB	PI	PI 40:4	PI 18:0-22:4	0.23778	pmol/uL plasma	-H+
+MFGM/EV	BB	PI	PI 40:4	PI 20:0-20:4	0.0206211	pmol/uL plasma	-H+
+MFGM/EV	BB	PI	PI 40:5	PI 18:0-22:5	0.597716	pmol/uL plasma	-H+
+MFGM/EV	BB	PI	PI 40:5	PI 18:1-22:4	0.019074	pmol/uL plasma	-H+
+MFGM/EV	BB	PI	PI 40:5	PI 20:1-20:4	0.0762314	pmol/uL plasma	-H+
+MFGM/EV	BB	PI	PI 40:6	PI 18:0-22:6	1.4271	pmol/uL plasma	-H+
+MFGM/EV	BB	PI	PI 40:6	PI 18:1-22:5	0.06311	pmol/uL plasma	-H+
+MFGM/EV	BB	PI	PI 40:8	PI 40:8	0.0178703	pmol/uL plasma	-H+
+MFGM/EV	BB	PS	PS 33:0	PS 15:0-18:0	0.00799412	pmol/uL plasma	-H+
+MFGM/EV	BB	PS	PS 36:1	PS 18:0-18:1	0.0297082	pmol/uL plasma	-H+
+MFGM/EV	BB	PS	PS 36:2	PS 18:0-18:2	0.0422114	pmol/uL plasma	-H+
+MFGM/EV	BB	PS	PS 36:4	PS 16:0-20:4	0.0131295	pmol/uL plasma	-H+
+MFGM/EV	BB	PS	PS 38:3	PS 18:0-20:3	0.00847653	pmol/uL plasma	-H+
+MFGM/EV	BB	PS	PS 38:4	PS 18:0-20:4	0.36041	pmol/uL plasma	-H+
+MFGM/EV	BB	PS	PS 38:5	PS 18:1-20:4	0.0208616	pmol/uL plasma	-H+
+MFGM/EV	BB	PS	PS 40:4	PS 18:0-22:4	0.0188449	pmol/uL plasma	-H+
+MFGM/EV	BB	PS	PS 40:4	PS 20:0-20:4	0.00549045	pmol/uL plasma	-H+
+MFGM/EV	BB	PS	PS 40:5	PS 18:0-22:5	0.0154537	pmol/uL plasma	-H+
+MFGM/EV	BB	PS	PS 40:5	PS 20:1-20:4	0.00324265	pmol/uL plasma	-H+
+MFGM/EV	BB	PS	PS 40:8	PS 20:4-20:4	0.055527	pmol/uL plasma	-H+
+MFGM/EV	BB	PS	PS 42:4	PS 20:4-22:0	0.00257989	pmol/uL plasma	-H+
+MFGM/EV	BB	CE	CE 14:0	CE 14:0	1.21876	pmol/uL plasma	+NH4+
+MFGM/EV	BB	CE	CE 15:0	CE 15:0	2.18755	pmol/uL plasma	+NH4+
+MFGM/EV	BB	CE	CE 16:0	CE 16:0	75.8022	pmol/uL plasma	+NH4+
+MFGM/EV	BB	CE	CE 16:1	CE 16:1	19.8953	pmol/uL plasma	+NH4+
+MFGM/EV	BB	CE	CE 17:0	CE 17:0	3.69899	pmol/uL plasma	+NH4+
+MFGM/EV	BB	CE	CE 17:1	CE 17:1	2.79941	pmol/uL plasma	+NH4+
+MFGM/EV	BB	CE	CE 18:0	CE 18:0	6.54824	pmol/uL plasma	+NH4+
+MFGM/EV	BB	CE	CE 18:1	CE 18:1	91.8631	pmol/uL plasma	+NH4+
+MFGM/EV	BB	CE	CE 18:2	CE 18:2	321.099	pmol/uL plasma	+NH4+
+MFGM/EV	BB	CE	CE 18:3	CE 18:3	14.3058	pmol/uL plasma	+NH4+
+MFGM/EV	BB	CE	CE 19:1	CE 19:1	2.50307	pmol/uL plasma	+NH4+
+MFGM/EV	BB	CE	CE 19:2	CE 19:2	13.3646	pmol/uL plasma	+NH4+
+MFGM/EV	BB	CE	CE 19:3	CE 19:3	0.967758	pmol/uL plasma	+NH4+
+MFGM/EV	BB	CE	CE 20:1	CE 20:1	1.82325	pmol/uL plasma	+NH4+
+MFGM/EV	BB	CE	CE 20:2	CE 20:2	15.3217	pmol/uL plasma	+NH4+
+MFGM/EV	BB	CE	CE 20:3	CE 20:3	15.4319	pmol/uL plasma	+NH4+
+MFGM/EV	BB	CE	CE 20:4	CE 20:4	1244.29	pmol/uL plasma	+NH4+
+MFGM/EV	BB	CE	CE 20:5	CE 20:5	13.4404	pmol/uL plasma	+NH4+
+MFGM/EV	BB	CE	CE 21:3	CE 21:3	0.964101	pmol/uL plasma	+NH4+
+MFGM/EV	BB	CE	CE 21:4	CE 21:4	50.4554	pmol/uL plasma	+NH4+
+MFGM/EV	BB	CE	CE 21:5	CE 21:5	2.32775	pmol/uL plasma	+NH4+
+MFGM/EV	BB	CE	CE 22:3	CE 22:3	0.630034	pmol/uL plasma	+NH4+
+MFGM/EV	BB	CE	CE 22:4	CE 22:4	59.476	pmol/uL plasma	+NH4+
[truncated: 9,498 more rows]
