# Supplementary material for: Dietary Intake of a Milk Sphingolipid-Rich MFGM/EV Concentrate Ameliorates Age-Related Metabolic Dysfunction
Source: Nutrients. 2025 Jul 31;17(15):2529. doi: 10.3390/nu17152529 (PMC12348648; doi:10.3390/nu17152529)
Supplement: Supplementary file 1 [file nutrients-17-02529-s001.zip › Table S5_Tissue-Lipidomics-Data.xlsx]

## Sheet: Liver
Tissue	Diet	Biological_replicate	Lipid class	Lipid species	Lipid variable	value	unit	Adduct
Liver	CTRL	01	CE	CE 14:0	CE 14:0	9.96341	pmol/mg tissue	+NH4+
Liver	CTRL	01	CE	CE 16:0	CE 16:0	179.819	pmol/mg tissue	+NH4+
Liver	CTRL	01	CE	CE 16:1	CE 16:1	59.9787	pmol/mg tissue	+NH4+
Liver	CTRL	01	CE	CE 17:0	CE 17:0	58.5095	pmol/mg tissue	+NH4+
Liver	CTRL	01	CE	CE 17:2	CE 17:2	25.5715	pmol/mg tissue	+NH4+
Liver	CTRL	01	CE	CE 18:0	CE 18:0	169.892	pmol/mg tissue	+NH4+
Liver	CTRL	01	CE	CE 18:1	CE 18:1	483.989	pmol/mg tissue	+NH4+
Liver	CTRL	01	CE	CE 18:2	CE 18:2	408.423	pmol/mg tissue	+NH4+
Liver	CTRL	01	CE	CE 18:3	CE 18:3	5.01834	pmol/mg tissue	+NH4+
Liver	CTRL	01	CE	CE 19:1	CE 19:1	2.35514	pmol/mg tissue	+NH4+
Liver	CTRL	01	CE	CE 19:2	CE 19:2	4.87668	pmol/mg tissue	+NH4+
Liver	CTRL	01	CE	CE 20:2	CE 20:2	1.83668	pmol/mg tissue	+NH4+
Liver	CTRL	01	CE	CE 20:4	CE 20:4	442.066	pmol/mg tissue	+NH4+
Liver	CTRL	01	CE	CE 22:6	CE 22:6	7.23012	pmol/mg tissue	+NH4+
Liver	CTRL	01	CL	CL 66:4	CL 66:4	0.124296	pmol/mg tissue	-2H+
Liver	CTRL	01	CL	CL 68:2	CL 68:2	9.00171	pmol/mg tissue	-2H+
Liver	CTRL	01	CL	CL 68:3	CL 68:3	8.25335	pmol/mg tissue	-2H+
Liver	CTRL	01	CL	CL 68:4	CL 68:4	4.12504	pmol/mg tissue	-2H+
Liver	CTRL	01	CL	CL 68:5	CL 68:5	3.16376	pmol/mg tissue	-2H+
Liver	CTRL	01	CL	CL 68:6	CL 68:6	5.16597	pmol/mg tissue	-2H+
Liver	CTRL	01	CL	CL 69:4	CL 69:4	0.0946687	pmol/mg tissue	-2H+
Liver	CTRL	01	CL	CL 69:5	CL 69:5	0.610359	pmol/mg tissue	-2H+
Liver	CTRL	01	CL	CL 69:6	CL 69:6	0.219055	pmol/mg tissue	-2H+
Liver	CTRL	01	CL	CL 70:4	CL 70:4	15.2435	pmol/mg tissue	-2H+
Liver	CTRL	01	CL	CL 70:5	CL 70:5	20.8081	pmol/mg tissue	-2H+
Liver	CTRL	01	CL	CL 70:6	CL 70:6	28.6748	pmol/mg tissue	-2H+
Liver	CTRL	01	CL	CL 70:7	CL 70:7	54.6809	pmol/mg tissue	-2H+
Liver	CTRL	01	CL	CL 71:5	CL 71:5	0.505059	pmol/mg tissue	-2H+
Liver	CTRL	01	CL	CL 71:6	CL 71:6	1.05115	pmol/mg tissue	-2H+
Liver	CTRL	01	CL	CL 71:7	CL 71:7	2.77208	pmol/mg tissue	-2H+
Liver	CTRL	01	CL	CL 72:4	CL 72:4	0.155362	pmol/mg tissue	-2H+
Liver	CTRL	01	CL	CL 72:6	CL 72:6	58.8843	pmol/mg tissue	-2H+
Liver	CTRL	01	CL	CL 72:7	CL 72:7	535.428	pmol/mg tissue	-2H+
Liver	CTRL	01	CL	CL 72:8	CL 72:8	620.806	pmol/mg tissue	-2H+
Liver	CTRL	01	CL	CL 73:6	CL 73:6	0.108897	pmol/mg tissue	-2H+
Liver	CTRL	01	CL	CL 74:7	CL 74:7	9.51183	pmol/mg tissue	-2H+
Liver	CTRL	01	CL	CL 74:8	CL 74:8	33.2366	pmol/mg tissue	-2H+
Liver	CTRL	01	CL	CL 74:9	CL 74:9	54.92	pmol/mg tissue	-2H+
Liver	CTRL	01	CL	CL 76:10	CL 76:10	3.97235	pmol/mg tissue	-2H+
Liver	CTRL	01	CL	CL 76:9	CL 76:9	0.285506	pmol/mg tissue	-2H+
Liver	CTRL	01	Cer	Cer 33:1;2	Cer 18:1;2/15:0	0.042335	pmol/mg tissue	+HCOO-
Liver	CTRL	01	Cer	Cer 34:0;2	Cer 18:0;2/16:0	0.427097	pmol/mg tissue	+HCOO-
Liver	CTRL	01	Cer	Cer 34:1;2	Cer 18:1;2/16:0	20.0456	pmol/mg tissue	+HCOO-
Liver	CTRL	01	Cer	Cer 36:1;2	Cer 18:1;2/18:0	1.61177	pmol/mg tissue	+HCOO-
Liver	CTRL	01	Cer	Cer 38:1;2	Cer 18:1;2/20:0	0.878184	pmol/mg tissue	+HCOO-
Liver	CTRL	01	Cer	Cer 39:1;2	Cer 18:1;2/21:0	0.0940193	pmol/mg tissue	+HCOO-
Liver	CTRL	01	Cer	Cer 40:0;2	Cer 18:0;2/22:0	0.237511	pmol/mg tissue	+HCOO-
Liver	CTRL	01	Cer	Cer 40:1;2	Cer 18:1;2/22:0	11.2611	pmol/mg tissue	+HCOO-
Liver	CTRL	01	Cer	Cer 40:2;2	Cer 18:1;2/22:1	2.92307	pmol/mg tissue	+HCOO-
Liver	CTRL	01	Cer	Cer 41:0;2	Cer 41:0;2	0.0481129	pmol/mg tissue	+HCOO-
Liver	CTRL	01	Cer	Cer 41:1;2	Cer 17:1;2/24:0	0.796157	pmol/mg tissue	+HCOO-
Liver	CTRL	01	Cer	Cer 41:1;2	Cer 18:1;2/23:0	11.9394	pmol/mg tissue	+HCOO-
Liver	CTRL	01	Cer	Cer 41:2;2	Cer 17:1;2/24:1	0.403855	pmol/mg tissue	+HCOO-
Liver	CTRL	01	Cer	Cer 41:2;2	Cer 18:1;2/23:1	1.05546	pmol/mg tissue	+HCOO-
Liver	CTRL	01	Cer	Cer 42:0;2	Cer 18:0;2/24:0	0.577374	pmol/mg tissue	+HCOO-
Liver	CTRL	01	Cer	Cer 42:1;2	Cer 18:0;2/24:1	0.00744823	pmol/mg tissue	+HCOO-
Liver	CTRL	01	Cer	Cer 42:1;2	Cer 18:1;2/24:0	75.6622	pmol/mg tissue	+HCOO-
Liver	CTRL	01	Cer	Cer 42:2;2	Cer 18:0;2/24:2	1.36308	pmol/mg tissue	+HCOO-
Liver	CTRL	01	Cer	Cer 42:2;2	Cer 18:1;2/24:1	24.1903	pmol/mg tissue	+HCOO-
Liver	CTRL	01	Cer	Cer 42:2;2	Cer 18:2;2/24:0	7.12343	pmol/mg tissue	+HCOO-
Liver	CTRL	01	Cer	Cer 42:2;2	Cer 20:1;2/22:1	0.380558	pmol/mg tissue	+HCOO-
Liver	CTRL	01	Cer	Cer 44:2;2	Cer 44:2;2	1.71515	pmol/mg tissue	+HCOO-
Liver	CTRL	01	DAG	DAG 30:1	DAG 30:1	0.636379	pmol/mg tissue	+HCOO-
Liver	CTRL	01	DAG	DAG 32:0	DAG 16:0-16:0	19.6005	pmol/mg tissue	+HCOO-
Liver	CTRL	01	DAG	DAG 32:1	DAG 16:0-16:1	4.4168	pmol/mg tissue	+HCOO-
Liver	CTRL	01	DAG	DAG 33:2	DAG 33:2	1.05109	pmol/mg tissue	+HCOO-
Liver	CTRL	01	DAG	DAG 34:0	DAG 16:0-18:0	28.4543	pmol/mg tissue	+HCOO-
Liver	CTRL	01	DAG	DAG 34:1	DAG 16:0-18:1	59.928	pmol/mg tissue	+HCOO-
Liver	CTRL	01	DAG	DAG 34:1	DAG 16:1-18:0	1.14549	pmol/mg tissue	+HCOO-
Liver	CTRL	01	DAG	DAG 34:2	DAG 16:0-18:2	111.6	pmol/mg tissue	+HCOO-
Liver	CTRL	01	DAG	DAG 34:2	DAG 16:1-18:1	11.3348	pmol/mg tissue	+HCOO-
Liver	CTRL	01	DAG	DAG 34:3	DAG 16:0-18:3	3.49779	pmol/mg tissue	+HCOO-
Liver	CTRL	01	DAG	DAG 34:3	DAG 16:1-18:2	5.86881	pmol/mg tissue	+HCOO-
Liver	CTRL	01	DAG	DAG 35:0	DAG 17:0-18:0	1.13468	pmol/mg tissue	+HCOO-
Liver	CTRL	01	DAG	DAG 35:1	DAG 17:0-18:1	1.12312	pmol/mg tissue	+HCOO-
Liver	CTRL	01	DAG	DAG 35:2	DAG 35:2	2.68423	pmol/mg tissue	+HCOO-
Liver	CTRL	01	DAG	DAG 35:3	DAG 35:3	0.92518	pmol/mg tissue	+HCOO-
Liver	CTRL	01	DAG	DAG 36:0	DAG 36:0	21.1279	pmol/mg tissue	+HCOO-
Liver	CTRL	01	DAG	DAG 36:1	DAG 18:0-18:1	15.0444	pmol/mg tissue	+HCOO-
Liver	CTRL	01	DAG	DAG 36:2	DAG 18:0-18:2	33.8011	pmol/mg tissue	+HCOO-
Liver	CTRL	01	DAG	DAG 36:2	DAG 18:1-18:1	32.7245	pmol/mg tissue	+HCOO-
Liver	CTRL	01	DAG	DAG 36:3	DAG 18:1-18:2	101.694	pmol/mg tissue	+HCOO-
Liver	CTRL	01	DAG	DAG 36:4	DAG 16:0-20:4	173.857	pmol/mg tissue	+HCOO-
Liver	CTRL	01	DAG	DAG 36:4	DAG 18:1-18:3	21.0188	pmol/mg tissue	+HCOO-
Liver	CTRL	01	DAG	DAG 38:0	DAG 38:0	0.224987	pmol/mg tissue	+HCOO-
Liver	CTRL	01	DAG	DAG 38:3	DAG 38:3	5.90907	pmol/mg tissue	+HCOO-
Liver	CTRL	01	DAG	DAG 38:4	DAG 18:0-20:4	149.211	pmol/mg tissue	+HCOO-
Liver	CTRL	01	DAG	DAG 38:5	DAG 16:0-22:5	9.27666	pmol/mg tissue	+HCOO-
Liver	CTRL	01	DAG	DAG 38:5	DAG 18:1-20:4	46.9973	pmol/mg tissue	+HCOO-
Liver	CTRL	01	DAG	DAG 38:6	DAG 16:0-22:6	65.6113	pmol/mg tissue	+HCOO-
Liver	CTRL	01	DAG	DAG 38:6	DAG 18:2-20:4	25.6564	pmol/mg tissue	+HCOO-
Liver	CTRL	01	DAG	DAG 40:4	DAG 40:4	2.3211	pmol/mg tissue	+HCOO-
Liver	CTRL	01	DAG	DAG 40:5	DAG 18:0-22:5	4.97375	pmol/mg tissue	+HCOO-
Liver	CTRL	01	DAG	DAG 40:5	DAG 18:1-22:4	5.59209	pmol/mg tissue	+HCOO-
Liver	CTRL	01	DAG	DAG 40:6	DAG 18:0-22:6	24.8037	pmol/mg tissue	+HCOO-
Liver	CTRL	01	DAG	DAG 40:6	DAG 18:1-22:5	10.462	pmol/mg tissue	+HCOO-
Liver	CTRL	01	DAG	DAG 40:7	DAG 18:1-22:6	26.2984	pmol/mg tissue	+HCOO-
Liver	CTRL	01	DAG	DAG 40:8	DAG 40:8	37.7398	pmol/mg tissue	+HCOO-
Liver	CTRL	01	GM3	GM3 32:0;3	GM3 32:0;3	0.0190369	pmol/mg tissue	-H+
Liver	CTRL	01	GM3	GM3 32:1;2	GM3 32:1;2	0.0627921	pmol/mg tissue	-H+
Liver	CTRL	01	GM3	GM3 33:2;2	GM3 33:2;2	0.111102	pmol/mg tissue	-H+
Liver	CTRL	01	GM3	GM3 34:0;3	GM3 34:0;3	0.0162145	pmol/mg tissue	-H+
Liver	CTRL	01	GM3	GM3 34:1;2	GM3 34:1;2	12.5018	pmol/mg tissue	-H+
Liver	CTRL	01	GM3	GM3 34:1;3	GM3 34:1;3	0.436132	pmol/mg tissue	-H+
Liver	CTRL	01	GM3	GM3 34:2;2	GM3 34:2;2	0.213515	pmol/mg tissue	-H+
Liver	CTRL	01	GM3	GM3 34:2;3	GM3 34:2;3	0.0662228	pmol/mg tissue	-H+
Liver	CTRL	01	GM3	GM3 35:1;2	GM3 35:1;2	0.163663	pmol/mg tissue	-H+
Liver	CTRL	01	GM3	GM3 36:1;2	GM3 36:1;2	6.45915	pmol/mg tissue	-H+
Liver	CTRL	01	GM3	GM3 36:2;2	GM3 36:2;2	0.177683	pmol/mg tissue	-H+
Liver	CTRL	01	GM3	GM3 36:2;3	GM3 36:2;3	0.418574	pmol/mg tissue	-H+
Liver	CTRL	01	GM3	GM3 37:1;2	GM3 37:1;2	0.352517	pmol/mg tissue	-H+
Liver	CTRL	01	GM3	GM3 38:0;3	GM3 38:0;3	0.0706112	pmol/mg tissue	-H+
Liver	CTRL	01	GM3	GM3 38:1;2	GM3 38:1;2	6.91157	pmol/mg tissue	-H+
Liver	CTRL	01	GM3	GM3 38:1;3	GM3 38:1;3	0.237304	pmol/mg tissue	-H+
Liver	CTRL	01	GM3	GM3 38:2;2	GM3 38:2;2	1.08362	pmol/mg tissue	-H+
Liver	CTRL	01	GM3	GM3 38:2;3	GM3 38:2;3	0.118905	pmol/mg tissue	-H+
Liver	CTRL	01	GM3	GM3 39:1;2	GM3 39:1;2	3.30715	pmol/mg tissue	-H+
Liver	CTRL	01	GM3	GM3 39:1;3	GM3 39:1;3	0.499876	pmol/mg tissue	-H+
Liver	CTRL	01	GM3	GM3 40:1;2	GM3 40:1;2	5.95863	pmol/mg tissue	-H+
Liver	CTRL	01	GM3	GM3 40:2;2	GM3 40:2;2	0.140498	pmol/mg tissue	-H+
Liver	CTRL	01	GM3	GM3 41:0;3	GM3 41:0;3	0.253255	pmol/mg tissue	-H+
Liver	CTRL	01	GM3	GM3 41:1;2	GM3 41:1;2	1.95909	pmol/mg tissue	-H+
Liver	CTRL	01	GM3	GM3 42:1;2	GM3 42:1;2	14.4575	pmol/mg tissue	-H+
Liver	CTRL	01	GM3	GM3 42:1;3	GM3 42:1;3	0.795908	pmol/mg tissue	-H+
Liver	CTRL	01	GM3	GM3 42:2;2	GM3 42:2;2	6.51796	pmol/mg tissue	-H+
Liver	CTRL	01	GM3	GM3 42:2;3	GM3 42:2;3	0.126334	pmol/mg tissue	-H+
Liver	CTRL	01	GM3	GM3 43:1;2	GM3 43:1;2	1.24496	pmol/mg tissue	-H+
Liver	CTRL	01	GM3	GM3 44:1;2	GM3 44:1;2	0.0543856	pmol/mg tissue	-H+
Liver	CTRL	01	GM3	GM3 44:2;3	GM3 44:2;3	0.113504	pmol/mg tissue	-H+
Liver	CTRL	01	GM3	GM3 45:1;2	GM3 45:1;2	0.0720448	pmol/mg tissue	-H+
Liver	CTRL	01	HexCer	HexCer 32:1;2	HexCer 18:1;2/14:0	0.203794	pmol/mg tissue	+HCOO-
Liver	CTRL	01	HexCer	HexCer 33:1;2	HexCer 33:1;2	0.367588	pmol/mg tissue	+HCOO-
Liver	CTRL	01	HexCer	HexCer 34:1;2	HexCer 18:1;2/16:0	5.33741	pmol/mg tissue	+HCOO-
Liver	CTRL	01	HexCer	HexCer 40:1;2	HexCer 18:1;2/22:0	2.40896	pmol/mg tissue	+HCOO-
Liver	CTRL	01	HexCer	HexCer 41:1;2	HexCer 18:1;2/23:0	1.57084	pmol/mg tissue	+HCOO-
Liver	CTRL	01	HexCer	HexCer 42:1;2	HexCer 18:1;2/24:0	9.26855	pmol/mg tissue	+HCOO-
Liver	CTRL	01	HexCer	HexCer 42:2;2	HexCer 42:2;2	1.07699	pmol/mg tissue	+HCOO-
Liver	CTRL	01	LPA	LPA 16:0	LPA 16:0	1.74353	pmol/mg tissue	-H+
Liver	CTRL	01	LPA	LPA 17:1	LPA 17:1	9.36594	pmol/mg tissue	-H+
Liver	CTRL	01	LPA	LPA 18:0	LPA 18:0	0.731543	pmol/mg tissue	-H+
Liver	CTRL	01	LPC	LPC 14:0	LPC 14:0	0.434832	pmol/mg tissue	+H+
Liver	CTRL	01	LPC	LPC 15:0	LPC 15:0	3.78532	pmol/mg tissue	+H+
Liver	CTRL	01	LPC	LPC 15:1	LPC 15:1	0.470729	pmol/mg tissue	+H+
Liver	CTRL	01	LPC	LPC 16:0	LPC 16:0	275.664	pmol/mg tissue	+H+
Liver	CTRL	01	LPC	LPC 16:1	LPC 16:1	2.99156	pmol/mg tissue	+H+
Liver	CTRL	01	LPC	LPC 16:2	LPC 16:2	0.429741	pmol/mg tissue	+H+
Liver	CTRL	01	LPC	LPC 17:0	LPC 17:0	8.08842	pmol/mg tissue	+H+
Liver	CTRL	01	LPC	LPC 17:1	LPC 17:1	0.316652	pmol/mg tissue	+H+
Liver	CTRL	01	LPC	LPC 18:0	LPC 18:0	307.613	pmol/mg tissue	+H+
Liver	CTRL	01	LPC	LPC 18:1	LPC 18:1	53.7921	pmol/mg tissue	+H+
Liver	CTRL	01	LPC	LPC 18:2	LPC 18:2	82.0309	pmol/mg tissue	+H+
Liver	CTRL	01	LPC	LPC 19:0	LPC 19:0	2.40371	pmol/mg tissue	+H+
Liver	CTRL	01	LPC	LPC 19:2	LPC 19:2	0.319081	pmol/mg tissue	+H+
Liver	CTRL	01	LPC	LPC 19:4	LPC 19:4	0.542221	pmol/mg tissue	+H+
Liver	CTRL	01	LPC	LPC 20:0	LPC 20:0	0.21984	pmol/mg tissue	+H+
Liver	CTRL	01	LPC	LPC 20:1	LPC 20:1	2.05857	pmol/mg tissue	+H+
Liver	CTRL	01	LPC	LPC 20:2	LPC 20:2	0.268748	pmol/mg tissue	+H+
Liver	CTRL	01	LPC	LPC 20:4	LPC 20:4	216.868	pmol/mg tissue	+H+
Liver	CTRL	01	LPC	LPC 21:2	LPC 21:2	1.17561	pmol/mg tissue	+H+
Liver	CTRL	01	LPC	LPC 22:3	LPC 22:3	0.173774	pmol/mg tissue	+H+
Liver	CTRL	01	LPC	LPC 22:5	LPC 22:5	1.03549	pmol/mg tissue	+H+
Liver	CTRL	01	LPC	LPC 22:6	LPC 22:6	29.1373	pmol/mg tissue	+H+
Liver	CTRL	01	LPE	LPE 16:0	LPE 16:0	63.3689	pmol/mg tissue	-H+
Liver	CTRL	01	LPE	LPE 16:1	LPE 16:1	0.880142	pmol/mg tissue	-H+
Liver	CTRL	01	LPE	LPE 17:0	LPE 17:0	2.42352	pmol/mg tissue	-H+
Liver	CTRL	01	LPE	LPE 18:0	LPE 18:0	81.1149	pmol/mg tissue	-H+
Liver	CTRL	01	LPE	LPE 18:1	LPE 18:1	46.2465	pmol/mg tissue	-H+
Liver	CTRL	01	LPE	LPE 18:2	LPE 18:2	243.382	pmol/mg tissue	-H+
Liver	CTRL	01	LPE	LPE 18:3	LPE 18:3	2.73466	pmol/mg tissue	-H+
Liver	CTRL	01	LPE	LPE 20:2	LPE 20:2	2.40276	pmol/mg tissue	-H+
Liver	CTRL	01	LPE	LPE 20:4	LPE 20:4	672.316	pmol/mg tissue	-H+
Liver	CTRL	01	LPE	LPE 20:5	LPE 20:5	1.30014	pmol/mg tissue	-H+
Liver	CTRL	01	LPE	LPE 22:5	LPE 22:5	23.3435	pmol/mg tissue	-H+
Liver	CTRL	01	LPE	LPE 22:6	LPE 22:6	299.521	pmol/mg tissue	-H+
Liver	CTRL	01	LPI	LPI 15:0	LPI 15:0	0.612408	pmol/mg tissue	-H+
Liver	CTRL	01	LPI	LPI 16:0	LPI 16:0	6.58122	pmol/mg tissue	-H+
Liver	CTRL	01	LPI	LPI 17:0	LPI 17:0	0.720867	pmol/mg tissue	-H+
Liver	CTRL	01	LPI	LPI 18:0	LPI 18:0	120.654	pmol/mg tissue	-H+
Liver	CTRL	01	LPI	LPI 18:1	LPI 18:1	2.89983	pmol/mg tissue	-H+
Liver	CTRL	01	LPI	LPI 18:2	LPI 18:2	2.68929	pmol/mg tissue	-H+
Liver	CTRL	01	LPI	LPI 19:0	LPI 19:0	0.186066	pmol/mg tissue	-H+
Liver	CTRL	01	LPI	LPI 19:3	LPI 19:3	0.0754388	pmol/mg tissue	-H+
Liver	CTRL	01	LPI	LPI 20:4	LPI 20:4	43.4746	pmol/mg tissue	-H+
Liver	CTRL	01	LPI	LPI 22:4	LPI 22:4	0.0645067	pmol/mg tissue	-H+
Liver	CTRL	01	LPI	LPI 22:5	LPI 22:5	0.112421	pmol/mg tissue	-H+
Liver	CTRL	01	LPI	LPI 22:6	LPI 22:6	0.694491	pmol/mg tissue	-H+
Liver	CTRL	01	LPS	LPS 16:0	LPS 16:0	0.3405	pmol/mg tissue	-H+
Liver	CTRL	01	LPS	LPS 16:1	LPS 16:1	0.0310951	pmol/mg tissue	-H+
Liver	CTRL	01	LPS	LPS 18:0	LPS 18:0	6.79877	pmol/mg tissue	-H+
Liver	CTRL	01	LPS	LPS 18:1	LPS 18:1	8.19029	pmol/mg tissue	-H+
Liver	CTRL	01	LPS	LPS 18:2	LPS 18:2	5.58179	pmol/mg tissue	-H+
Liver	CTRL	01	LPS	LPS 19:0	LPS 19:0	0.0631571	pmol/mg tissue	-H+
Liver	CTRL	01	LPS	LPS 20:3	LPS 20:3	1.85491	pmol/mg tissue	-H+
Liver	CTRL	01	LPS	LPS 20:4	LPS 20:4	124.704	pmol/mg tissue	-H+
Liver	CTRL	01	LPS	LPS 22:6	LPS 22:6	75.8429	pmol/mg tissue	-H+
Liver	CTRL	01	PA	PA 34:2	PA 16:0-18:2	2.11806	pmol/mg tissue	-H+
Liver	CTRL	01	PA	PA 36:2	PA 18:0-18:2	0.609464	pmol/mg tissue	-H+
Liver	CTRL	01	PA	PA 36:2	PA 18:1-18:1	0.229327	pmol/mg tissue	-H+
Liver	CTRL	01	PA	PA 36:3	PA 18:0-18:3	0.623187	pmol/mg tissue	-H+
Liver	CTRL	01	PA	PA 36:4	PA 16:0-20:4	4.84299	pmol/mg tissue	-H+
Liver	CTRL	01	PA	PA 40:6	PA 18:0-22:6	3.56888	pmol/mg tissue	-H+
Liver	CTRL	01	PC	PC 30:0	PC 14:0-16:0	0.476194	pmol/mg tissue	+H+
Liver	CTRL	01	PC	PC 31:0	PC 15:0-16:0	3.01679	pmol/mg tissue	+H+
Liver	CTRL	01	PC	PC 31:1	PC 31:1	86.1573	pmol/mg tissue	+H+
Liver	CTRL	01	PC	PC 32:0	PC 16:0-16:0	215.027	pmol/mg tissue	+H+
Liver	CTRL	01	PC	PC 32:1	PC 14:0-18:1	8.0266	pmol/mg tissue	+H+
Liver	CTRL	01	PC	PC 32:1	PC 16:0-16:1	35.3904	pmol/mg tissue	+H+
Liver	CTRL	01	PC	PC 32:2	PC 14:0-18:2	24.2525	pmol/mg tissue	+H+
Liver	CTRL	01	PC	PC 33:0	PC 16:0-17:0	2.19655	pmol/mg tissue	+H+
Liver	CTRL	01	PC	PC 33:1	PC 16:0-17:1	40.7811	pmol/mg tissue	+H+
Liver	CTRL	01	PC	PC 33:2	PC 15:0-18:2	50.0122	pmol/mg tissue	+H+
Liver	CTRL	01	PC	PC 33:3	PC 33:3	51.7319	pmol/mg tissue	+H+
Liver	CTRL	01	PC	PC 34:0	PC 16:0-18:0	31.1683	pmol/mg tissue	+H+
Liver	CTRL	01	PC	PC 34:1	PC 16:0-18:1	1252.62	pmol/mg tissue	+H+
Liver	CTRL	01	PC	PC 34:2	PC 16:0-18:2	3943.55	pmol/mg tissue	+H+
Liver	CTRL	01	PC	PC 34:2	PC 16:1-18:1	39.214	pmol/mg tissue	+H+
Liver	CTRL	01	PC	PC 34:3	PC 16:0-18:3	141.587	pmol/mg tissue	+H+
Liver	CTRL	01	PC	PC 34:4	PC 14:0-20:4	60.3622	pmol/mg tissue	+H+
Liver	CTRL	01	PC	PC 35:1	PC 16:0-19:1	1.57381	pmol/mg tissue	+H+
Liver	CTRL	01	PC	PC 35:1	PC 17:0-18:1	1.36576	pmol/mg tissue	+H+
Liver	CTRL	01	PC	PC 35:2	PC 35:2	60.9685	pmol/mg tissue	+H+
Liver	CTRL	01	PC	PC 35:3	PC 35:3	4.95309	pmol/mg tissue	+H+
Liver	CTRL	01	PC	PC 35:4	PC 15:0-20:4	274.146	pmol/mg tissue	+H+
Liver	CTRL	01	PC	PC 35:5	PC 35:5	449.635	pmol/mg tissue	+H+
Liver	CTRL	01	PC	PC 36:1	PC 18:0-18:1	206.758	pmol/mg tissue	+H+
Liver	CTRL	01	PC	PC 36:2	PC 18:0-18:2	1858.91	pmol/mg tissue	+H+
Liver	CTRL	01	PC	PC 36:2	PC 18:1-18:1	105.877	pmol/mg tissue	+H+
Liver	CTRL	01	PC	PC 36:3	PC 18:1-18:2	569.103	pmol/mg tissue	+H+
Liver	CTRL	01	PC	PC 36:4	PC 16:0-20:4	7894.53	pmol/mg tissue	+H+
Liver	CTRL	01	PC	PC 36:5	PC 16:0-20:5	55.7385	pmol/mg tissue	+H+
Liver	CTRL	01	PC	PC 36:5	PC 16:1-20:4	208.446	pmol/mg tissue	+H+
Liver	CTRL	01	PC	PC 37:2	PC 37:2	29.0325	pmol/mg tissue	+H+
Liver	CTRL	01	PC	PC 37:3	PC 37:3	1.70341	pmol/mg tissue	+H+
Liver	CTRL	01	PC	PC 37:4	PC 17:0-20:4	287.107	pmol/mg tissue	+H+
Liver	CTRL	01	PC	PC 37:5	PC 17:1-20:4	75.2051	pmol/mg tissue	+H+
Liver	CTRL	01	PC	PC 37:6	PC 15:0-22:6	379.818	pmol/mg tissue	+H+
Liver	CTRL	01	PC	PC 38:2	PC 38:2	13.8864	pmol/mg tissue	+H+
Liver	CTRL	01	PC	PC 38:3	PC 38:3	94.8856	pmol/mg tissue	+H+
Liver	CTRL	01	PC	PC 38:4	PC 16:0-22:4	60.1516	pmol/mg tissue	+H+
Liver	CTRL	01	PC	PC 38:4	PC 18:0-20:4	10594.9	pmol/mg tissue	+H+
Liver	CTRL	01	PC	PC 38:5	PC 16:0-22:5	238.455	pmol/mg tissue	+H+
Liver	CTRL	01	PC	PC 38:5	PC 18:0-20:5	24.9578	pmol/mg tissue	+H+
Liver	CTRL	01	PC	PC 38:5	PC 18:1-20:4	1798.12	pmol/mg tissue	+H+
Liver	CTRL	01	PC	PC 38:6	PC 16:0-22:6	1945.37	pmol/mg tissue	+H+
Liver	CTRL	01	PC	PC 38:6	PC 18:2-20:4	575.104	pmol/mg tissue	+H+
Liver	CTRL	01	PC	PC 39:3	PC 39:3	0.786826	pmol/mg tissue	+H+
Liver	CTRL	01	PC	PC 39:4	PC 19:0-20:4	132.438	pmol/mg tissue	+H+
Liver	CTRL	01	PC	PC 39:5	PC 19:1-20:4	17.2611	pmol/mg tissue	+H+
Liver	CTRL	01	PC	PC 39:6	PC 17:0-22:6	43.6553	pmol/mg tissue	+H+
Liver	CTRL	01	PC	PC 40:4	PC 20:0-20:4	46.1108	pmol/mg tissue	+H+
Liver	CTRL	01	PC	PC 40:5	PC 18:0-22:5	117.683	pmol/mg tissue	+H+
Liver	CTRL	01	PC	PC 40:5	PC 20:1-20:4	181.282	pmol/mg tissue	+H+
Liver	CTRL	01	PC	PC 40:6	PC 18:0-22:6	1040.02	pmol/mg tissue	+H+
Liver	CTRL	01	PC	PC 40:6	PC 18:1-22:5	37.1346	pmol/mg tissue	+H+
Liver	CTRL	01	PC	PC 40:6	PC 20:2-20:4	95.6565	pmol/mg tissue	+H+
Liver	CTRL	01	PC	PC 40:8	PC 18:2-22:6	41.3374	pmol/mg tissue	+H+
Liver	CTRL	01	PC	PC 40:8	PC 20:4-20:4	111.081	pmol/mg tissue	+H+
Liver	CTRL	01	PC	PC 41:6	PC 19:0-22:6	10.8167	pmol/mg tissue	+H+
Liver	CTRL	01	PC	PC 42:10	PC 20:4-22:6	15.5856	pmol/mg tissue	+H+
Liver	CTRL	01	PC	PC 42:6	PC 42:6	3.44199	pmol/mg tissue	+H+
Liver	CTRL	01	PC	PC 42:7	PC 20:1-22:6	15.4392	pmol/mg tissue	+H+
Liver	CTRL	01	PC O-	PC O-32:0	PC O-16:0/16:0	9.23174	pmol/mg tissue	+H+
Liver	CTRL	01	PC O-	PC O-32:1	PC O-32:1	3.30364	pmol/mg tissue	+H+
Liver	CTRL	01	PC O-	PC O-34:1	PC O-16:0/18:1	7.57409	pmol/mg tissue	+H+
Liver	CTRL	01	PC O-	PC O-34:1	PC O-18:1/16:0	7.36459	pmol/mg tissue	+H+
Liver	CTRL	01	PC O-	PC O-36:4	PC O-16:0/20:4	25.0439	pmol/mg tissue	+H+
Liver	CTRL	01	PC O-	PC O-36:5	PC O-16:1/20:4	19.6	pmol/mg tissue	+H+
Liver	CTRL	01	PC O-	PC O-38:4	PC O-18:0/20:4	4.00683	pmol/mg tissue	+H+
Liver	CTRL	01	PC O-	PC O-38:5	PC O-18:1/20:4	45.6154	pmol/mg tissue	+H+
Liver	CTRL	01	PC O-	PC O-38:6	PC O-18:2/20:4	5.17374	pmol/mg tissue	+H+
Liver	CTRL	01	PC O-	PC O-40:5	PC O-40:5	1.04842	pmol/mg tissue	+H+
Liver	CTRL	01	PC O-	PC O-40:7	PC O-18:1/22:6	0.838963	pmol/mg tissue	+H+
Liver	CTRL	01	PE	PE 33:2	PE 33:2	3.5237	pmol/mg tissue	-H+
Liver	CTRL	01	PE	PE 34:1	PE 16:0-18:1	281.445	pmol/mg tissue	-H+
Liver	CTRL	01	PE	PE 34:2	PE 16:0-18:2	1324.17	pmol/mg tissue	-H+
Liver	CTRL	01	PE	PE 34:3	PE 34:3	27.2464	pmol/mg tissue	-H+
Liver	CTRL	01	PE	PE 34:4	PE 34:4	0.428438	pmol/mg tissue	-H+
Liver	CTRL	01	PE	PE 35:2	PE 17:0-18:2	40.562	pmol/mg tissue	-H+
Liver	CTRL	01	PE	PE 35:3	PE 35:3	1.07027	pmol/mg tissue	-H+
Liver	CTRL	01	PE	PE 35:5	PE 35:5	0.437425	pmol/mg tissue	-H+
Liver	CTRL	01	PE	PE 36:1	PE 18:0-18:1	76.8235	pmol/mg tissue	-H+
Liver	CTRL	01	PE	PE 36:2	PE 18:0-18:2	781.995	pmol/mg tissue	-H+
Liver	CTRL	01	PE	PE 36:2	PE 18:1-18:1	56.8412	pmol/mg tissue	-H+
Liver	CTRL	01	PE	PE 36:3	PE 18:1-18:2	346.335	pmol/mg tissue	-H+
Liver	CTRL	01	PE	PE 36:4	PE 16:0-20:4	2198.87	pmol/mg tissue	-H+
Liver	CTRL	01	PE	PE 36:4	PE 18:2-18:2	86.4317	pmol/mg tissue	-H+
Liver	CTRL	01	PE	PE 36:5	PE 16:0-20:5	6.31018	pmol/mg tissue	-H+
Liver	CTRL	01	PE	PE 36:5	PE 16:1-20:4	22.5333	pmol/mg tissue	-H+
Liver	CTRL	01	PE	PE 37:4	PE 17:0-20:4	145.299	pmol/mg tissue	-H+
Liver	CTRL	01	PE	PE 37:5	PE 17:1-20:4	3.87515	pmol/mg tissue	-H+
Liver	CTRL	01	PE	PE 37:6	PE 15:0-22:6	9.91907	pmol/mg tissue	-H+
Liver	CTRL	01	PE	PE 38:3	PE 38:3	61.7855	pmol/mg tissue	-H+
Liver	CTRL	01	PE	PE 38:4	PE 16:0-22:4	58.1686	pmol/mg tissue	-H+
Liver	CTRL	01	PE	PE 38:4	PE 18:0-20:4	5050.38	pmol/mg tissue	-H+
Liver	CTRL	01	PE	PE 38:5	PE 16:0-22:5	250.795	pmol/mg tissue	-H+
Liver	CTRL	01	PE	PE 38:5	PE 18:0-20:5	11.9349	pmol/mg tissue	-H+
Liver	CTRL	01	PE	PE 38:5	PE 18:1-20:4	813.928	pmol/mg tissue	-H+
Liver	CTRL	01	PE	PE 38:6	PE 16:0-22:6	2100.14	pmol/mg tissue	-H+
Liver	CTRL	01	PE	PE 38:6	PE 18:2-20:4	88.8956	pmol/mg tissue	-H+
Liver	CTRL	01	PE	PE 38:7	PE 16:1-22:6	18.0908	pmol/mg tissue	-H+
Liver	CTRL	01	PE	PE 39:4	PE 19:0-20:4	81.5795	pmol/mg tissue	-H+
Liver	CTRL	01	PE	PE 39:5	PE 19:1-20:4	6.83308	pmol/mg tissue	-H+
Liver	CTRL	01	PE	PE 39:6	PE 17:0-22:6	31.308	pmol/mg tissue	-H+
Liver	CTRL	01	PE	PE 40:3	PE 40:3	0.545823	pmol/mg tissue	-H+
Liver	CTRL	01	PE	PE 40:4	PE 18:0-22:4	50.5048	pmol/mg tissue	-H+
Liver	CTRL	01	PE	PE 40:4	PE 20:0-20:4	51.7627	pmol/mg tissue	-H+
Liver	CTRL	01	PE	PE 40:5	PE 18:0-22:5	121.82	pmol/mg tissue	-H+
Liver	CTRL	01	PE	PE 40:5	PE 20:1-20:4	73.1056	pmol/mg tissue	-H+
Liver	CTRL	01	PE	PE 40:6	PE 18:0-22:6	930.39	pmol/mg tissue	-H+
Liver	CTRL	01	PE	PE 40:6	PE 18:1-22:5	54.8911	pmol/mg tissue	-H+
Liver	CTRL	01	PE	PE 40:6	PE 20:2-20:4	39.1165	pmol/mg tissue	-H+
Liver	CTRL	01	PE	PE 40:7	PE 18:1-22:6	203.331	pmol/mg tissue	-H+
Liver	CTRL	01	PE	PE 40:8	PE 18:2-22:6	11.716	pmol/mg tissue	-H+
Liver	CTRL	01	PE	PE 41:5	PE 41:5	3.58383	pmol/mg tissue	-H+
Liver	CTRL	01	PE	PE 41:6	PE 19:0-22:6	8.84776	pmol/mg tissue	-H+
Liver	CTRL	01	PE	PE 42:4	PE 42:4	0.726	pmol/mg tissue	-H+
Liver	CTRL	01	PE	PE 42:6	PE 20:1-22:5	7.57305	pmol/mg tissue	-H+
Liver	CTRL	01	PE	PE 42:7	PE 20:1-22:6	19.3172	pmol/mg tissue	-H+
Liver	CTRL	01	PE	PE 42:9	PE 42:9	0.252018	pmol/mg tissue	-H+
Liver	CTRL	01	PE	PE 43:10	PE 43:10	3.06165	pmol/mg tissue	-H+
Liver	CTRL	01	PE	PE 43:6	PE 43:6	0.269335	pmol/mg tissue	-H+
Liver	CTRL	01	PE	PE 43:7	PE 43:7	1.01454	pmol/mg tissue	-H+
Liver	CTRL	01	PE O-	PE O-36:2	PE O-36:2	2.43396	pmol/mg tissue	-H+
Liver	CTRL	01	PE O-	PE O-36:5	PE O-16:1/20:4	134.397	pmol/mg tissue	-H+
Liver	CTRL	01	PE O-	PE O-37:5	PE O-37:5	13.0117	pmol/mg tissue	-H+
Liver	CTRL	01	PE O-	PE O-38:4	PE O-38:4	6.03684	pmol/mg tissue	-H+
Liver	CTRL	01	PE O-	PE O-38:5	PE O-16:1/22:4	20.9916	pmol/mg tissue	-H+
Liver	CTRL	01	PE O-	PE O-38:5	PE O-18:1/20:4	163.715	pmol/mg tissue	-H+
Liver	CTRL	01	PE O-	PE O-38:6	PE O-16:1/22:5	23.7458	pmol/mg tissue	-H+
Liver	CTRL	01	PE O-	PE O-38:6	PE O-18:2/20:4	53.5234	pmol/mg tissue	-H+
Liver	CTRL	01	PE O-	PE O-38:7	PE O-16:1/22:6	18.8326	pmol/mg tissue	-H+
Liver	CTRL	01	PE O-	PE O-39:5	PE O-39:5	5.37804	pmol/mg tissue	-H+
Liver	CTRL	01	PE O-	PE O-39:7	PE O-39:7	0.337982	pmol/mg tissue	-H+
Liver	CTRL	01	PE O-	PE O-40:4	PE O-40:4	1.49324	pmol/mg tissue	-H+
Liver	CTRL	01	PE O-	PE O-40:5	PE O-40:5	30.3361	pmol/mg tissue	-H+
Liver	CTRL	01	PE O-	PE O-40:6	PE O-18:1/22:5	21.5278	pmol/mg tissue	-H+
Liver	CTRL	01	PE O-	PE O-40:7	PE O-18:1/22:6	18.0497	pmol/mg tissue	-H+
Liver	CTRL	01	PG	PG 34:1	PG 16:0-18:1	89.4567	pmol/mg tissue	-H+
Liver	CTRL	01	PG	PG 34:2	PG 16:0-18:2	25.9802	pmol/mg tissue	-H+
Liver	CTRL	01	PG	PG 34:2	PG 16:1-18:1	1.37973	pmol/mg tissue	-H+
Liver	CTRL	01	PG	PG 36:1	PG 18:0-18:1	4.11579	pmol/mg tissue	-H+
Liver	CTRL	01	PG	PG 36:2	PG 18:0-18:2	11.2129	pmol/mg tissue	-H+
Liver	CTRL	01	PG	PG 36:2	PG 18:1-18:1	4.50681	pmol/mg tissue	-H+
Liver	CTRL	01	PG	PG 36:3	PG 18:1-18:2	7.21569	pmol/mg tissue	-H+
Liver	CTRL	01	PG	PG 36:4	PG 16:0-20:4	11.8334	pmol/mg tissue	-H+
Liver	CTRL	01	PG	PG 36:4	PG 16:1-20:3	0.260429	pmol/mg tissue	-H+
Liver	CTRL	01	PG	PG 38:4	PG 18:0-20:4	3.7	pmol/mg tissue	-H+
Liver	CTRL	01	PG	PG 38:4	PG 18:1-20:3	0.62126	pmol/mg tissue	-H+
Liver	CTRL	01	PG	PG 40:6	PG 18:0-22:6	2.29231	pmol/mg tissue	-H+
Liver	CTRL	01	PG	PG 40:7	PG 18:1-22:6	1.97589	pmol/mg tissue	-H+
Liver	CTRL	01	PG	PG 40:8	PG 18:2-22:6	1.79453	pmol/mg tissue	-H+
Liver	CTRL	01	PG	PG 40:8	PG 20:4-20:4	0.844839	pmol/mg tissue	-H+
Liver	CTRL	01	PI	PI 32:0	PI 16:0-16:0	2.51516	pmol/mg tissue	-H+
Liver	CTRL	01	PI	PI 32:1	PI 16:0-16:1	1.55857	pmol/mg tissue	-H+
Liver	CTRL	01	PI	PI 33:0	PI 15:0-18:0	0.0665352	pmol/mg tissue	-H+
Liver	CTRL	01	PI	PI 33:0	PI 16:0-17:0	0.0379574	pmol/mg tissue	-H+
Liver	CTRL	01	PI	PI 34:0	PI 16:0-18:0	13.1598	pmol/mg tissue	-H+
Liver	CTRL	01	PI	PI 34:1	PI 16:0-18:1	15.1111	pmol/mg tissue	-H+
Liver	CTRL	01	PI	PI 34:1	PI 16:1-18:0	25.3068	pmol/mg tissue	-H+
Liver	CTRL	01	PI	PI 34:2	PI 16:0-18:2	162.538	pmol/mg tissue	-H+
Liver	CTRL	01	PI	PI 34:2	PI 16:1-18:1	1.68517	pmol/mg tissue	-H+
Liver	CTRL	01	PI	PI 34:3	PI 16:0-18:3	1.19619	pmol/mg tissue	-H+
Liver	CTRL	01	PI	PI 35:1	PI 17:0-18:1	0.106151	pmol/mg tissue	-H+
Liver	CTRL	01	PI	PI 35:1	PI 17:1-18:0	0.174766	pmol/mg tissue	-H+
Liver	CTRL	01	PI	PI 35:2	PI 17:0-18:2	5.10578	pmol/mg tissue	-H+
Liver	CTRL	01	PI	PI 35:4	PI 15:0-20:4	0.211216	pmol/mg tissue	-H+
Liver	CTRL	01	PI	PI 35:5	PI 35:5	0.132712	pmol/mg tissue	-H+
Liver	CTRL	01	PI	PI 36:0	PI 18:0-18:0	0.836198	pmol/mg tissue	-H+
Liver	CTRL	01	PI	PI 36:1	PI 16:0-20:1	0.813515	pmol/mg tissue	-H+
Liver	CTRL	01	PI	PI 36:1	PI 18:0-18:1	12.4905	pmol/mg tissue	-H+
Liver	CTRL	01	PI	PI 36:2	PI 16:0-20:2	2.01486	pmol/mg tissue	-H+
Liver	CTRL	01	PI	PI 36:2	PI 18:0-18:2	233.79	pmol/mg tissue	-H+
Liver	CTRL	01	PI	PI 36:2	PI 18:1-18:1	4.63132	pmol/mg tissue	-H+
Liver	CTRL	01	PI	PI 36:3	PI 16:0-20:3	12.6712	pmol/mg tissue	-H+
Liver	CTRL	01	PI	PI 36:3	PI 18:0-18:3	2.08645	pmol/mg tissue	-H+
Liver	CTRL	01	PI	PI 36:3	PI 18:1-18:2	15.4478	pmol/mg tissue	-H+
Liver	CTRL	01	PI	PI 36:4	PI 16:0-20:4	399.857	pmol/mg tissue	-H+
Liver	CTRL	01	PI	PI 36:5	PI 16:0-20:5	1.55405	pmol/mg tissue	-H+
Liver	CTRL	01	PI	PI 36:5	PI 16:1-20:4	0.795069	pmol/mg tissue	-H+
Liver	CTRL	01	PI	PI 37:1	PI 18:0-19:1	0.0468877	pmol/mg tissue	-H+
Liver	CTRL	01	PI	PI 37:2	PI 18:0-19:2	0.32207	pmol/mg tissue	-H+
Liver	CTRL	01	PI	PI 37:2	PI 18:2-19:0	0.320301	pmol/mg tissue	-H+
Liver	CTRL	01	PI	PI 37:3	PI 17:0-20:3	0.822482	pmol/mg tissue	-H+
Liver	CTRL	01	PI	PI 37:3	PI 18:0-19:3	0.269489	pmol/mg tissue	-H+
Liver	CTRL	01	PI	PI 38:1	PI 18:0-20:1	2.88167	pmol/mg tissue	-H+
Liver	CTRL	01	PI	PI 38:2	PI 18:0-20:2	3.74711	pmol/mg tissue	-H+
Liver	CTRL	01	PI	PI 38:4	PI 18:0-20:4	4161.18	pmol/mg tissue	-H+
Liver	CTRL	01	PI	PI 38:4	PI 18:1-20:3	4.49764	pmol/mg tissue	-H+
Liver	CTRL	01	PI	PI 38:5	PI 16:0-22:5	14.8061	pmol/mg tissue	-H+
Liver	CTRL	01	PI	PI 38:5	PI 18:0-20:5	9.89166	pmol/mg tissue	-H+
Liver	CTRL	01	PI	PI 38:5	PI 18:1-20:4	103.597	pmol/mg tissue	-H+
Liver	CTRL	01	PI	PI 38:6	PI 16:0-22:6	27.7355	pmol/mg tissue	-H+
Liver	CTRL	01	PI	PI 38:6	PI 18:2-20:4	4.13939	pmol/mg tissue	-H+
Liver	CTRL	01	PI	PI 38:7	PI 38:7	1.45101	pmol/mg tissue	-H+
Liver	CTRL	01	PI	PI 39:4	PI 19:0-20:4	20.1397	pmol/mg tissue	-H+
Liver	CTRL	01	PI	PI 39:5	PI 17:0-22:5	0.480086	pmol/mg tissue	-H+
Liver	CTRL	01	PI	PI 39:5	PI 19:1-20:4	0.753224	pmol/mg tissue	-H+
Liver	CTRL	01	PI	PI 39:6	PI 17:0-22:6	1.7319	pmol/mg tissue	-H+
Liver	CTRL	01	PI	PI 40:4	PI 18:0-22:4	25.9653	pmol/mg tissue	-H+
Liver	CTRL	01	PI	PI 40:5	PI 18:0-22:5	42.2207	pmol/mg tissue	-H+
Liver	CTRL	01	PI	PI 40:5	PI 18:1-22:4	1.22346	pmol/mg tissue	-H+
Liver	CTRL	01	PI	PI 40:5	PI 20:1-20:4	3.95762	pmol/mg tissue	-H+
Liver	CTRL	01	PI	PI 40:6	PI 18:0-22:6	150.314	pmol/mg tissue	-H+
Liver	CTRL	01	PI	PI 40:6	PI 18:1-22:5	1.93586	pmol/mg tissue	-H+
Liver	CTRL	01	PI	PI 40:8	PI 40:8	0.248273	pmol/mg tissue	-H+
Liver	CTRL	01	PI	PI 41:6	PI 41:6	0.294555	pmol/mg tissue	-H+
Liver	CTRL	01	PI	PI 42:6	PI 42:6	0.111691	pmol/mg tissue	-H+
Liver	CTRL	01	PS	PS 34:0	PS 16:0-18:0	0.0953959	pmol/mg tissue	-H+
Liver	CTRL	01	PS	PS 34:1	PS 16:0-18:1	1.23214	pmol/mg tissue	-H+
Liver	CTRL	01	PS	PS 34:1	PS 16:1-18:0	0.564305	pmol/mg tissue	-H+
Liver	CTRL	01	PS	PS 34:2	PS 16:0-18:2	3.01908	pmol/mg tissue	-H+
Liver	CTRL	01	PS	PS 35:1	PS 17:0-18:1	0.489406	pmol/mg tissue	-H+
Liver	CTRL	01	PS	PS 35:2	PS 17:0-18:2	0.106549	pmol/mg tissue	-H+
Liver	CTRL	01	PS	PS 36:1	PS 18:0-18:1	55.6451	pmol/mg tissue	-H+
Liver	CTRL	01	PS	PS 36:2	PS 18:0-18:2	34.1643	pmol/mg tissue	-H+
Liver	CTRL	01	PS	PS 36:2	PS 18:1-18:1	2.79094	pmol/mg tissue	-H+
Liver	CTRL	01	PS	PS 36:3	PS 18:1-18:2	0.535192	pmol/mg tissue	-H+
Liver	CTRL	01	PS	PS 36:4	PS 16:0-20:4	48.1014	pmol/mg tissue	-H+
Liver	CTRL	01	PS	PS 37:1	PS 18:1-19:0	1.23201	pmol/mg tissue	-H+
Liver	CTRL	01	PS	PS 38:1	PS 18:0-20:1	1.4696	pmol/mg tissue	-H+
Liver	CTRL	01	PS	PS 38:2	PS 18:0-20:2	0.753638	pmol/mg tissue	-H+
Liver	CTRL	01	PS	PS 38:2	PS 18:1-20:1	0.0747628	pmol/mg tissue	-H+
Liver	CTRL	01	PS	PS 38:3	PS 18:0-20:3	10.5871	pmol/mg tissue	-H+
Liver	CTRL	01	PS	PS 38:4	PS 18:0-20:4	810.915	pmol/mg tissue	-H+
Liver	CTRL	01	PS	PS 38:5	PS 16:0-22:5	4.19994	pmol/mg tissue	-H+
Liver	CTRL	01	PS	PS 38:5	PS 18:0-20:5	1.85019	pmol/mg tissue	-H+
Liver	CTRL	01	PS	PS 38:5	PS 18:1-20:4	11.2016	pmol/mg tissue	-H+
Liver	CTRL	01	PS	PS 38:6	PS 16:0-22:6	27.41	pmol/mg tissue	-H+
Liver	CTRL	01	PS	PS 39:4	PS 19:0-20:4	10.4687	pmol/mg tissue	-H+
Liver	CTRL	01	PS	PS 39:6	PS 17:0-22:6	4.11189	pmol/mg tissue	-H+
Liver	CTRL	01	PS	PS 40:1	PS 18:1-22:0	0.404522	pmol/mg tissue	-H+
Liver	CTRL	01	PS	PS 40:4	PS 18:0-22:4	28.5676	pmol/mg tissue	-H+
Liver	CTRL	01	PS	PS 40:5	PS 18:0-22:5	26.6365	pmol/mg tissue	-H+
Liver	CTRL	01	PS	PS 40:5	PS 18:1-22:4	2.90089	pmol/mg tissue	-H+
Liver	CTRL	01	PS	PS 40:5	PS 20:1-20:4	1.87575	pmol/mg tissue	-H+
Liver	CTRL	01	PS	PS 40:6	PS 18:0-22:6	308.437	pmol/mg tissue	-H+
Liver	CTRL	01	PS	PS 40:6	PS 18:1-22:5	2.94381	pmol/mg tissue	-H+
Liver	CTRL	01	PS	PS 40:7	PS 18:1-22:6	6.40505	pmol/mg tissue	-H+
Liver	CTRL	01	PS	PS 41:6	PS 19:0-22:6	4.37785	pmol/mg tissue	-H+
Liver	CTRL	01	SM	SM 34:0;2	SM 34:0;2	3.02901	pmol/mg tissue	+H+
Liver	CTRL	01	SM	SM 34:1;2	SM 18:1;2/16:0	394.432	pmol/mg tissue	+H+
Liver	CTRL	01	SM	SM 34:2;2	SM 18:1;2/16:1	3.61385	pmol/mg tissue	+H+
Liver	CTRL	01	SM	SM 36:1;2	SM 18:1;2/18:0	46.637	pmol/mg tissue	+H+
Liver	CTRL	01	SM	SM 38:1;2	SM 38:1;2	13.2153	pmol/mg tissue	+H+
Liver	CTRL	01	SM	SM 40:1;2	SM 18:1;2/22:0	108.274	pmol/mg tissue	+H+
Liver	CTRL	01	SM	SM 40:2;2	SM 18:1;2/22:1	28.8317	pmol/mg tissue	+H+
Liver	CTRL	01	SM	SM 41:1;2	SM 18:1;2/23:0	103.94	pmol/mg tissue	+H+
Liver	CTRL	01	SM	SM 41:2;2	SM 18:1;2/23:1	3.86527	pmol/mg tissue	+H+
Liver	CTRL	01	SM	SM 42:1;2	SM 18:1;2/24:0	385.444	pmol/mg tissue	+H+
Liver	CTRL	01	SM	SM 42:2;2	SM 18:1;2/24:1	244.729	pmol/mg tissue	+H+
Liver	CTRL	01	SM	SM 43:1;2	SM 43:1;2	24.8108	pmol/mg tissue	+H+
Liver	CTRL	01	SM	SM 44:2;2	SM 44:2;2	1.0704	pmol/mg tissue	+H+
Liver	CTRL	01	SM	SM 45:1;2	SM 45:1;2	0.789039	pmol/mg tissue	+H+
Liver	CTRL	01	SM	SM 45:2;2	SM 45:2;2	1.20451	pmol/mg tissue	+H+
Liver	CTRL	01	ST	Cholesterol	Cholesterol	6279.5	pmol/mg tissue	+H+ -H2O
Liver	CTRL	01	TAG	TAG 48:1	TAG 48:1	57.4312	pmol/mg tissue	+NH4+
Liver	CTRL	01	TAG	TAG 48:2	TAG 48:2	44.3292	pmol/mg tissue	+NH4+
Liver	CTRL	01	TAG	TAG 48:3	TAG 48:3	13.0711	pmol/mg tissue	+NH4+
Liver	CTRL	01	TAG	TAG 49:1	TAG 49:1	32.4876	pmol/mg tissue	+NH4+
Liver	CTRL	01	TAG	TAG 49:2	TAG 49:2	29.2475	pmol/mg tissue	+NH4+
Liver	CTRL	01	TAG	TAG 49:3	TAG 49:3	9.98745	pmol/mg tissue	+NH4+
Liver	CTRL	01	TAG	TAG 50:1	TAG 50:1	123.936	pmol/mg tissue	+NH4+
Liver	CTRL	01	TAG	TAG 50:2	TAG 50:2	303.696	pmol/mg tissue	+NH4+
Liver	CTRL	01	TAG	TAG 50:3	TAG 50:3	139.937	pmol/mg tissue	+NH4+
Liver	CTRL	01	TAG	TAG 50:4	TAG 50:4	43.4639	pmol/mg tissue	+NH4+
Liver	CTRL	01	TAG	TAG 50:5	TAG 50:5	5.96342	pmol/mg tissue	+NH4+
Liver	CTRL	01	TAG	TAG 51:1	TAG 51:1	17.8598	pmol/mg tissue	+NH4+
Liver	CTRL	01	TAG	TAG 51:2	TAG 51:2	28.4295	pmol/mg tissue	+NH4+
Liver	CTRL	01	TAG	TAG 51:3	TAG 51:3	39.6577	pmol/mg tissue	+NH4+
Liver	CTRL	01	TAG	TAG 51:4	TAG 51:4	31.4497	pmol/mg tissue	+NH4+
Liver	CTRL	01	TAG	TAG 51:5	TAG 51:5	1.27859	pmol/mg tissue	+NH4+
Liver	CTRL	01	TAG	TAG 52:2	TAG 52:2	707.546	pmol/mg tissue	+NH4+
Liver	CTRL	01	TAG	TAG 52:3	TAG 52:3	2579.9	pmol/mg tissue	+NH4+
Liver	CTRL	01	TAG	TAG 52:4	TAG 52:4	2699.81	pmol/mg tissue	+NH4+
Liver	CTRL	01	TAG	TAG 52:5	TAG 52:5	377.102	pmol/mg tissue	+NH4+
Liver	CTRL	01	TAG	TAG 52:6	TAG 52:6	47.9736	pmol/mg tissue	+NH4+
Liver	CTRL	01	TAG	TAG 52:7	TAG 52:7	1.54704	pmol/mg tissue	+NH4+
Liver	CTRL	01	TAG	TAG 53:2	TAG 53:2	11.125	pmol/mg tissue	+NH4+
Liver	CTRL	01	TAG	TAG 53:3	TAG 53:3	27.6428	pmol/mg tissue	+NH4+
Liver	CTRL	01	TAG	TAG 53:4	TAG 53:4	31.8121	pmol/mg tissue	+NH4+
Liver	CTRL	01	TAG	TAG 53:5	TAG 53:5	13.832	pmol/mg tissue	+NH4+
Liver	CTRL	01	TAG	TAG 53:6	TAG 53:6	13.8698	pmol/mg tissue	+NH4+
Liver	CTRL	01	TAG	TAG 54:0	TAG 54:0	24.6338	pmol/mg tissue	+NH4+
Liver	CTRL	01	TAG	TAG 54:2	TAG 54:2	44.911	pmol/mg tissue	+NH4+
Liver	CTRL	01	TAG	TAG 54:3	TAG 54:3	221.456	pmol/mg tissue	+NH4+
Liver	CTRL	01	TAG	TAG 54:4	TAG 54:4	596.274	pmol/mg tissue	+NH4+
Liver	CTRL	01	TAG	TAG 54:5	TAG 54:5	1189.63	pmol/mg tissue	+NH4+
Liver	CTRL	01	TAG	TAG 54:6	TAG 54:6	1477.77	pmol/mg tissue	+NH4+
Liver	CTRL	01	TAG	TAG 54:7	TAG 54:7	245.946	pmol/mg tissue	+NH4+
Liver	CTRL	01	TAG	TAG 54:8	TAG 54:8	22.5261	pmol/mg tissue	+NH4+
Liver	CTRL	01	TAG	TAG 55:5	TAG 55:5	11.0979	pmol/mg tissue	+NH4+
Liver	CTRL	01	TAG	TAG 55:6	TAG 55:6	18.0558	pmol/mg tissue	+NH4+
Liver	CTRL	01	TAG	TAG 55:7	TAG 55:7	6.27955	pmol/mg tissue	+NH4+
Liver	CTRL	01	TAG	TAG 55:8	TAG 55:8	3.83004	pmol/mg tissue	+NH4+
Liver	CTRL	01	TAG	TAG 56:3	TAG 56:3	12.8799	pmol/mg tissue	+NH4+
Liver	CTRL	01	TAG	TAG 56:4	TAG 56:4	45.0636	pmol/mg tissue	+NH4+
Liver	CTRL	01	TAG	TAG 56:5	TAG 56:5	187.574	pmol/mg tissue	+NH4+
Liver	CTRL	01	TAG	TAG 56:6	TAG 56:6	530.076	pmol/mg tissue	+NH4+
Liver	CTRL	01	TAG	TAG 56:7	TAG 56:7	892.748	pmol/mg tissue	+NH4+
Liver	CTRL	01	TAG	TAG 56:8	TAG 56:8	1007.09	pmol/mg tissue	+NH4+
Liver	CTRL	01	TAG	TAG 56:9	TAG 56:9	96.2886	pmol/mg tissue	+NH4+
Liver	CTRL	01	TAG	TAG 57:7	TAG 57:7	5.84559	pmol/mg tissue	+NH4+
Liver	CTRL	01	TAG	TAG 57:8	TAG 57:8	6.28348	pmol/mg tissue	+NH4+
Liver	CTRL	01	TAG	TAG 58:10	TAG 58:10	213.77	pmol/mg tissue	+NH4+
Liver	CTRL	01	TAG	TAG 58:11	TAG 58:11	32.4713	pmol/mg tissue	+NH4+
Liver	CTRL	01	TAG	TAG 58:4	TAG 58:4	2.03497	pmol/mg tissue	+NH4+
Liver	CTRL	01	TAG	TAG 58:5	TAG 58:5	8.83028	pmol/mg tissue	+NH4+
Liver	CTRL	01	TAG	TAG 58:6	TAG 58:6	37.9643	pmol/mg tissue	+NH4+
Liver	CTRL	01	TAG	TAG 58:7	TAG 58:7	122.751	pmol/mg tissue	+NH4+
Liver	CTRL	01	TAG	TAG 58:8	TAG 58:8	232.764	pmol/mg tissue	+NH4+
Liver	CTRL	01	TAG	TAG 58:9	TAG 58:9	259.365	pmol/mg tissue	+NH4+
Liver	CTRL	01	TAG	TAG 60:10	TAG 60:10	53.3097	pmol/mg tissue	+NH4+
Liver	CTRL	01	TAG	TAG 60:11	TAG 60:11	53.1035	pmol/mg tissue	+NH4+
Liver	CTRL	01	TAG	TAG 60:12	TAG 60:12	50.4338	pmol/mg tissue	+NH4+
Liver	CTRL	01	TAG	TAG 60:6	TAG 60:6	0.425254	pmol/mg tissue	+NH4+
Liver	CTRL	01	TAG	TAG 60:9	TAG 60:9	27.2181	pmol/mg tissue	+NH4+
Liver	CTRL	01	TAG	TAG 62:14	TAG 62:14	8.46746	pmol/mg tissue	+NH4+
Liver	CTRL	02	CE	CE 16:0	CE 16:0	186.483	pmol/mg tissue	+NH4+
Liver	CTRL	02	CE	CE 16:1	CE 16:1	170.712	pmol/mg tissue	+NH4+
Liver	CTRL	02	CE	CE 17:0	CE 17:0	2.26254	pmol/mg tissue	+NH4+
Liver	CTRL	02	CE	CE 17:1	CE 17:1	5.86851	pmol/mg tissue	+NH4+
Liver	CTRL	02	CE	CE 17:2	CE 17:2	19.8845	pmol/mg tissue	+NH4+
Liver	CTRL	02	CE	CE 18:0	CE 18:0	19.8536	pmol/mg tissue	+NH4+
Liver	CTRL	02	CE	CE 18:1	CE 18:1	892.337	pmol/mg tissue	+NH4+
Liver	CTRL	02	CE	CE 18:2	CE 18:2	443.124	pmol/mg tissue	+NH4+
Liver	CTRL	02	CE	CE 18:3	CE 18:3	5.92003	pmol/mg tissue	+NH4+
Liver	CTRL	02	CE	CE 19:2	CE 19:2	4.64397	pmol/mg tissue	+NH4+
Liver	CTRL	02	CE	CE 20:3	CE 20:3	1.67878	pmol/mg tissue	+NH4+
Liver	CTRL	02	CE	CE 20:4	CE 20:4	659.204	pmol/mg tissue	+NH4+
Liver	CTRL	02	CE	CE 21:4	CE 21:4	6.94303	pmol/mg tissue	+NH4+
Liver	CTRL	02	CE	CE 22:6	CE 22:6	34.7277	pmol/mg tissue	+NH4+
Liver	CTRL	02	CL	CL 66:2	CL 66:2	0.281147	pmol/mg tissue	-2H+
Liver	CTRL	02	CL	CL 66:3	CL 66:3	0.410744	pmol/mg tissue	-2H+
Liver	CTRL	02	CL	CL 66:4	CL 66:4	0.304997	pmol/mg tissue	-2H+
Liver	CTRL	02	CL	CL 66:5	CL 66:5	0.0731967	pmol/mg tissue	-2H+
Liver	CTRL	02	CL	CL 68:2	CL 68:2	8.31688	pmol/mg tissue	-2H+
Liver	CTRL	02	CL	CL 68:3	CL 68:3	6.97378	pmol/mg tissue	-2H+
Liver	CTRL	02	CL	CL 68:4	CL 68:4	6.71128	pmol/mg tissue	-2H+
Liver	CTRL	02	CL	CL 68:5	CL 68:5	10.8287	pmol/mg tissue	-2H+
Liver	CTRL	02	CL	CL 68:6	CL 68:6	9.91156	pmol/mg tissue	-2H+
Liver	CTRL	02	CL	CL 69:4	CL 69:4	0.214854	pmol/mg tissue	-2H+
Liver	CTRL	02	CL	CL 69:6	CL 69:6	0.307035	pmol/mg tissue	-2H+
Liver	CTRL	02	CL	CL 70:4	CL 70:4	15.2907	pmol/mg tissue	-2H+
Liver	CTRL	02	CL	CL 70:5	CL 70:5	33.3961	pmol/mg tissue	-2H+
Liver	CTRL	02	CL	CL 70:6	CL 70:6	57.2967	pmol/mg tissue	-2H+
Liver	CTRL	02	CL	CL 70:7	CL 70:7	65.149	pmol/mg tissue	-2H+
Liver	CTRL	02	CL	CL 71:4	CL 71:4	0.344044	pmol/mg tissue	-2H+
Liver	CTRL	02	CL	CL 71:5	CL 71:5	1.18164	pmol/mg tissue	-2H+
Liver	CTRL	02	CL	CL 71:6	CL 71:6	0.827238	pmol/mg tissue	-2H+
Liver	CTRL	02	CL	CL 71:7	CL 71:7	1.18833	pmol/mg tissue	-2H+
Liver	CTRL	02	CL	CL 72:4	CL 72:4	0.519928	pmol/mg tissue	-2H+
Liver	CTRL	02	CL	CL 72:5	CL 72:5	6.82308	pmol/mg tissue	-2H+
Liver	CTRL	02	CL	CL 72:6	CL 72:6	102.042	pmol/mg tissue	-2H+
Liver	CTRL	02	CL	CL 72:7	CL 72:7	222.123	pmol/mg tissue	-2H+
Liver	CTRL	02	CL	CL 72:8	CL 72:8	208.797	pmol/mg tissue	-2H+
Liver	CTRL	02	CL	CL 73:6	CL 73:6	0.1409	pmol/mg tissue	-2H+
Liver	CTRL	02	CL	CL 73:7	CL 73:7	0.964358	pmol/mg tissue	-2H+
Liver	CTRL	02	CL	CL 73:8	CL 73:8	0.418756	pmol/mg tissue	-2H+
Liver	CTRL	02	CL	CL 74:7	CL 74:7	8.63159	pmol/mg tissue	-2H+
Liver	CTRL	02	CL	CL 74:8	CL 74:8	29.8023	pmol/mg tissue	-2H+
Liver	CTRL	02	CL	CL 74:9	CL 74:9	49.9501	pmol/mg tissue	-2H+
Liver	CTRL	02	CL	CL 76:10	CL 76:10	9.12591	pmol/mg tissue	-2H+
Liver	CTRL	02	CL	CL 76:8	CL 76:8	0.340195	pmol/mg tissue	-2H+
Liver	CTRL	02	CL	CL 76:9	CL 76:9	1.2628	pmol/mg tissue	-2H+
Liver	CTRL	02	Cer	Cer 32:1;2	Cer 16:1;2/16:0	0.0694771	pmol/mg tissue	+HCOO-
Liver	CTRL	02	Cer	Cer 32:1;2	Cer 18:1;2/14:0	0.0807747	pmol/mg tissue	+HCOO-
Liver	CTRL	02	Cer	Cer 33:1;2	Cer 18:1;2/15:0	0.192889	pmol/mg tissue	+HCOO-
Liver	CTRL	02	Cer	Cer 34:0;2	Cer 18:0;2/16:0	0.392505	pmol/mg tissue	+HCOO-
Liver	CTRL	02	Cer	Cer 34:1;2	Cer 18:1;2/16:0	17.4096	pmol/mg tissue	+HCOO-
Liver	CTRL	02	Cer	Cer 36:0;2	Cer 18:0;2/18:0	0.0950285	pmol/mg tissue	+HCOO-
Liver	CTRL	02	Cer	Cer 36:1;2	Cer 18:1;2/18:0	2.55163	pmol/mg tissue	+HCOO-
Liver	CTRL	02	Cer	Cer 38:1;2	Cer 18:1;2/20:0	1.2339	pmol/mg tissue	+HCOO-
Liver	CTRL	02	Cer	Cer 39:1;2	Cer 18:1;2/21:0	0.147554	pmol/mg tissue	+HCOO-
Liver	CTRL	02	Cer	Cer 40:0;2	Cer 18:0;2/22:0	0.977591	pmol/mg tissue	+HCOO-
Liver	CTRL	02	Cer	Cer 40:1;2	Cer 17:1;2/23:0	0.0466742	pmol/mg tissue	+HCOO-
Liver	CTRL	02	Cer	Cer 40:1;2	Cer 18:1;2/22:0	11.023	pmol/mg tissue	+HCOO-
Liver	CTRL	02	Cer	Cer 40:2;2	Cer 18:1;2/22:1	2.92716	pmol/mg tissue	+HCOO-
Liver	CTRL	02	Cer	Cer 41:0;2	Cer 41:0;2	0.843833	pmol/mg tissue	+HCOO-
Liver	CTRL	02	Cer	Cer 41:1;2	Cer 17:1;2/24:0	0.455639	pmol/mg tissue	+HCOO-
Liver	CTRL	02	Cer	Cer 41:1;2	Cer 18:1;2/23:0	11.0274	pmol/mg tissue	+HCOO-
Liver	CTRL	02	Cer	Cer 41:2;2	Cer 17:1;2/24:1	0.230768	pmol/mg tissue	+HCOO-
Liver	CTRL	02	Cer	Cer 41:2;2	Cer 18:1;2/23:1	0.782964	pmol/mg tissue	+HCOO-
Liver	CTRL	02	Cer	Cer 42:0;2	Cer 18:0;2/24:0	2.40129	pmol/mg tissue	+HCOO-
Liver	CTRL	02	Cer	Cer 42:1;2	Cer 18:0;2/24:1	0.0129161	pmol/mg tissue	+HCOO-
Liver	CTRL	02	Cer	Cer 42:1;2	Cer 18:1;2/24:0	65.5831	pmol/mg tissue	+HCOO-
Liver	CTRL	02	Cer	Cer 42:2;2	Cer 18:0;2/24:2	1.49509	pmol/mg tissue	+HCOO-
Liver	CTRL	02	Cer	Cer 42:2;2	Cer 18:1;2/24:1	24.0567	pmol/mg tissue	+HCOO-
Liver	CTRL	02	Cer	Cer 42:2;2	Cer 18:2;2/24:0	4.62434	pmol/mg tissue	+HCOO-
Liver	CTRL	02	Cer	Cer 42:2;2	Cer 20:1;2/22:1	0.589798	pmol/mg tissue	+HCOO-
Liver	CTRL	02	Cer	Cer 44:2;2	Cer 44:2;2	0.599423	pmol/mg tissue	+HCOO-
Liver	CTRL	02	DAG	DAG 30:1	DAG 30:1	0.692295	pmol/mg tissue	+HCOO-
Liver	CTRL	02	DAG	DAG 32:0	DAG 16:0-16:0	24.4853	pmol/mg tissue	+HCOO-
Liver	CTRL	02	DAG	DAG 32:1	DAG 16:0-16:1	18.5804	pmol/mg tissue	+HCOO-
Liver	CTRL	02	DAG	DAG 33:2	DAG 33:2	3.45942	pmol/mg tissue	+HCOO-
Liver	CTRL	02	DAG	DAG 34:0	DAG 16:0-18:0	22.2557	pmol/mg tissue	+HCOO-
Liver	CTRL	02	DAG	DAG 34:1	DAG 16:0-18:1	193.665	pmol/mg tissue	+HCOO-
Liver	CTRL	02	DAG	DAG 34:1	DAG 16:1-18:0	2.35652	pmol/mg tissue	+HCOO-
Liver	CTRL	02	DAG	DAG 34:2	DAG 16:0-18:2	166.279	pmol/mg tissue	+HCOO-
Liver	CTRL	02	DAG	DAG 34:2	DAG 16:1-18:1	65.5552	pmol/mg tissue	+HCOO-
Liver	CTRL	02	DAG	DAG 34:3	DAG 16:0-18:3	13.131	pmol/mg tissue	+HCOO-
Liver	CTRL	02	DAG	DAG 34:3	DAG 16:1-18:2	27.7362	pmol/mg tissue	+HCOO-
Liver	CTRL	02	DAG	DAG 35:0	DAG 17:0-18:0	0.106277	pmol/mg tissue	+HCOO-
Liver	CTRL	02	DAG	DAG 35:1	DAG 17:0-18:1	5.06391	pmol/mg tissue	+HCOO-
Liver	CTRL	02	DAG	DAG 35:2	DAG 35:2	7.21502	pmol/mg tissue	+HCOO-
Liver	CTRL	02	DAG	DAG 35:3	DAG 35:3	2.09122	pmol/mg tissue	+HCOO-
Liver	CTRL	02	DAG	DAG 36:0	DAG 36:0	12.4821	pmol/mg tissue	+HCOO-
Liver	CTRL	02	DAG	DAG 36:1	DAG 18:0-18:1	25.3229	pmol/mg tissue	+HCOO-
Liver	CTRL	02	DAG	DAG 36:2	DAG 18:0-18:2	20.8529	pmol/mg tissue	+HCOO-
Liver	CTRL	02	DAG	DAG 36:2	DAG 18:1-18:1	173.557	pmol/mg tissue	+HCOO-
Liver	CTRL	02	DAG	DAG 36:3	DAG 18:1-18:2	248.105	pmol/mg tissue	+HCOO-
Liver	CTRL	02	DAG	DAG 36:4	DAG 16:0-20:4	210.94	pmol/mg tissue	+HCOO-
Liver	CTRL	02	DAG	DAG 36:4	DAG 18:1-18:3	37.1797	pmol/mg tissue	+HCOO-
Liver	CTRL	02	DAG	DAG 38:0	DAG 38:0	0.13552	pmol/mg tissue	+HCOO-
Liver	CTRL	02	DAG	DAG 38:3	DAG 38:3	12.8551	pmol/mg tissue	+HCOO-
Liver	CTRL	02	DAG	DAG 38:4	DAG 18:0-20:4	153.547	pmol/mg tissue	+HCOO-
Liver	CTRL	02	DAG	DAG 38:5	DAG 16:0-22:5	14.5536	pmol/mg tissue	+HCOO-
Liver	CTRL	02	DAG	DAG 38:5	DAG 18:1-20:4	98.9582	pmol/mg tissue	+HCOO-
Liver	CTRL	02	DAG	DAG 38:6	DAG 16:0-22:6	115.2	pmol/mg tissue	+HCOO-
Liver	CTRL	02	DAG	DAG 38:6	DAG 18:2-20:4	23.9439	pmol/mg tissue	+HCOO-
Liver	CTRL	02	DAG	DAG 40:4	DAG 40:4	1.31477	pmol/mg tissue	+HCOO-
Liver	CTRL	02	DAG	DAG 40:5	DAG 18:0-22:5	6.69453	pmol/mg tissue	+HCOO-
Liver	CTRL	02	DAG	DAG 40:5	DAG 18:1-22:4	9.87072	pmol/mg tissue	+HCOO-
Liver	CTRL	02	DAG	DAG 40:6	DAG 18:0-22:6	33.2767	pmol/mg tissue	+HCOO-
Liver	CTRL	02	DAG	DAG 40:6	DAG 18:1-22:5	20.2555	pmol/mg tissue	+HCOO-
Liver	CTRL	02	DAG	DAG 40:7	DAG 18:1-22:6	47.7212	pmol/mg tissue	+HCOO-
Liver	CTRL	02	DAG	DAG 40:8	DAG 40:8	37.7532	pmol/mg tissue	+HCOO-
Liver	CTRL	02	GM3	GM3 34:0;2	GM3 34:0;2	0.183763	pmol/mg tissue	-H+
Liver	CTRL	02	GM3	GM3 34:1;2	GM3 34:1;2	9.43562	pmol/mg tissue	-H+
Liver	CTRL	02	GM3	GM3 34:1;3	GM3 34:1;3	0.185004	pmol/mg tissue	-H+
Liver	CTRL	02	GM3	GM3 35:1;2	GM3 35:1;2	0.163278	pmol/mg tissue	-H+
Liver	CTRL	02	GM3	GM3 35:1;3	GM3 35:1;3	0.110487	pmol/mg tissue	-H+
Liver	CTRL	02	GM3	GM3 36:0;2	GM3 36:0;2	0.149945	pmol/mg tissue	-H+
Liver	CTRL	02	GM3	GM3 36:0;3	GM3 36:0;3	0.0334732	pmol/mg tissue	-H+
Liver	CTRL	02	GM3	GM3 36:1;2	GM3 36:1;2	2.95898	pmol/mg tissue	-H+
Liver	CTRL	02	GM3	GM3 36:2;2	GM3 36:2;2	0.294359	pmol/mg tissue	-H+
Liver	CTRL	02	GM3	GM3 36:2;3	GM3 36:2;3	0.431931	pmol/mg tissue	-H+
Liver	CTRL	02	GM3	GM3 37:2;3	GM3 37:2;3	0.0748088	pmol/mg tissue	-H+
Liver	CTRL	02	GM3	GM3 38:0;2	GM3 38:0;2	0.123485	pmol/mg tissue	-H+
Liver	CTRL	02	GM3	GM3 38:1;2	GM3 38:1;2	1.95936	pmol/mg tissue	-H+
Liver	CTRL	02	GM3	GM3 38:2;2	GM3 38:2;2	0.0652493	pmol/mg tissue	-H+
Liver	CTRL	02	GM3	GM3 39:1;2	GM3 39:1;2	1.22962	pmol/mg tissue	-H+
Liver	CTRL	02	GM3	GM3 40:1;2	GM3 40:1;2	3.26318	pmol/mg tissue	-H+
Liver	CTRL	02	GM3	GM3 41:1;2	GM3 41:1;2	0.71893	pmol/mg tissue	-H+
Liver	CTRL	02	GM3	GM3 41:1;3	GM3 41:1;3	0.287302	pmol/mg tissue	-H+
Liver	CTRL	02	GM3	GM3 42:1;2	GM3 42:1;2	8.61444	pmol/mg tissue	-H+
Liver	CTRL	02	GM3	GM3 42:1;3	GM3 42:1;3	0.389067	pmol/mg tissue	-H+
Liver	CTRL	02	GM3	GM3 42:2;2	GM3 42:2;2	4.41009	pmol/mg tissue	-H+
Liver	CTRL	02	GM3	GM3 43:1;2	GM3 43:1;2	0.357616	pmol/mg tissue	-H+
Liver	CTRL	02	GM3	GM3 44:1;2	GM3 44:1;2	0.203646	pmol/mg tissue	-H+
Liver	CTRL	02	GM3	GM3 45:2;2	GM3 45:2;2	0.233238	pmol/mg tissue	-H+
Liver	CTRL	02	GM3	GM3 46:1;2	GM3 46:1;2	0.11055	pmol/mg tissue	-H+
Liver	CTRL	02	HexCer	HexCer 32:1;2	HexCer 18:1;2/14:0	1.84514	pmol/mg tissue	+HCOO-
Liver	CTRL	02	HexCer	HexCer 33:1;2	HexCer 33:1;2	0.436789	pmol/mg tissue	+HCOO-
Liver	CTRL	02	HexCer	HexCer 34:1;2	HexCer 18:1;2/16:0	5.91081	pmol/mg tissue	+HCOO-
Liver	CTRL	02	HexCer	HexCer 36:1;2	HexCer 18:1;2/18:0	0.136253	pmol/mg tissue	+HCOO-
Liver	CTRL	02	HexCer	HexCer 39:1;2	HexCer 17:1;2/22:0	0.151103	pmol/mg tissue	+HCOO-
Liver	CTRL	02	HexCer	HexCer 40:1;2	HexCer 18:1;2/22:0	3.08359	pmol/mg tissue	+HCOO-
Liver	CTRL	02	HexCer	HexCer 41:1;2	HexCer 18:1;2/23:0	2.32513	pmol/mg tissue	+HCOO-
Liver	CTRL	02	HexCer	HexCer 42:1;2	HexCer 18:1;2/24:0	12.1348	pmol/mg tissue	+HCOO-
Liver	CTRL	02	HexCer	HexCer 42:2;2	HexCer 42:2;2	3.4336	pmol/mg tissue	+HCOO-
Liver	CTRL	02	LPA	LPA 16:0	LPA 16:0	0.341153	pmol/mg tissue	-H+
Liver	CTRL	02	LPA	LPA 17:1	LPA 17:1	7.86527	pmol/mg tissue	-H+
Liver	CTRL	02	LPA	LPA 18:0	LPA 18:0	2.74308	pmol/mg tissue	-H+
Liver	CTRL	02	LPC	LPC 14:0	LPC 14:0	0.984648	pmol/mg tissue	+H+
Liver	CTRL	02	LPC	LPC 15:0	LPC 15:0	4.11255	pmol/mg tissue	+H+
Liver	CTRL	02	LPC	LPC 15:1	LPC 15:1	0.70031	pmol/mg tissue	+H+
Liver	CTRL	02	LPC	LPC 16:0	LPC 16:0	256.42	pmol/mg tissue	+H+
Liver	CTRL	02	LPC	LPC 16:1	LPC 16:1	9.44899	pmol/mg tissue	+H+
Liver	CTRL	02	LPC	LPC 17:0	LPC 17:0	8.06662	pmol/mg tissue	+H+
Liver	CTRL	02	LPC	LPC 17:1	LPC 17:1	0.473166	pmol/mg tissue	+H+
Liver	CTRL	02	LPC	LPC 18:0	LPC 18:0	221.991	pmol/mg tissue	+H+
Liver	CTRL	02	LPC	LPC 18:1	LPC 18:1	69.8823	pmol/mg tissue	+H+
Liver	CTRL	02	LPC	LPC 18:2	LPC 18:2	43.775	pmol/mg tissue	+H+
Liver	CTRL	02	LPC	LPC 19:0	LPC 19:0	1.19513	pmol/mg tissue	+H+
Liver	CTRL	02	LPC	LPC 20:1	LPC 20:1	2.0054	pmol/mg tissue	+H+
Liver	CTRL	02	LPC	LPC 20:2	LPC 20:2	1.13583	pmol/mg tissue	+H+
Liver	CTRL	02	LPC	LPC 20:4	LPC 20:4	203.395	pmol/mg tissue	+H+
Liver	CTRL	02	LPC	LPC 22:4	LPC 22:4	0.166585	pmol/mg tissue	+H+
Liver	CTRL	02	LPC	LPC 22:5	LPC 22:5	2.20246	pmol/mg tissue	+H+
Liver	CTRL	02	LPC	LPC 22:6	LPC 22:6	40.2846	pmol/mg tissue	+H+
Liver	CTRL	02	LPE	LPE 16:0	LPE 16:0	40.2019	pmol/mg tissue	-H+
Liver	CTRL	02	LPE	LPE 16:1	LPE 16:1	1.19906	pmol/mg tissue	-H+
Liver	CTRL	02	LPE	LPE 17:0	LPE 17:0	1.21847	pmol/mg tissue	-H+
Liver	CTRL	02	LPE	LPE 18:0	LPE 18:0	53.2532	pmol/mg tissue	-H+
Liver	CTRL	02	LPE	LPE 18:1	LPE 18:1	25.1421	pmol/mg tissue	-H+
Liver	CTRL	02	LPE	LPE 18:2	LPE 18:2	33.6192	pmol/mg tissue	-H+
Liver	CTRL	02	LPE	LPE 18:3	LPE 18:3	0.299659	pmol/mg tissue	-H+
Liver	CTRL	02	LPE	LPE 20:2	LPE 20:2	1.10418	pmol/mg tissue	-H+
Liver	CTRL	02	LPE	LPE 20:4	LPE 20:4	293.298	pmol/mg tissue	-H+
Liver	CTRL	02	LPE	LPE 20:5	LPE 20:5	0.81002	pmol/mg tissue	-H+
Liver	CTRL	02	LPE	LPE 22:5	LPE 22:5	15.9862	pmol/mg tissue	-H+
Liver	CTRL	02	LPE	LPE 22:6	LPE 22:6	251.373	pmol/mg tissue	-H+
Liver	CTRL	02	LPI	LPI 15:0	LPI 15:0	0.929615	pmol/mg tissue	-H+
Liver	CTRL	02	LPI	LPI 16:0	LPI 16:0	8.90573	pmol/mg tissue	-H+
Liver	CTRL	02	LPI	LPI 17:0	LPI 17:0	1.314	pmol/mg tissue	-H+
Liver	CTRL	02	LPI	LPI 18:0	LPI 18:0	113.262	pmol/mg tissue	-H+
Liver	CTRL	02	LPI	LPI 18:1	LPI 18:1	4.5849	pmol/mg tissue	-H+
Liver	CTRL	02	LPI	LPI 18:2	LPI 18:2	2.6121	pmol/mg tissue	-H+
Liver	CTRL	02	LPI	LPI 20:4	LPI 20:4	38.5539	pmol/mg tissue	-H+
Liver	CTRL	02	LPI	LPI 22:4	LPI 22:4	0.135332	pmol/mg tissue	-H+
Liver	CTRL	02	LPI	LPI 22:5	LPI 22:5	0.316694	pmol/mg tissue	-H+
Liver	CTRL	02	LPI	LPI 22:6	LPI 22:6	2.40845	pmol/mg tissue	-H+
Liver	CTRL	02	LPS	LPS 16:0	LPS 16:0	0.242962	pmol/mg tissue	-H+
Liver	CTRL	02	LPS	LPS 16:1	LPS 16:1	0.0424574	pmol/mg tissue	-H+
Liver	CTRL	02	LPS	LPS 18:0	LPS 18:0	6.55857	pmol/mg tissue	-H+
Liver	CTRL	02	LPS	LPS 18:1	LPS 18:1	3.66715	pmol/mg tissue	-H+
Liver	CTRL	02	LPS	LPS 18:2	LPS 18:2	1.63613	pmol/mg tissue	-H+
Liver	CTRL	02	LPS	LPS 19:0	LPS 19:0	0.0350062	pmol/mg tissue	-H+
Liver	CTRL	02	LPS	LPS 20:3	LPS 20:3	0.87573	pmol/mg tissue	-H+
Liver	CTRL	02	LPS	LPS 20:4	LPS 20:4	59.5471	pmol/mg tissue	-H+
Liver	CTRL	02	LPS	LPS 22:6	LPS 22:6	39.5769	pmol/mg tissue	-H+
Liver	CTRL	02	PA	PA 34:1	PA 16:0-18:1	1.64627	pmol/mg tissue	-H+
Liver	CTRL	02	PA	PA 34:2	PA 16:0-18:2	0.81071	pmol/mg tissue	-H+
Liver	CTRL	02	PA	PA 36:2	PA 18:0-18:2	0.33262	pmol/mg tissue	-H+
Liver	CTRL	02	PA	PA 36:2	PA 18:1-18:1	0.276329	pmol/mg tissue	-H+
Liver	CTRL	02	PA	PA 36:4	PA 16:0-20:4	5.73892	pmol/mg tissue	-H+
Liver	CTRL	02	PC	PC 31:0	PC 15:0-16:0	1.78379	pmol/mg tissue	+H+
Liver	CTRL	02	PC	PC 31:1	PC 31:1	41.3162	pmol/mg tissue	+H+
Liver	CTRL	02	PC	PC 32:0	PC 16:0-16:0	203.048	pmol/mg tissue	+H+
Liver	CTRL	02	PC	PC 32:1	PC 14:0-18:1	13.5988	pmol/mg tissue	+H+
Liver	CTRL	02	PC	PC 32:1	PC 16:0-16:1	87.2921	pmol/mg tissue	+H+
Liver	CTRL	02	PC	PC 32:2	PC 14:0-18:2	12.8505	pmol/mg tissue	+H+
Liver	CTRL	02	PC	PC 33:0	PC 16:0-17:0	3.56682	pmol/mg tissue	+H+
Liver	CTRL	02	PC	PC 33:1	PC 16:0-17:1	26.8696	pmol/mg tissue	+H+
Liver	CTRL	02	PC	PC 33:2	PC 15:0-18:2	22.4144	pmol/mg tissue	+H+
Liver	CTRL	02	PC	PC 33:3	PC 33:3	52.8528	pmol/mg tissue	+H+
Liver	CTRL	02	PC	PC 34:0	PC 16:0-18:0	35.1129	pmol/mg tissue	+H+
Liver	CTRL	02	PC	PC 34:1	PC 16:0-18:1	1024.45	pmol/mg tissue	+H+
Liver	CTRL	02	PC	PC 34:2	PC 16:0-18:2	1653.74	pmol/mg tissue	+H+
Liver	CTRL	02	PC	PC 34:2	PC 16:1-18:1	75.4636	pmol/mg tissue	+H+
Liver	CTRL	02	PC	PC 34:3	PC 16:0-18:3	132.658	pmol/mg tissue	+H+
Liver	CTRL	02	PC	PC 34:4	PC 14:0-20:4	57.0203	pmol/mg tissue	+H+
Liver	CTRL	02	PC	PC 35:1	PC 16:0-19:1	3.61553	pmol/mg tissue	+H+
Liver	CTRL	02	PC	PC 35:1	PC 17:0-18:1	2.69733	pmol/mg tissue	+H+
Liver	CTRL	02	PC	PC 35:2	PC 35:2	31.4579	pmol/mg tissue	+H+
Liver	CTRL	02	PC	PC 35:3	PC 35:3	14.1696	pmol/mg tissue	+H+
Liver	CTRL	02	PC	PC 35:4	PC 15:0-20:4	219.529	pmol/mg tissue	+H+
Liver	CTRL	02	PC	PC 35:5	PC 35:5	388.436	pmol/mg tissue	+H+
Liver	CTRL	02	PC	PC 36:0	PC 36:0	1.34769	pmol/mg tissue	+H+
Liver	CTRL	02	PC	PC 36:1	PC 18:0-18:1	204.347	pmol/mg tissue	+H+
Liver	CTRL	02	PC	PC 36:2	PC 18:0-18:2	950.458	pmol/mg tissue	+H+
Liver	CTRL	02	PC	PC 36:2	PC 18:1-18:1	155.484	pmol/mg tissue	+H+
Liver	CTRL	02	PC	PC 36:3	PC 18:1-18:2	563.613	pmol/mg tissue	+H+
Liver	CTRL	02	PC	PC 36:4	PC 16:0-20:4	7182.83	pmol/mg tissue	+H+
Liver	CTRL	02	PC	PC 36:5	PC 16:0-20:5	28.8102	pmol/mg tissue	+H+
Liver	CTRL	02	PC	PC 36:5	PC 16:1-20:4	204.124	pmol/mg tissue	+H+
Liver	CTRL	02	PC	PC 37:2	PC 37:2	9.68408	pmol/mg tissue	+H+
Liver	CTRL	02	PC	PC 37:3	PC 37:3	0.967031	pmol/mg tissue	+H+
Liver	CTRL	02	PC	PC 37:4	PC 17:0-20:4	229.741	pmol/mg tissue	+H+
Liver	CTRL	02	PC	PC 37:5	PC 17:1-20:4	66.5581	pmol/mg tissue	+H+
Liver	CTRL	02	PC	PC 37:6	PC 15:0-22:6	406.199	pmol/mg tissue	+H+
Liver	CTRL	02	PC	PC 38:2	PC 38:2	13.7532	pmol/mg tissue	+H+
Liver	CTRL	02	PC	PC 38:3	PC 38:3	107.08	pmol/mg tissue	+H+
Liver	CTRL	02	PC	PC 38:4	PC 16:0-22:4	65.8245	pmol/mg tissue	+H+
Liver	CTRL	02	PC	PC 38:4	PC 18:0-20:4	7864.75	pmol/mg tissue	+H+
Liver	CTRL	02	PC	PC 38:5	PC 16:0-22:5	252.012	pmol/mg tissue	+H+
Liver	CTRL	02	PC	PC 38:5	PC 18:0-20:5	20.2621	pmol/mg tissue	+H+
Liver	CTRL	02	PC	PC 38:5	PC 18:1-20:4	2188.95	pmol/mg tissue	+H+
Liver	CTRL	02	PC	PC 38:6	PC 16:0-22:6	2473.38	pmol/mg tissue	+H+
Liver	CTRL	02	PC	PC 38:6	PC 18:2-20:4	388.468	pmol/mg tissue	+H+
Liver	CTRL	02	PC	PC 39:4	PC 19:0-20:4	76.369	pmol/mg tissue	+H+
Liver	CTRL	02	PC	PC 39:5	PC 19:1-20:4	18.3528	pmol/mg tissue	+H+
Liver	CTRL	02	PC	PC 39:6	PC 17:0-22:6	46.4929	pmol/mg tissue	+H+
Liver	CTRL	02	PC	PC 39:8	PC 39:8	3.79987	pmol/mg tissue	+H+
Liver	CTRL	02	PC	PC 40:4	PC 20:0-20:4	32.994	pmol/mg tissue	+H+
Liver	CTRL	02	PC	PC 40:5	PC 18:0-22:5	110.998	pmol/mg tissue	+H+
Liver	CTRL	02	PC	PC 40:5	PC 20:1-20:4	98.692	pmol/mg tissue	+H+
Liver	CTRL	02	PC	PC 40:6	PC 18:0-22:6	1093.67	pmol/mg tissue	+H+
Liver	CTRL	02	PC	PC 40:6	PC 18:1-22:5	67.8793	pmol/mg tissue	+H+
Liver	CTRL	02	PC	PC 40:6	PC 20:2-20:4	118.199	pmol/mg tissue	+H+
Liver	CTRL	02	PC	PC 40:7	PC 18:1-22:6	479.834	pmol/mg tissue	+H+
Liver	CTRL	02	PC	PC 40:7	PC 20:3-20:4	29.9431	pmol/mg tissue	+H+
Liver	CTRL	02	PC	PC 40:8	PC 18:2-22:6	43.1415	pmol/mg tissue	+H+
Liver	CTRL	02	PC	PC 40:8	PC 20:4-20:4	77.7225	pmol/mg tissue	+H+
Liver	CTRL	02	PC	PC 41:6	PC 19:0-22:6	11.1499	pmol/mg tissue	+H+
Liver	CTRL	02	PC	PC 42:5	PC 42:5	0.721749	pmol/mg tissue	+H+
Liver	CTRL	02	PC	PC 42:6	PC 42:6	2.50884	pmol/mg tissue	+H+
Liver	CTRL	02	PC	PC 42:7	PC 20:1-22:6	16.4573	pmol/mg tissue	+H+
Liver	CTRL	02	PC	PC 42:8	PC 42:8	10.2393	pmol/mg tissue	+H+
Liver	CTRL	02	PC O-	PC O-32:0	PC O-16:0/16:0	5.82207	pmol/mg tissue	+H+
Liver	CTRL	02	PC O-	PC O-32:1	PC O-32:1	2.66734	pmol/mg tissue	+H+
Liver	CTRL	02	PC O-	PC O-34:1	PC O-16:0/18:1	5.69162	pmol/mg tissue	+H+
Liver	CTRL	02	PC O-	PC O-34:1	PC O-18:1/16:0	5.03157	pmol/mg tissue	+H+
Liver	CTRL	02	PC O-	PC O-36:4	PC O-16:0/20:4	15.9703	pmol/mg tissue	+H+
Liver	CTRL	02	PC O-	PC O-36:5	PC O-16:1/20:4	15.6819	pmol/mg tissue	+H+
Liver	CTRL	02	PC O-	PC O-38:4	PC O-18:0/20:4	3.06441	pmol/mg tissue	+H+
Liver	CTRL	02	PC O-	PC O-38:5	PC O-18:1/20:4	28.8098	pmol/mg tissue	+H+
Liver	CTRL	02	PC O-	PC O-38:6	PC O-18:2/20:4	2.43013	pmol/mg tissue	+H+
Liver	CTRL	02	PC O-	PC O-38:7	PC O-18:3/20:4	0.568669	pmol/mg tissue	+H+
Liver	CTRL	02	PC O-	PC O-40:7	PC O-18:1/22:6	0.655786	pmol/mg tissue	+H+
Liver	CTRL	02	PE	PE 34:1	PE 16:0-18:1	117.6	pmol/mg tissue	-H+
Liver	CTRL	02	PE	PE 34:2	PE 16:0-18:2	322.908	pmol/mg tissue	-H+
Liver	CTRL	02	PE	PE 34:3	PE 34:3	15.1666	pmol/mg tissue	-H+
Liver	CTRL	02	PE	PE 35:2	PE 17:0-18:2	7.80963	pmol/mg tissue	-H+
Liver	CTRL	02	PE	PE 35:3	PE 35:3	0.277943	pmol/mg tissue	-H+
Liver	CTRL	02	PE	PE 35:5	PE 35:5	0.273029	pmol/mg tissue	-H+
Liver	CTRL	02	PE	PE 36:1	PE 18:0-18:1	40.9005	pmol/mg tissue	-H+
Liver	CTRL	02	PE	PE 36:2	PE 18:0-18:2	214.735	pmol/mg tissue	-H+
Liver	CTRL	02	PE	PE 36:2	PE 18:1-18:1	32.4912	pmol/mg tissue	-H+
Liver	CTRL	02	PE	PE 36:3	PE 18:1-18:2	147.396	pmol/mg tissue	-H+
Liver	CTRL	02	PE	PE 36:4	PE 16:0-20:4	1220.18	pmol/mg tissue	-H+
Liver	CTRL	02	PE	PE 36:4	PE 18:2-18:2	35.013	pmol/mg tissue	-H+
Liver	CTRL	02	PE	PE 36:5	PE 16:0-20:5	5.11144	pmol/mg tissue	-H+
Liver	CTRL	02	PE	PE 36:5	PE 16:1-20:4	35.4596	pmol/mg tissue	-H+
Liver	CTRL	02	PE	PE 37:4	PE 17:0-20:4	65.0714	pmol/mg tissue	-H+
Liver	CTRL	02	PE	PE 37:5	PE 17:1-20:4	2.72287	pmol/mg tissue	-H+
Liver	CTRL	02	PE	PE 37:6	PE 15:0-22:6	3.20667	pmol/mg tissue	-H+
Liver	CTRL	02	PE	PE 38:3	PE 38:3	33.6202	pmol/mg tissue	-H+
Liver	CTRL	02	PE	PE 38:4	PE 16:0-22:4	55.9278	pmol/mg tissue	-H+
Liver	CTRL	02	PE	PE 38:4	PE 18:0-20:4	2629.06	pmol/mg tissue	-H+
Liver	CTRL	02	PE	PE 38:5	PE 16:0-22:5	205.247	pmol/mg tissue	-H+
Liver	CTRL	02	PE	PE 38:5	PE 18:0-20:5	9.83414	pmol/mg tissue	-H+
Liver	CTRL	02	PE	PE 38:5	PE 18:1-20:4	694.13	pmol/mg tissue	-H+
Liver	CTRL	02	PE	PE 38:6	PE 16:0-22:6	2233.87	pmol/mg tissue	-H+
Liver	CTRL	02	PE	PE 38:6	PE 18:2-20:4	42.1254	pmol/mg tissue	-H+
Liver	CTRL	02	PE	PE 38:7	PE 16:1-22:6	32.7473	pmol/mg tissue	-H+
Liver	CTRL	02	PE	PE 39:3	PE 39:3	0.321757	pmol/mg tissue	-H+
Liver	CTRL	02	PE	PE 39:4	PE 19:0-20:4	35.7404	pmol/mg tissue	-H+
Liver	CTRL	02	PE	PE 39:6	PE 17:0-22:6	38.8549	pmol/mg tissue	-H+
Liver	CTRL	02	PE	PE 40:3	PE 40:3	0.28187	pmol/mg tissue	-H+
Liver	CTRL	02	PE	PE 40:4	PE 18:0-22:4	47.6273	pmol/mg tissue	-H+
Liver	CTRL	02	PE	PE 40:4	PE 20:0-20:4	26.6535	pmol/mg tissue	-H+
Liver	CTRL	02	PE	PE 40:5	PE 18:0-22:5	105.716	pmol/mg tissue	-H+
Liver	CTRL	02	PE	PE 40:5	PE 20:1-20:4	39.5854	pmol/mg tissue	-H+
Liver	CTRL	02	PE	PE 40:6	PE 18:0-22:6	928.682	pmol/mg tissue	-H+
Liver	CTRL	02	PE	PE 40:6	PE 18:1-22:5	74.4544	pmol/mg tissue	-H+
Liver	CTRL	02	PE	PE 40:6	PE 20:2-20:4	38.2113	pmol/mg tissue	-H+
Liver	CTRL	02	PE	PE 40:7	PE 18:1-22:6	402.16	pmol/mg tissue	-H+
Liver	CTRL	02	PE	PE 40:8	PE 18:2-22:6	16.7955	pmol/mg tissue	-H+
Liver	CTRL	02	PE	PE 41:5	PE 41:5	1.11525	pmol/mg tissue	-H+
Liver	CTRL	02	PE	PE 41:6	PE 19:0-22:6	11.1388	pmol/mg tissue	-H+
Liver	CTRL	02	PE	PE 42:4	PE 42:4	0.491779	pmol/mg tissue	-H+
Liver	CTRL	02	PE	PE 42:6	PE 20:1-22:5	8.3241	pmol/mg tissue	-H+
Liver	CTRL	02	PE	PE 42:7	PE 20:1-22:6	15.3192	pmol/mg tissue	-H+
Liver	CTRL	02	PE	PE 43:5	PE 43:5	0.781278	pmol/mg tissue	-H+
Liver	CTRL	02	PE	PE 43:6	PE 43:6	0.456076	pmol/mg tissue	-H+
Liver	CTRL	02	PE	PE 43:7	PE 43:7	6.62819	pmol/mg tissue	-H+
Liver	CTRL	02	PE O-	PE O-36:2	PE O-36:2	2.28064	pmol/mg tissue	-H+
Liver	CTRL	02	PE O-	PE O-36:5	PE O-16:1/20:4	104.73	pmol/mg tissue	-H+
Liver	CTRL	02	PE O-	PE O-37:5	PE O-37:5	8.70617	pmol/mg tissue	-H+
Liver	CTRL	02	PE O-	PE O-38:4	PE O-38:4	4.68868	pmol/mg tissue	-H+
Liver	CTRL	02	PE O-	PE O-38:5	PE O-16:1/22:4	18.7647	pmol/mg tissue	-H+
Liver	CTRL	02	PE O-	PE O-38:5	PE O-18:1/20:4	107.793	pmol/mg tissue	-H+
Liver	CTRL	02	PE O-	PE O-38:6	PE O-16:1/22:5	19.8231	pmol/mg tissue	-H+
Liver	CTRL	02	PE O-	PE O-38:6	PE O-18:2/20:4	45.8668	pmol/mg tissue	-H+
Liver	CTRL	02	PE O-	PE O-38:7	PE O-16:1/22:6	22.1695	pmol/mg tissue	-H+
Liver	CTRL	02	PE O-	PE O-39:5	PE O-39:5	1.9656	pmol/mg tissue	-H+
Liver	CTRL	02	PE O-	PE O-40:4	PE O-40:4	0.260594	pmol/mg tissue	-H+
Liver	CTRL	02	PE O-	PE O-40:5	PE O-40:5	18.0785	pmol/mg tissue	-H+
Liver	CTRL	02	PE O-	PE O-40:6	PE O-18:1/22:5	20.0825	pmol/mg tissue	-H+
Liver	CTRL	02	PE O-	PE O-40:7	PE O-18:1/22:6	16.6479	pmol/mg tissue	-H+
Liver	CTRL	02	PG	PG 34:1	PG 16:0-18:1	53.1111	pmol/mg tissue	-H+
Liver	CTRL	02	PG	PG 34:2	PG 16:0-18:2	14.2075	pmol/mg tissue	-H+
Liver	CTRL	02	PG	PG 34:2	PG 16:1-18:1	1.66577	pmol/mg tissue	-H+
Liver	CTRL	02	PG	PG 36:1	PG 18:0-18:1	0.532033	pmol/mg tissue	-H+
Liver	CTRL	02	PG	PG 36:2	PG 18:0-18:2	5.77032	pmol/mg tissue	-H+
Liver	CTRL	02	PG	PG 36:2	PG 18:1-18:1	3.04437	pmol/mg tissue	-H+
Liver	CTRL	02	PG	PG 36:3	PG 18:1-18:2	7.53582	pmol/mg tissue	-H+
Liver	CTRL	02	PG	PG 36:4	PG 16:0-20:4	2.02748	pmol/mg tissue	-H+
Liver	CTRL	02	PG	PG 38:4	PG 18:0-20:4	1.11569	pmol/mg tissue	-H+
Liver	CTRL	02	PG	PG 38:4	PG 18:1-20:3	0.129292	pmol/mg tissue	-H+
Liver	CTRL	02	PG	PG 40:7	PG 18:1-22:6	0.768502	pmol/mg tissue	-H+
Liver	CTRL	02	PG	PG 40:8	PG 18:2-22:6	0.959187	pmol/mg tissue	-H+
Liver	CTRL	02	PG	PG 40:8	PG 20:4-20:4	0.459583	pmol/mg tissue	-H+
Liver	CTRL	02	PG	PG 43:9	PG 43:9	0.503048	pmol/mg tissue	-H+
Liver	CTRL	02	PI	PI 32:0	PI 16:0-16:0	4.72164	pmol/mg tissue	-H+
Liver	CTRL	02	PI	PI 32:1	PI 16:0-16:1	2.52206	pmol/mg tissue	-H+
Liver	CTRL	02	PI	PI 33:0	PI 15:0-18:0	0.270745	pmol/mg tissue	-H+
Liver	CTRL	02	PI	PI 33:0	PI 16:0-17:0	0.10662	pmol/mg tissue	-H+
Liver	CTRL	02	PI	PI 33:1	PI 16:1-17:0	0.140522	pmol/mg tissue	-H+
Liver	CTRL	02	PI	PI 34:0	PI 16:0-18:0	15.1827	pmol/mg tissue	-H+
Liver	CTRL	02	PI	PI 34:1	PI 16:0-18:1	14.5565	pmol/mg tissue	-H+
Liver	CTRL	02	PI	PI 34:1	PI 16:1-18:0	21.1717	pmol/mg tissue	-H+
Liver	CTRL	02	PI	PI 34:2	PI 16:0-18:2	97.8534	pmol/mg tissue	-H+
Liver	CTRL	02	PI	PI 34:2	PI 16:1-18:1	2.16419	pmol/mg tissue	-H+
Liver	CTRL	02	PI	PI 34:3	PI 16:0-18:3	1.87616	pmol/mg tissue	-H+
Liver	CTRL	02	PI	PI 35:1	PI 17:0-18:1	0.32332	pmol/mg tissue	-H+
Liver	CTRL	02	PI	PI 35:1	PI 17:1-18:0	0.797352	pmol/mg tissue	-H+
Liver	CTRL	02	PI	PI 35:2	PI 17:0-18:2	4.33743	pmol/mg tissue	-H+
Liver	CTRL	02	PI	PI 35:4	PI 15:0-20:4	0.28079	pmol/mg tissue	-H+
Liver	CTRL	02	PI	PI 36:0	PI 18:0-18:0	1.1703	pmol/mg tissue	-H+
Liver	CTRL	02	PI	PI 36:1	PI 16:0-20:1	0.464918	pmol/mg tissue	-H+
Liver	CTRL	02	PI	PI 36:1	PI 18:0-18:1	12.1846	pmol/mg tissue	-H+
Liver	CTRL	02	PI	PI 36:2	PI 16:0-20:2	2.06152	pmol/mg tissue	-H+
Liver	CTRL	02	PI	PI 36:2	PI 18:0-18:2	225.417	pmol/mg tissue	-H+
Liver	CTRL	02	PI	PI 36:2	PI 18:1-18:1	5.44831	pmol/mg tissue	-H+
Liver	CTRL	02	PI	PI 36:3	PI 16:0-20:3	16.0816	pmol/mg tissue	-H+
Liver	CTRL	02	PI	PI 36:3	PI 18:0-18:3	4.02712	pmol/mg tissue	-H+
Liver	CTRL	02	PI	PI 36:3	PI 18:1-18:2	18.0165	pmol/mg tissue	-H+
Liver	CTRL	02	PI	PI 36:4	PI 16:0-20:4	343.22	pmol/mg tissue	-H+
Liver	CTRL	02	PI	PI 36:5	PI 16:0-20:5	1.49909	pmol/mg tissue	-H+
Liver	CTRL	02	PI	PI 36:5	PI 16:1-20:4	0.580151	pmol/mg tissue	-H+
Liver	CTRL	02	PI	PI 37:1	PI 18:0-19:1	0.0647106	pmol/mg tissue	-H+
Liver	CTRL	02	PI	PI 37:2	PI 18:0-19:2	0.359278	pmol/mg tissue	-H+
Liver	CTRL	02	PI	PI 37:2	PI 18:2-19:0	0.466406	pmol/mg tissue	-H+
Liver	CTRL	02	PI	PI 37:3	PI 17:0-20:3	0.993643	pmol/mg tissue	-H+
Liver	CTRL	02	PI	PI 37:3	PI 18:0-19:3	0.376551	pmol/mg tissue	-H+
Liver	CTRL	02	PI	PI 38:1	PI 18:0-20:1	0.716404	pmol/mg tissue	-H+
Liver	CTRL	02	PI	PI 38:2	PI 18:0-20:2	3.90158	pmol/mg tissue	-H+
Liver	CTRL	02	PI	PI 38:4	PI 18:0-20:4	2753.83	pmol/mg tissue	-H+
Liver	CTRL	02	PI	PI 38:4	PI 18:1-20:3	7.43109	pmol/mg tissue	-H+
Liver	CTRL	02	PI	PI 38:5	PI 16:0-22:5	19.872	pmol/mg tissue	-H+
Liver	CTRL	02	PI	PI 38:5	PI 18:0-20:5	8.38559	pmol/mg tissue	-H+
Liver	CTRL	02	PI	PI 38:5	PI 18:1-20:4	120.215	pmol/mg tissue	-H+
Liver	CTRL	02	PI	PI 38:6	PI 16:0-22:6	37.3418	pmol/mg tissue	-H+
Liver	CTRL	02	PI	PI 38:6	PI 18:2-20:4	4.82877	pmol/mg tissue	-H+
Liver	CTRL	02	PI	PI 38:7	PI 38:7	1.17857	pmol/mg tissue	-H+
Liver	CTRL	02	PI	PI 39:4	PI 19:0-20:4	10.0947	pmol/mg tissue	-H+
Liver	CTRL	02	PI	PI 39:5	PI 17:0-22:5	0.700469	pmol/mg tissue	-H+
Liver	CTRL	02	PI	PI 39:5	PI 19:1-20:4	0.657003	pmol/mg tissue	-H+
Liver	CTRL	02	PI	PI 39:6	PI 17:0-22:6	2.32496	pmol/mg tissue	-H+
Liver	CTRL	02	PI	PI 40:3	PI 40:3	1.52544	pmol/mg tissue	-H+
Liver	CTRL	02	PI	PI 40:4	PI 18:0-22:4	22.9892	pmol/mg tissue	-H+
Liver	CTRL	02	PI	PI 40:5	PI 18:0-22:5	54.0767	pmol/mg tissue	-H+
Liver	CTRL	02	PI	PI 40:5	PI 18:1-22:4	1.67252	pmol/mg tissue	-H+
Liver	CTRL	02	PI	PI 40:5	PI 20:1-20:4	2.38573	pmol/mg tissue	-H+
Liver	CTRL	02	PI	PI 40:6	PI 18:0-22:6	186.588	pmol/mg tissue	-H+
Liver	CTRL	02	PI	PI 40:6	PI 18:1-22:5	3.36855	pmol/mg tissue	-H+
Liver	CTRL	02	PI	PI 40:8	PI 40:8	1.07519	pmol/mg tissue	-H+
Liver	CTRL	02	PI	PI 41:6	PI 41:6	0.148099	pmol/mg tissue	-H+
Liver	CTRL	02	PI	PI 42:4	PI 42:4	0.0827634	pmol/mg tissue	-H+
Liver	CTRL	02	PI	PI 42:5	PI 42:5	0.0702875	pmol/mg tissue	-H+
Liver	CTRL	02	PI	PI 42:6	PI 42:6	0.0724167	pmol/mg tissue	-H+
Liver	CTRL	02	PI	PI 44:12	PI 44:12	0.031069	pmol/mg tissue	-H+
Liver	CTRL	02	PS	PS 34:0	PS 16:0-18:0	0.0923981	pmol/mg tissue	-H+
Liver	CTRL	02	PS	PS 34:1	PS 16:0-18:1	1.43109	pmol/mg tissue	-H+
Liver	CTRL	02	PS	PS 34:1	PS 16:1-18:0	0.865061	pmol/mg tissue	-H+
Liver	CTRL	02	PS	PS 34:2	PS 16:0-18:2	0.523973	pmol/mg tissue	-H+
Liver	CTRL	02	PS	PS 35:1	PS 17:0-18:1	0.140778	pmol/mg tissue	-H+
Liver	CTRL	02	PS	PS 36:1	PS 18:0-18:1	43.9956	pmol/mg tissue	-H+
Liver	CTRL	02	PS	PS 36:2	PS 18:0-18:2	19.8554	pmol/mg tissue	-H+
Liver	CTRL	02	PS	PS 36:2	PS 18:1-18:1	2.36758	pmol/mg tissue	-H+
Liver	CTRL	02	PS	PS 36:3	PS 18:1-18:2	0.752732	pmol/mg tissue	-H+
Liver	CTRL	02	PS	PS 36:4	PS 16:0-20:4	35.7637	pmol/mg tissue	-H+
Liver	CTRL	02	PS	PS 37:1	PS 18:1-19:0	0.783828	pmol/mg tissue	-H+
Liver	CTRL	02	PS	PS 38:1	PS 18:0-20:1	0.11304	pmol/mg tissue	-H+
Liver	CTRL	02	PS	PS 38:2	PS 18:0-20:2	0.400172	pmol/mg tissue	-H+
Liver	CTRL	02	PS	PS 38:2	PS 18:1-20:1	0.0663487	pmol/mg tissue	-H+
Liver	CTRL	02	PS	PS 38:3	PS 18:0-20:3	10.4894	pmol/mg tissue	-H+
Liver	CTRL	02	PS	PS 38:4	PS 18:0-20:4	546.067	pmol/mg tissue	-H+
Liver	CTRL	02	PS	PS 38:5	PS 16:0-22:5	3.99599	pmol/mg tissue	-H+
Liver	CTRL	02	PS	PS 38:5	PS 18:0-20:5	1.49854	pmol/mg tissue	-H+
Liver	CTRL	02	PS	PS 38:5	PS 18:1-20:4	14.8836	pmol/mg tissue	-H+
Liver	CTRL	02	PS	PS 38:6	PS 16:0-22:6	25.4219	pmol/mg tissue	-H+
Liver	CTRL	02	PS	PS 39:4	PS 19:0-20:4	6.18581	pmol/mg tissue	-H+
Liver	CTRL	02	PS	PS 39:6	PS 17:0-22:6	2.76475	pmol/mg tissue	-H+
Liver	CTRL	02	PS	PS 40:1	PS 18:1-22:0	0.141994	pmol/mg tissue	-H+
Liver	CTRL	02	PS	PS 40:4	PS 18:0-22:4	24.0796	pmol/mg tissue	-H+
Liver	CTRL	02	PS	PS 40:5	PS 18:0-22:5	19.7333	pmol/mg tissue	-H+
Liver	CTRL	02	PS	PS 40:5	PS 18:1-22:4	2.67772	pmol/mg tissue	-H+
Liver	CTRL	02	PS	PS 40:5	PS 20:1-20:4	0.881565	pmol/mg tissue	-H+
Liver	CTRL	02	PS	PS 40:6	PS 18:0-22:6	254.13	pmol/mg tissue	-H+
Liver	CTRL	02	PS	PS 40:6	PS 18:1-22:5	3.20344	pmol/mg tissue	-H+
Liver	CTRL	02	PS	PS 40:7	PS 18:1-22:6	9.27197	pmol/mg tissue	-H+
Liver	CTRL	02	PS	PS 41:6	PS 19:0-22:6	2.60512	pmol/mg tissue	-H+
Liver	CTRL	02	SM	SM 34:1;2	SM 18:1;2/16:0	265.338	pmol/mg tissue	+H+
Liver	CTRL	02	SM	SM 34:2;2	SM 18:1;2/16:1	0.662557	pmol/mg tissue	+H+
Liver	CTRL	02	SM	SM 36:1;2	SM 18:1;2/18:0	30.6543	pmol/mg tissue	+H+
Liver	CTRL	02	SM	SM 38:1;2	SM 38:1;2	6.58351	pmol/mg tissue	+H+
Liver	CTRL	02	SM	SM 40:1;2	SM 18:1;2/22:0	84.1167	pmol/mg tissue	+H+
Liver	CTRL	02	SM	SM 40:2;2	SM 18:1;2/22:1	13.8798	pmol/mg tissue	+H+
Liver	CTRL	02	SM	SM 41:1;2	SM 18:1;2/23:0	65.5047	pmol/mg tissue	+H+
Liver	CTRL	02	SM	SM 42:1;2	SM 18:1;2/24:0	297.761	pmol/mg tissue	+H+
Liver	CTRL	02	SM	SM 42:2;2	SM 18:1;2/24:1	197.028	pmol/mg tissue	+H+
Liver	CTRL	02	SM	SM 43:1;2	SM 43:1;2	25.4976	pmol/mg tissue	+H+
Liver	CTRL	02	SM	SM 44:2;2	SM 44:2;2	1.14062	pmol/mg tissue	+H+
Liver	CTRL	02	SM	SM 45:2;2	SM 45:2;2	1.54467	pmol/mg tissue	+H+
Liver	CTRL	02	ST	Cholesterol	Cholesterol	4925.53	pmol/mg tissue	+H+ -H2O
Liver	CTRL	02	TAG	TAG 48:1	TAG 48:1	119.627	pmol/mg tissue	+NH4+
Liver	CTRL	02	TAG	TAG 48:2	TAG 48:2	103.438	pmol/mg tissue	+NH4+
Liver	CTRL	02	TAG	TAG 48:3	TAG 48:3	23.6198	pmol/mg tissue	+NH4+
Liver	CTRL	02	TAG	TAG 49:1	TAG 49:1	23.3816	pmol/mg tissue	+NH4+
Liver	CTRL	02	TAG	TAG 49:2	TAG 49:2	32.4769	pmol/mg tissue	+NH4+
Liver	CTRL	02	TAG	TAG 49:3	TAG 49:3	12.5149	pmol/mg tissue	+NH4+
Liver	CTRL	02	TAG	TAG 50:1	TAG 50:1	712.372	pmol/mg tissue	+NH4+
Liver	CTRL	02	TAG	TAG 50:2	TAG 50:2	1653.43	pmol/mg tissue	+NH4+
Liver	CTRL	02	TAG	TAG 50:3	TAG 50:3	940.927	pmol/mg tissue	+NH4+
Liver	CTRL	02	TAG	TAG 50:4	TAG 50:4	156.115	pmol/mg tissue	+NH4+
Liver	CTRL	02	TAG	TAG 50:5	TAG 50:5	17.5585	pmol/mg tissue	+NH4+
Liver	CTRL	02	TAG	TAG 51:1	TAG 51:1	18.0966	pmol/mg tissue	+NH4+
Liver	CTRL	02	TAG	TAG 51:2	TAG 51:2	104.902	pmol/mg tissue	+NH4+
Liver	CTRL	02	TAG	TAG 51:3	TAG 51:3	129.729	pmol/mg tissue	+NH4+
Liver	CTRL	02	TAG	TAG 51:4	TAG 51:4	56.3074	pmol/mg tissue	+NH4+
Liver	CTRL	02	TAG	TAG 51:5	TAG 51:5	4.6684	pmol/mg tissue	+NH4+
Liver	CTRL	02	TAG	TAG 52:2	TAG 52:2	3035.1	pmol/mg tissue	+NH4+
Liver	CTRL	02	TAG	TAG 52:3	TAG 52:3	6188.93	pmol/mg tissue	+NH4+
Liver	CTRL	02	TAG	TAG 52:4	TAG 52:4	3681.49	pmol/mg tissue	+NH4+
Liver	CTRL	02	TAG	TAG 52:5	TAG 52:5	791.43	pmol/mg tissue	+NH4+
Liver	CTRL	02	TAG	TAG 52:6	TAG 52:6	99.7941	pmol/mg tissue	+NH4+
Liver	CTRL	02	TAG	TAG 52:7	TAG 52:7	4.33442	pmol/mg tissue	+NH4+
Liver	CTRL	02	TAG	TAG 53:2	TAG 53:2	41.7289	pmol/mg tissue	+NH4+
Liver	CTRL	02	TAG	TAG 53:3	TAG 53:3	92.2943	pmol/mg tissue	+NH4+
Liver	CTRL	02	TAG	TAG 53:4	TAG 53:4	82.8252	pmol/mg tissue	+NH4+
Liver	CTRL	02	TAG	TAG 53:5	TAG 53:5	39.6544	pmol/mg tissue	+NH4+
Liver	CTRL	02	TAG	TAG 53:6	TAG 53:6	19.5694	pmol/mg tissue	+NH4+
Liver	CTRL	02	TAG	TAG 54:0	TAG 54:0	5.05187	pmol/mg tissue	+NH4+
Liver	CTRL	02	TAG	TAG 54:2	TAG 54:2	161.574	pmol/mg tissue	+NH4+
Liver	CTRL	02	TAG	TAG 54:3	TAG 54:3	1198.22	pmol/mg tissue	+NH4+
Liver	CTRL	02	TAG	TAG 54:4	TAG 54:4	2234.3	pmol/mg tissue	+NH4+
Liver	CTRL	02	TAG	TAG 54:5	TAG 54:5	2413.34	pmol/mg tissue	+NH4+
Liver	CTRL	02	TAG	TAG 54:6	TAG 54:6	1778.64	pmol/mg tissue	+NH4+
Liver	CTRL	02	TAG	TAG 54:7	TAG 54:7	372.077	pmol/mg tissue	+NH4+
Liver	CTRL	02	TAG	TAG 54:8	TAG 54:8	37.1619	pmol/mg tissue	+NH4+
Liver	CTRL	02	TAG	TAG 55:5	TAG 55:5	26.4621	pmol/mg tissue	+NH4+
Liver	CTRL	02	TAG	TAG 55:6	TAG 55:6	36.6252	pmol/mg tissue	+NH4+
Liver	CTRL	02	TAG	TAG 55:7	TAG 55:7	20.0905	pmol/mg tissue	+NH4+
Liver	CTRL	02	TAG	TAG 55:8	TAG 55:8	4.82687	pmol/mg tissue	+NH4+
Liver	CTRL	02	TAG	TAG 56:3	TAG 56:3	55.1074	pmol/mg tissue	+NH4+
Liver	CTRL	02	TAG	TAG 56:4	TAG 56:4	129.887	pmol/mg tissue	+NH4+
Liver	CTRL	02	TAG	TAG 56:5	TAG 56:5	507.341	pmol/mg tissue	+NH4+
Liver	CTRL	02	TAG	TAG 56:6	TAG 56:6	1215.06	pmol/mg tissue	+NH4+
Liver	CTRL	02	TAG	TAG 56:7	TAG 56:7	1440.65	pmol/mg tissue	+NH4+
Liver	CTRL	02	TAG	TAG 56:8	TAG 56:8	1001.84	pmol/mg tissue	+NH4+
Liver	CTRL	02	TAG	TAG 56:9	TAG 56:9	124.767	pmol/mg tissue	+NH4+
Liver	CTRL	02	TAG	TAG 57:7	TAG 57:7	16.4479	pmol/mg tissue	+NH4+
Liver	CTRL	02	TAG	TAG 57:8	TAG 57:8	10.2119	pmol/mg tissue	+NH4+
Liver	CTRL	02	TAG	TAG 58:10	TAG 58:10	199.578	pmol/mg tissue	+NH4+
Liver	CTRL	02	TAG	TAG 58:11	TAG 58:11	27.2894	pmol/mg tissue	+NH4+
Liver	CTRL	02	TAG	TAG 58:4	TAG 58:4	6.36075	pmol/mg tissue	+NH4+
Liver	CTRL	02	TAG	TAG 58:5	TAG 58:5	24.4244	pmol/mg tissue	+NH4+
Liver	CTRL	02	TAG	TAG 58:6	TAG 58:6	118.838	pmol/mg tissue	+NH4+
Liver	CTRL	02	TAG	TAG 58:7	TAG 58:7	289.155	pmol/mg tissue	+NH4+
Liver	CTRL	02	TAG	TAG 58:8	TAG 58:8	383.614	pmol/mg tissue	+NH4+
Liver	CTRL	02	TAG	TAG 58:9	TAG 58:9	374.161	pmol/mg tissue	+NH4+
Liver	CTRL	02	TAG	TAG 60:10	TAG 60:10	91.866	pmol/mg tissue	+NH4+
Liver	CTRL	02	TAG	TAG 60:11	TAG 60:11	78.8288	pmol/mg tissue	+NH4+
Liver	CTRL	02	TAG	TAG 60:12	TAG 60:12	51.5418	pmol/mg tissue	+NH4+
Liver	CTRL	02	TAG	TAG 60:6	TAG 60:6	1.52597	pmol/mg tissue	+NH4+
Liver	CTRL	02	TAG	TAG 60:9	TAG 60:9	67.3266	pmol/mg tissue	+NH4+
Liver	CTRL	02	TAG	TAG 62:14	TAG 62:14	6.98433	pmol/mg tissue	+NH4+
Liver	CTRL	03	CE	CE 14:0	CE 14:0	1.59978	pmol/mg tissue	+NH4+
Liver	CTRL	03	CE	CE 16:0	CE 16:0	63.2764	pmol/mg tissue	+NH4+
Liver	CTRL	03	CE	CE 16:1	CE 16:1	46.675	pmol/mg tissue	+NH4+
Liver	CTRL	03	CE	CE 17:0	CE 17:0	1.95188	pmol/mg tissue	+NH4+
Liver	CTRL	03	CE	CE 17:2	CE 17:2	11.4397	pmol/mg tissue	+NH4+
Liver	CTRL	03	CE	CE 18:0	CE 18:0	1.08754	pmol/mg tissue	+NH4+
Liver	CTRL	03	CE	CE 18:1	CE 18:1	266.67	pmol/mg tissue	+NH4+
Liver	CTRL	03	CE	CE 18:2	CE 18:2	177.451	pmol/mg tissue	+NH4+
Liver	CTRL	03	CE	CE 18:3	CE 18:3	4.96148	pmol/mg tissue	+NH4+
Liver	CTRL	03	CE	CE 20:2	CE 20:2	1.57723	pmol/mg tissue	+NH4+
Liver	CTRL	03	CE	CE 20:4	CE 20:4	271.073	pmol/mg tissue	+NH4+
Liver	CTRL	03	CE	CE 21:4	CE 21:4	4.31138	pmol/mg tissue	+NH4+
Liver	CTRL	03	CE	CE 22:4	CE 22:4	1.50075	pmol/mg tissue	+NH4+
Liver	CTRL	03	CE	CE 22:6	CE 22:6	4.57409	pmol/mg tissue	+NH4+
Liver	CTRL	03	CL	CL 66:2	CL 66:2	0.0903469	pmol/mg tissue	-2H+
Liver	CTRL	03	CL	CL 66:3	CL 66:3	0.30201	pmol/mg tissue	-2H+
Liver	CTRL	03	CL	CL 66:4	CL 66:4	0.824143	pmol/mg tissue	-2H+
Liver	CTRL	03	CL	CL 66:5	CL 66:5	1.7261	pmol/mg tissue	-2H+
Liver	CTRL	03	CL	CL 67:3	CL 67:3	0.111019	pmol/mg tissue	-2H+
Liver	CTRL	03	CL	CL 68:2	CL 68:2	6.52237	pmol/mg tissue	-2H+
Liver	CTRL	03	CL	CL 68:3	CL 68:3	5.13097	pmol/mg tissue	-2H+
Liver	CTRL	03	CL	CL 68:4	CL 68:4	5.23217	pmol/mg tissue	-2H+
Liver	CTRL	03	CL	CL 68:5	CL 68:5	8.666	pmol/mg tissue	-2H+
Liver	CTRL	03	CL	CL 68:6	CL 68:6	8.57657	pmol/mg tissue	-2H+
Liver	CTRL	03	CL	CL 69:4	CL 69:4	0.325896	pmol/mg tissue	-2H+
Liver	CTRL	03	CL	CL 69:5	CL 69:5	0.815233	pmol/mg tissue	-2H+
Liver	CTRL	03	CL	CL 70:4	CL 70:4	12.1968	pmol/mg tissue	-2H+
Liver	CTRL	03	CL	CL 70:5	CL 70:5	25.3242	pmol/mg tissue	-2H+
Liver	CTRL	03	CL	CL 70:6	CL 70:6	47.2871	pmol/mg tissue	-2H+
Liver	CTRL	03	CL	CL 70:7	CL 70:7	50.2977	pmol/mg tissue	-2H+
Liver	CTRL	03	CL	CL 71:5	CL 71:5	0.974598	pmol/mg tissue	-2H+
Liver	CTRL	03	CL	CL 71:6	CL 71:6	1.41169	pmol/mg tissue	-2H+
Liver	CTRL	03	CL	CL 71:7	CL 71:7	1.52291	pmol/mg tissue	-2H+
Liver	CTRL	03	CL	CL 72:4	CL 72:4	0.21583	pmol/mg tissue	-2H+
Liver	CTRL	03	CL	CL 72:6	CL 72:6	69.0747	pmol/mg tissue	-2H+
Liver	CTRL	03	CL	CL 72:7	CL 72:7	171.43	pmol/mg tissue	-2H+
Liver	CTRL	03	CL	CL 72:8	CL 72:8	181.288	pmol/mg tissue	-2H+
Liver	CTRL	03	CL	CL 73:6	CL 73:6	0.201495	pmol/mg tissue	-2H+
Liver	CTRL	03	CL	CL 73:7	CL 73:7	0.567295	pmol/mg tissue	-2H+
Liver	CTRL	03	CL	CL 73:8	CL 73:8	0.660219	pmol/mg tissue	-2H+
Liver	CTRL	03	CL	CL 74:7	CL 74:7	6.81537	pmol/mg tissue	-2H+
Liver	CTRL	03	CL	CL 74:8	CL 74:8	23.8994	pmol/mg tissue	-2H+
Liver	CTRL	03	CL	CL 74:9	CL 74:9	44.9204	pmol/mg tissue	-2H+
Liver	CTRL	03	CL	CL 76:10	CL 76:10	6.94823	pmol/mg tissue	-2H+
Liver	CTRL	03	CL	CL 76:8	CL 76:8	0.238367	pmol/mg tissue	-2H+
Liver	CTRL	03	CL	CL 76:9	CL 76:9	1.00149	pmol/mg tissue	-2H+
Liver	CTRL	03	Cer	Cer 32:1;2	Cer 16:1;2/16:0	0.0107016	pmol/mg tissue	+HCOO-
Liver	CTRL	03	Cer	Cer 32:1;2	Cer 18:1;2/14:0	0.0231435	pmol/mg tissue	+HCOO-
Liver	CTRL	03	Cer	Cer 33:1;2	Cer 18:1;2/15:0	0.0817063	pmol/mg tissue	+HCOO-
Liver	CTRL	03	Cer	Cer 34:0;2	Cer 18:0;2/16:0	0.0781285	pmol/mg tissue	+HCOO-
Liver	CTRL	03	Cer	Cer 34:1;2	Cer 18:1;2/16:0	11.7715	pmol/mg tissue	+HCOO-
Liver	CTRL	03	Cer	Cer 36:1;2	Cer 18:1;2/18:0	1.42804	pmol/mg tissue	+HCOO-
Liver	CTRL	03	Cer	Cer 38:1;2	Cer 18:1;2/20:0	0.485869	pmol/mg tissue	+HCOO-
Liver	CTRL	03	Cer	Cer 39:1;2	Cer 18:1;2/21:0	0.0448364	pmol/mg tissue	+HCOO-
Liver	CTRL	03	Cer	Cer 40:0;2	Cer 18:0;2/22:0	0.0473641	pmol/mg tissue	+HCOO-
Liver	CTRL	03	Cer	Cer 40:1;2	Cer 17:1;2/23:0	0.0399726	pmol/mg tissue	+HCOO-
Liver	CTRL	03	Cer	Cer 40:1;2	Cer 18:1;2/22:0	7.86696	pmol/mg tissue	+HCOO-
Liver	CTRL	03	Cer	Cer 40:2;2	Cer 18:1;2/22:1	2.37217	pmol/mg tissue	+HCOO-
Liver	CTRL	03	Cer	Cer 41:0;2	Cer 41:0;2	0.0387463	pmol/mg tissue	+HCOO-
Liver	CTRL	03	Cer	Cer 41:1;2	Cer 17:1;2/24:0	0.368024	pmol/mg tissue	+HCOO-
Liver	CTRL	03	Cer	Cer 41:1;2	Cer 18:1;2/23:0	8.60357	pmol/mg tissue	+HCOO-
Liver	CTRL	03	Cer	Cer 41:2;2	Cer 17:1;2/24:1	0.255536	pmol/mg tissue	+HCOO-
Liver	CTRL	03	Cer	Cer 41:2;2	Cer 18:1;2/23:1	1.08085	pmol/mg tissue	+HCOO-
Liver	CTRL	03	Cer	Cer 42:0;2	Cer 18:0;2/24:0	0.251659	pmol/mg tissue	+HCOO-
Liver	CTRL	03	Cer	Cer 42:1;2	Cer 18:0;2/24:1	0.00357865	pmol/mg tissue	+HCOO-
Liver	CTRL	03	Cer	Cer 42:1;2	Cer 18:1;2/24:0	52.5013	pmol/mg tissue	+HCOO-
Liver	CTRL	03	Cer	Cer 42:2;2	Cer 18:0;2/24:2	1.53855	pmol/mg tissue	+HCOO-
Liver	CTRL	03	Cer	Cer 42:2;2	Cer 18:1;2/24:1	16.4869	pmol/mg tissue	+HCOO-
Liver	CTRL	03	Cer	Cer 42:2;2	Cer 18:2;2/24:0	5.75305	pmol/mg tissue	+HCOO-
Liver	CTRL	03	Cer	Cer 42:2;2	Cer 20:1;2/22:1	0.870165	pmol/mg tissue	+HCOO-
Liver	CTRL	03	Cer	Cer 44:2;2	Cer 44:2;2	0.654988	pmol/mg tissue	+HCOO-
Liver	CTRL	03	DAG	DAG 30:1	DAG 30:1	0.216687	pmol/mg tissue	+HCOO-
Liver	CTRL	03	DAG	DAG 32:0	DAG 16:0-16:0	17.3351	pmol/mg tissue	+HCOO-
Liver	CTRL	03	DAG	DAG 32:1	DAG 16:0-16:1	11.0108	pmol/mg tissue	+HCOO-
Liver	CTRL	03	DAG	DAG 33:2	DAG 33:2	1.63594	pmol/mg tissue	+HCOO-
Liver	CTRL	03	DAG	DAG 34:0	DAG 16:0-18:0	20.9292	pmol/mg tissue	+HCOO-
Liver	CTRL	03	DAG	DAG 34:1	DAG 16:0-18:1	100.654	pmol/mg tissue	+HCOO-
Liver	CTRL	03	DAG	DAG 34:1	DAG 16:1-18:0	1.25373	pmol/mg tissue	+HCOO-
Liver	CTRL	03	DAG	DAG 34:2	DAG 16:0-18:2	91.4867	pmol/mg tissue	+HCOO-
Liver	CTRL	03	DAG	DAG 34:2	DAG 16:1-18:1	38.8898	pmol/mg tissue	+HCOO-
Liver	CTRL	03	DAG	DAG 34:3	DAG 16:0-18:3	8.55565	pmol/mg tissue	+HCOO-
Liver	CTRL	03	DAG	DAG 34:3	DAG 16:1-18:2	18.2267	pmol/mg tissue	+HCOO-
Liver	CTRL	03	DAG	DAG 35:0	DAG 17:0-18:0	0.244081	pmol/mg tissue	+HCOO-
Liver	CTRL	03	DAG	DAG 35:1	DAG 17:0-18:1	2.2063	pmol/mg tissue	+HCOO-
Liver	CTRL	03	DAG	DAG 35:2	DAG 35:2	5.46037	pmol/mg tissue	+HCOO-
Liver	CTRL	03	DAG	DAG 35:3	DAG 35:3	0.765617	pmol/mg tissue	+HCOO-
Liver	CTRL	03	DAG	DAG 36:0	DAG 36:0	11.7371	pmol/mg tissue	+HCOO-
Liver	CTRL	03	DAG	DAG 36:1	DAG 18:0-18:1	13.0449	pmol/mg tissue	+HCOO-
Liver	CTRL	03	DAG	DAG 36:2	DAG 18:0-18:2	15.0418	pmol/mg tissue	+HCOO-
Liver	CTRL	03	DAG	DAG 36:2	DAG 18:1-18:1	93.1504	pmol/mg tissue	+HCOO-
Liver	CTRL	03	DAG	DAG 36:3	DAG 18:1-18:2	150.827	pmol/mg tissue	+HCOO-
Liver	CTRL	03	DAG	DAG 36:4	DAG 16:0-20:4	154.791	pmol/mg tissue	+HCOO-
Liver	CTRL	03	DAG	DAG 36:4	DAG 18:1-18:3	25.8799	pmol/mg tissue	+HCOO-
Liver	CTRL	03	DAG	DAG 38:0	DAG 38:0	0.255303	pmol/mg tissue	+HCOO-
Liver	CTRL	03	DAG	DAG 38:3	DAG 38:3	6.49471	pmol/mg tissue	+HCOO-
Liver	CTRL	03	DAG	DAG 38:4	DAG 18:0-20:4	114.861	pmol/mg tissue	+HCOO-
Liver	CTRL	03	DAG	DAG 38:5	DAG 16:0-22:5	9.10534	pmol/mg tissue	+HCOO-
Liver	CTRL	03	DAG	DAG 38:5	DAG 18:1-20:4	62.0037	pmol/mg tissue	+HCOO-
Liver	CTRL	03	DAG	DAG 38:6	DAG 16:0-22:6	64.9662	pmol/mg tissue	+HCOO-
Liver	CTRL	03	DAG	DAG 38:6	DAG 18:2-20:4	16.9246	pmol/mg tissue	+HCOO-
Liver	CTRL	03	DAG	DAG 40:4	DAG 40:4	0.701045	pmol/mg tissue	+HCOO-
Liver	CTRL	03	DAG	DAG 40:5	DAG 18:0-22:5	5.01852	pmol/mg tissue	+HCOO-
Liver	CTRL	03	DAG	DAG 40:5	DAG 18:1-22:4	5.82547	pmol/mg tissue	+HCOO-
Liver	CTRL	03	DAG	DAG 40:6	DAG 18:0-22:6	21.6159	pmol/mg tissue	+HCOO-
Liver	CTRL	03	DAG	DAG 40:6	DAG 18:1-22:5	10.7226	pmol/mg tissue	+HCOO-
Liver	CTRL	03	DAG	DAG 40:7	DAG 18:1-22:6	23.4987	pmol/mg tissue	+HCOO-
Liver	CTRL	03	DAG	DAG 40:8	DAG 40:8	22.6329	pmol/mg tissue	+HCOO-
Liver	CTRL	03	GM3	GM3 32:0;3	GM3 32:0;3	0.116631	pmol/mg tissue	-H+
Liver	CTRL	03	GM3	GM3 32:1;2	GM3 32:1;2	0.0240061	pmol/mg tissue	-H+
Liver	CTRL	03	GM3	GM3 34:0;2	GM3 34:0;2	0.356476	pmol/mg tissue	-H+
Liver	CTRL	03	GM3	GM3 34:0;3	GM3 34:0;3	0.0479796	pmol/mg tissue	-H+
Liver	CTRL	03	GM3	GM3 34:1;2	GM3 34:1;2	8.62858	pmol/mg tissue	-H+
Liver	CTRL	03	GM3	GM3 34:1;3	GM3 34:1;3	0.155017	pmol/mg tissue	-H+
Liver	CTRL	03	GM3	GM3 34:2;3	GM3 34:2;3	0.0082194	pmol/mg tissue	-H+
Liver	CTRL	03	GM3	GM3 35:1;2	GM3 35:1;2	0.204335	pmol/mg tissue	-H+
Liver	CTRL	03	GM3	GM3 35:1;3	GM3 35:1;3	0.0855846	pmol/mg tissue	-H+
Liver	CTRL	03	GM3	GM3 36:1;2	GM3 36:1;2	2.79838	pmol/mg tissue	-H+
Liver	CTRL	03	GM3	GM3 36:1;3	GM3 36:1;3	0.133674	pmol/mg tissue	-H+
Liver	CTRL	03	GM3	GM3 37:1;2	GM3 37:1;2	0.152617	pmol/mg tissue	-H+
Liver	CTRL	03	GM3	GM3 38:0;3	GM3 38:0;3	0.0926368	pmol/mg tissue	-H+
Liver	CTRL	03	GM3	GM3 38:1;2	GM3 38:1;2	2.30624	pmol/mg tissue	-H+
Liver	CTRL	03	GM3	GM3 38:1;3	GM3 38:1;3	0.229018	pmol/mg tissue	-H+
Liver	CTRL	03	GM3	GM3 38:2;2	GM3 38:2;2	0.459442	pmol/mg tissue	-H+
Liver	CTRL	03	GM3	GM3 38:2;3	GM3 38:2;3	0.0542032	pmol/mg tissue	-H+
Liver	CTRL	03	GM3	GM3 39:0;2	GM3 39:0;2	0.0395731	pmol/mg tissue	-H+
Liver	CTRL	03	GM3	GM3 39:1;2	GM3 39:1;2	1.3715	pmol/mg tissue	-H+
Liver	CTRL	03	GM3	GM3 39:1;3	GM3 39:1;3	0.0359389	pmol/mg tissue	-H+
Liver	CTRL	03	GM3	GM3 40:1;2	GM3 40:1;2	2.85836	pmol/mg tissue	-H+
Liver	CTRL	03	GM3	GM3 40:1;3	GM3 40:1;3	0.0439562	pmol/mg tissue	-H+
Liver	CTRL	03	GM3	GM3 41:0;3	GM3 41:0;3	0.0413274	pmol/mg tissue	-H+
Liver	CTRL	03	GM3	GM3 42:1;2	GM3 42:1;2	7.5399	pmol/mg tissue	-H+
Liver	CTRL	03	GM3	GM3 42:1;3	GM3 42:1;3	0.437575	pmol/mg tissue	-H+
Liver	CTRL	03	GM3	GM3 42:2;2	GM3 42:2;2	3.59578	pmol/mg tissue	-H+
Liver	CTRL	03	GM3	GM3 42:2;3	GM3 42:2;3	0.0413084	pmol/mg tissue	-H+
Liver	CTRL	03	GM3	GM3 43:1;2	GM3 43:1;2	0.630373	pmol/mg tissue	-H+
Liver	CTRL	03	GM3	GM3 44:1;3	GM3 44:1;3	0.0709778	pmol/mg tissue	-H+
Liver	CTRL	03	GM3	GM3 44:2;3	GM3 44:2;3	0.167376	pmol/mg tissue	-H+
Liver	CTRL	03	GM3	GM3 45:0;2	GM3 45:0;2	0.652509	pmol/mg tissue	-H+
Liver	CTRL	03	GM3	GM3 45:1;2	GM3 45:1;2	0.0310433	pmol/mg tissue	-H+
Liver	CTRL	03	GM3	GM3 45:2;2	GM3 45:2;2	0.0602142	pmol/mg tissue	-H+
Liver	CTRL	03	GM3	GM3 46:1;2	GM3 46:1;2	0.000152169	pmol/mg tissue	-H+
Liver	CTRL	03	HexCer	HexCer 32:1;2	HexCer 18:1;2/14:0	1.40114	pmol/mg tissue	+HCOO-
Liver	CTRL	03	HexCer	HexCer 33:2;3	HexCer 18:1;2/15:1;1	0.457324	pmol/mg tissue	+HCOO-
Liver	CTRL	03	HexCer	HexCer 34:1;2	HexCer 18:1;2/16:0	4.21561	pmol/mg tissue	+HCOO-
Liver	CTRL	03	HexCer	HexCer 36:1;2	HexCer 18:1;2/18:0	0.579744	pmol/mg tissue	+HCOO-
Liver	CTRL	03	HexCer	HexCer 38:0;2	HexCer 38:0;2	0.0831134	pmol/mg tissue	+HCOO-
Liver	CTRL	03	HexCer	HexCer 39:1;2	HexCer 17:1;2/22:0	0.085824	pmol/mg tissue	+HCOO-
Liver	CTRL	03	HexCer	HexCer 40:1;2	HexCer 18:1;2/22:0	3.76817	pmol/mg tissue	+HCOO-
Liver	CTRL	03	HexCer	HexCer 41:1;2	HexCer 18:1;2/23:0	3.03382	pmol/mg tissue	+HCOO-
Liver	CTRL	03	HexCer	HexCer 42:1;2	HexCer 18:1;2/24:0	13.6063	pmol/mg tissue	+HCOO-
Liver	CTRL	03	HexCer	HexCer 42:2;2	HexCer 42:2;2	3.35214	pmol/mg tissue	+HCOO-
Liver	CTRL	03	LPA	LPA 16:0	LPA 16:0	1.84852	pmol/mg tissue	-H+
Liver	CTRL	03	LPA	LPA 17:1	LPA 17:1	8.97515	pmol/mg tissue	-H+
Liver	CTRL	03	LPA	LPA 18:0	LPA 18:0	1.42251	pmol/mg tissue	-H+
Liver	CTRL	03	LPC	LPC 14:0	LPC 14:0	0.4593	pmol/mg tissue	+H+
Liver	CTRL	03	LPC	LPC 15:0	LPC 15:0	3.4634	pmol/mg tissue	+H+
Liver	CTRL	03	LPC	LPC 15:1	LPC 15:1	0.684645	pmol/mg tissue	+H+
Liver	CTRL	03	LPC	LPC 16:0	LPC 16:0	195.585	pmol/mg tissue	+H+
Liver	CTRL	03	LPC	LPC 16:1	LPC 16:1	5.83223	pmol/mg tissue	+H+
Liver	CTRL	03	LPC	LPC 17:0	LPC 17:0	6.74289	pmol/mg tissue	+H+
Liver	CTRL	03	LPC	LPC 17:1	LPC 17:1	0.475175	pmol/mg tissue	+H+
Liver	CTRL	03	LPC	LPC 18:0	LPC 18:0	207.168	pmol/mg tissue	+H+
Liver	CTRL	03	LPC	LPC 18:1	LPC 18:1	49.6094	pmol/mg tissue	+H+
Liver	CTRL	03	LPC	LPC 18:2	LPC 18:2	34.7296	pmol/mg tissue	+H+
Liver	CTRL	03	LPC	LPC 19:0	LPC 19:0	1.75948	pmol/mg tissue	+H+
Liver	CTRL	03	LPC	LPC 19:4	LPC 19:4	0.126393	pmol/mg tissue	+H+
Liver	CTRL	03	LPC	LPC 20:1	LPC 20:1	1.49438	pmol/mg tissue	+H+
Liver	CTRL	03	LPC	LPC 20:2	LPC 20:2	0.812529	pmol/mg tissue	+H+
Liver	CTRL	03	LPC	LPC 20:4	LPC 20:4	138.345	pmol/mg tissue	+H+
Liver	CTRL	03	LPC	LPC 21:2	LPC 21:2	0.101499	pmol/mg tissue	+H+
Liver	CTRL	03	LPC	LPC 22:5	LPC 22:5	2.21691	pmol/mg tissue	+H+
Liver	CTRL	03	LPC	LPC 22:6	LPC 22:6	24.4196	pmol/mg tissue	+H+
Liver	CTRL	03	LPE	LPE 16:0	LPE 16:0	28.8848	pmol/mg tissue	-H+
Liver	CTRL	03	LPE	LPE 16:1	LPE 16:1	0.922887	pmol/mg tissue	-H+
Liver	CTRL	03	LPE	LPE 17:0	LPE 17:0	1.07905	pmol/mg tissue	-H+
Liver	CTRL	03	LPE	LPE 18:0	LPE 18:0	37.2684	pmol/mg tissue	-H+
Liver	CTRL	03	LPE	LPE 18:1	LPE 18:1	18.1179	pmol/mg tissue	-H+
Liver	CTRL	03	LPE	LPE 18:2	LPE 18:2	37.8538	pmol/mg tissue	-H+
Liver	CTRL	03	LPE	LPE 18:3	LPE 18:3	0.941796	pmol/mg tissue	-H+
Liver	CTRL	03	LPE	LPE 20:2	LPE 20:2	1.16653	pmol/mg tissue	-H+
Liver	CTRL	03	LPE	LPE 20:4	LPE 20:4	231.053	pmol/mg tissue	-H+
Liver	CTRL	03	LPE	LPE 20:5	LPE 20:5	0.709371	pmol/mg tissue	-H+
Liver	CTRL	03	LPE	LPE 22:5	LPE 22:5	15.9186	pmol/mg tissue	-H+
Liver	CTRL	03	LPE	LPE 22:6	LPE 22:6	183.638	pmol/mg tissue	-H+
Liver	CTRL	03	LPI	LPI 15:0	LPI 15:0	0.877134	pmol/mg tissue	-H+
Liver	CTRL	03	LPI	LPI 16:0	LPI 16:0	5.5669	pmol/mg tissue	-H+
Liver	CTRL	03	LPI	LPI 17:0	LPI 17:0	0.751865	pmol/mg tissue	-H+
Liver	CTRL	03	LPI	LPI 18:0	LPI 18:0	60.0569	pmol/mg tissue	-H+
Liver	CTRL	03	LPI	LPI 18:1	LPI 18:1	2.85715	pmol/mg tissue	-H+
Liver	CTRL	03	LPI	LPI 18:2	LPI 18:2	2.35818	pmol/mg tissue	-H+
Liver	CTRL	03	LPI	LPI 19:0	LPI 19:0	0.0793433	pmol/mg tissue	-H+
Liver	CTRL	03	LPI	LPI 20:4	LPI 20:4	22.6771	pmol/mg tissue	-H+
Liver	CTRL	03	LPI	LPI 22:4	LPI 22:4	0.0517085	pmol/mg tissue	-H+
Liver	CTRL	03	LPI	LPI 22:5	LPI 22:5	0.255882	pmol/mg tissue	-H+
Liver	CTRL	03	LPI	LPI 22:6	LPI 22:6	1.42105	pmol/mg tissue	-H+
Liver	CTRL	03	LPS	LPS 16:0	LPS 16:0	0.369244	pmol/mg tissue	-H+
Liver	CTRL	03	LPS	LPS 18:0	LPS 18:0	3.60762	pmol/mg tissue	-H+
Liver	CTRL	03	LPS	LPS 18:1	LPS 18:1	3.18583	pmol/mg tissue	-H+
Liver	CTRL	03	LPS	LPS 18:2	LPS 18:2	1.74433	pmol/mg tissue	-H+
Liver	CTRL	03	LPS	LPS 19:0	LPS 19:0	0.0332607	pmol/mg tissue	-H+
Liver	CTRL	03	LPS	LPS 20:3	LPS 20:3	0.899549	pmol/mg tissue	-H+
Liver	CTRL	03	LPS	LPS 20:4	LPS 20:4	54.0178	pmol/mg tissue	-H+
Liver	CTRL	03	LPS	LPS 22:6	LPS 22:6	33.5041	pmol/mg tissue	-H+
Liver	CTRL	03	PA	PA 34:1	PA 16:0-18:1	3.14863	pmol/mg tissue	-H+
Liver	CTRL	03	PA	PA 34:2	PA 16:0-18:2	2.72019	pmol/mg tissue	-H+
Liver	CTRL	03	PA	PA 36:2	PA 18:0-18:2	0.178334	pmol/mg tissue	-H+
Liver	CTRL	03	PA	PA 36:2	PA 18:1-18:1	0.145677	pmol/mg tissue	-H+
Liver	CTRL	03	PA	PA 36:4	PA 16:0-20:4	11.0462	pmol/mg tissue	-H+
Liver	CTRL	03	PA	PA 40:5	PA 18:0-22:5	0.994878	pmol/mg tissue	-H+
Liver	CTRL	03	PA	PA 40:6	PA 18:0-22:6	1.85441	pmol/mg tissue	-H+
Liver	CTRL	03	PC	PC 30:0	PC 14:0-16:0	1.42206	pmol/mg tissue	+H+
Liver	CTRL	03	PC	PC 31:0	PC 15:0-16:0	3.36454	pmol/mg tissue	+H+
Liver	CTRL	03	PC	PC 31:1	PC 31:1	29.2384	pmol/mg tissue	+H+
Liver	CTRL	03	PC	PC 32:0	PC 16:0-16:0	155.646	pmol/mg tissue	+H+
Liver	CTRL	03	PC	PC 32:1	PC 14:0-18:1	10.9774	pmol/mg tissue	+H+
Liver	CTRL	03	PC	PC 32:1	PC 16:0-16:1	68.3491	pmol/mg tissue	+H+
Liver	CTRL	03	PC	PC 32:2	PC 14:0-18:2	13.9687	pmol/mg tissue	+H+
Liver	CTRL	03	PC	PC 33:0	PC 16:0-17:0	1.8871	pmol/mg tissue	+H+
Liver	CTRL	03	PC	PC 33:1	PC 16:0-17:1	20.0497	pmol/mg tissue	+H+
Liver	CTRL	03	PC	PC 33:2	PC 15:0-18:2	19.8186	pmol/mg tissue	+H+
Liver	CTRL	03	PC	PC 33:3	PC 33:3	32.1758	pmol/mg tissue	+H+
Liver	CTRL	03	PC	PC 34:0	PC 16:0-18:0	30.2247	pmol/mg tissue	+H+
Liver	CTRL	03	PC	PC 34:1	PC 16:0-18:1	745.43	pmol/mg tissue	+H+
Liver	CTRL	03	PC	PC 34:2	PC 16:0-18:2	1339.35	pmol/mg tissue	+H+
Liver	CTRL	03	PC	PC 34:2	PC 16:1-18:1	49.8657	pmol/mg tissue	+H+
Liver	CTRL	03	PC	PC 34:3	PC 16:0-18:3	124.559	pmol/mg tissue	+H+
Liver	CTRL	03	PC	PC 34:4	PC 14:0-20:4	55.1735	pmol/mg tissue	+H+
Liver	CTRL	03	PC	PC 35:1	PC 16:0-19:1	4.44996	pmol/mg tissue	+H+
Liver	CTRL	03	PC	PC 35:1	PC 17:0-18:1	3.48348	pmol/mg tissue	+H+
Liver	CTRL	03	PC	PC 35:2	PC 35:2	26.2256	pmol/mg tissue	+H+
Liver	CTRL	03	PC	PC 35:3	PC 35:3	4.20831	pmol/mg tissue	+H+
Liver	CTRL	03	PC	PC 35:4	PC 15:0-20:4	181.041	pmol/mg tissue	+H+
Liver	CTRL	03	PC	PC 35:5	PC 35:5	351.196	pmol/mg tissue	+H+
Liver	CTRL	03	PC	PC 36:0	PC 36:0	2.16778	pmol/mg tissue	+H+
Liver	CTRL	03	PC	PC 36:1	PC 18:0-18:1	174.759	pmol/mg tissue	+H+
Liver	CTRL	03	PC	PC 36:2	PC 18:0-18:2	838.276	pmol/mg tissue	+H+
Liver	CTRL	03	PC	PC 36:2	PC 18:1-18:1	101.307	pmol/mg tissue	+H+
Liver	CTRL	03	PC	PC 36:3	PC 18:1-18:2	440.826	pmol/mg tissue	+H+
Liver	CTRL	03	PC	PC 36:4	PC 16:0-20:4	5809.77	pmol/mg tissue	+H+
Liver	CTRL	03	PC	PC 36:5	PC 16:0-20:5	25.4032	pmol/mg tissue	+H+
Liver	CTRL	03	PC	PC 36:5	PC 16:1-20:4	135.48	pmol/mg tissue	+H+
Liver	CTRL	03	PC	PC 37:1	PC 37:1	1.46106	pmol/mg tissue	+H+
Liver	CTRL	03	PC	PC 37:2	PC 37:2	9.10156	pmol/mg tissue	+H+
Liver	CTRL	03	PC	PC 37:3	PC 37:3	2.14808	pmol/mg tissue	+H+
Liver	CTRL	03	PC	PC 37:4	PC 17:0-20:4	218.447	pmol/mg tissue	+H+
Liver	CTRL	03	PC	PC 37:5	PC 17:1-20:4	58.1432	pmol/mg tissue	+H+
Liver	CTRL	03	PC	PC 37:6	PC 15:0-22:6	281.097	pmol/mg tissue	+H+
Liver	CTRL	03	PC	PC 38:1	PC 38:1	0.769306	pmol/mg tissue	+H+
Liver	CTRL	03	PC	PC 38:2	PC 38:2	14.4022	pmol/mg tissue	+H+
Liver	CTRL	03	PC	PC 38:3	PC 38:3	109.712	pmol/mg tissue	+H+
Liver	CTRL	03	PC	PC 38:4	PC 16:0-22:4	60.6176	pmol/mg tissue	+H+
Liver	CTRL	03	PC	PC 38:4	PC 18:0-20:4	6819.04	pmol/mg tissue	+H+
Liver	CTRL	03	PC	PC 38:5	PC 16:0-22:5	226.345	pmol/mg tissue	+H+
Liver	CTRL	03	PC	PC 38:5	PC 18:0-20:5	17.0502	pmol/mg tissue	+H+
Liver	CTRL	03	PC	PC 38:5	PC 18:1-20:4	1748.55	pmol/mg tissue	+H+
Liver	CTRL	03	PC	PC 38:6	PC 16:0-22:6	1663.9	pmol/mg tissue	+H+
Liver	CTRL	03	PC	PC 38:6	PC 18:2-20:4	328.118	pmol/mg tissue	+H+
Liver	CTRL	03	PC	PC 39:2	PC 39:2	0.430811	pmol/mg tissue	+H+
Liver	CTRL	03	PC	PC 39:3	PC 39:3	1.14095	pmol/mg tissue	+H+
Liver	CTRL	03	PC	PC 39:4	PC 19:0-20:4	78.4306	pmol/mg tissue	+H+
Liver	CTRL	03	PC	PC 39:5	PC 19:1-20:4	17.6701	pmol/mg tissue	+H+
Liver	CTRL	03	PC	PC 39:6	PC 17:0-22:6	41.4568	pmol/mg tissue	+H+
Liver	CTRL	03	PC	PC 39:8	PC 39:8	2.77771	pmol/mg tissue	+H+
Liver	CTRL	03	PC	PC 40:4	PC 20:0-20:4	37.9579	pmol/mg tissue	+H+
Liver	CTRL	03	PC	PC 40:5	PC 18:0-22:5	138.222	pmol/mg tissue	+H+
Liver	CTRL	03	PC	PC 40:5	PC 20:1-20:4	107.115	pmol/mg tissue	+H+
Liver	CTRL	03	PC	PC 40:6	PC 18:0-22:6	864.532	pmol/mg tissue	+H+
Liver	CTRL	03	PC	PC 40:6	PC 18:1-22:5	67.3366	pmol/mg tissue	+H+
Liver	CTRL	03	PC	PC 40:6	PC 20:2-20:4	93.0304	pmol/mg tissue	+H+
Liver	CTRL	03	PC	PC 40:7	PC 18:1-22:6	381.838	pmol/mg tissue	+H+
Liver	CTRL	03	PC	PC 40:7	PC 20:3-20:4	30.187	pmol/mg tissue	+H+
Liver	CTRL	03	PC	PC 40:8	PC 18:2-22:6	34.8812	pmol/mg tissue	+H+
Liver	CTRL	03	PC	PC 40:8	PC 20:4-20:4	70.3815	pmol/mg tissue	+H+
Liver	CTRL	03	PC	PC 41:6	PC 19:0-22:6	10.6231	pmol/mg tissue	+H+
Liver	CTRL	03	PC	PC 42:10	PC 20:4-22:6	10.9197	pmol/mg tissue	+H+
Liver	CTRL	03	PC	PC 42:5	PC 42:5	0.448683	pmol/mg tissue	+H+
Liver	CTRL	03	PC	PC 42:6	PC 42:6	5.22647	pmol/mg tissue	+H+
Liver	CTRL	03	PC	PC 42:7	PC 20:1-22:6	17.1807	pmol/mg tissue	+H+
Liver	CTRL	03	PC	PC 42:8	PC 42:8	7.6744	pmol/mg tissue	+H+
Liver	CTRL	03	PC O-	PC O-32:0	PC O-16:0/16:0	5.95356	pmol/mg tissue	+H+
Liver	CTRL	03	PC O-	PC O-32:1	PC O-32:1	1.17536	pmol/mg tissue	+H+
Liver	CTRL	03	PC O-	PC O-34:1	PC O-16:0/18:1	5.34775	pmol/mg tissue	+H+
Liver	CTRL	03	PC O-	PC O-34:1	PC O-18:1/16:0	3.63811	pmol/mg tissue	+H+
Liver	CTRL	03	PC O-	PC O-36:4	PC O-16:0/20:4	12.0175	pmol/mg tissue	+H+
Liver	CTRL	03	PC O-	PC O-36:5	PC O-16:1/20:4	12.5035	pmol/mg tissue	+H+
Liver	CTRL	03	PC O-	PC O-38:4	PC O-18:0/20:4	2.58709	pmol/mg tissue	+H+
Liver	CTRL	03	PC O-	PC O-38:5	PC O-18:1/20:4	20.6775	pmol/mg tissue	+H+
Liver	CTRL	03	PC O-	PC O-38:6	PC O-18:2/20:4	3.60233	pmol/mg tissue	+H+
Liver	CTRL	03	PC O-	PC O-40:4	PC O-40:4	0.489863	pmol/mg tissue	+H+
Liver	CTRL	03	PC O-	PC O-40:6	PC O-40:6	0.410318	pmol/mg tissue	+H+
Liver	CTRL	03	PC O-	PC O-40:7	PC O-18:1/22:6	0.798101	pmol/mg tissue	+H+
Liver	CTRL	03	PE	PE 33:2	PE 33:2	0.667651	pmol/mg tissue	-H+
Liver	CTRL	03	PE	PE 34:1	PE 16:0-18:1	104.292	pmol/mg tissue	-H+
Liver	CTRL	03	PE	PE 34:2	PE 16:0-18:2	350.53	pmol/mg tissue	-H+
Liver	CTRL	03	PE	PE 34:3	PE 34:3	17.0496	pmol/mg tissue	-H+
Liver	CTRL	03	PE	PE 34:4	PE 34:4	1.16218	pmol/mg tissue	-H+
Liver	CTRL	03	PE	PE 35:2	PE 17:0-18:2	8.99254	pmol/mg tissue	-H+
Liver	CTRL	03	PE	PE 35:3	PE 35:3	0.735328	pmol/mg tissue	-H+
Liver	CTRL	03	PE	PE 36:1	PE 18:0-18:1	31.5464	pmol/mg tissue	-H+
Liver	CTRL	03	PE	PE 36:2	PE 18:0-18:2	213.026	pmol/mg tissue	-H+
Liver	CTRL	03	PE	PE 36:2	PE 18:1-18:1	28.3978	pmol/mg tissue	-H+
Liver	CTRL	03	PE	PE 36:3	PE 18:1-18:2	149.643	pmol/mg tissue	-H+
Liver	CTRL	03	PE	PE 36:4	PE 16:0-20:4	1216.57	pmol/mg tissue	-H+
Liver	CTRL	03	PE	PE 36:4	PE 18:2-18:2	25.4125	pmol/mg tissue	-H+
Liver	CTRL	03	PE	PE 36:5	PE 16:0-20:5	6.31946	pmol/mg tissue	-H+
Liver	CTRL	03	PE	PE 36:5	PE 16:1-20:4	37.7806	pmol/mg tissue	-H+
Liver	CTRL	03	PE	PE 37:4	PE 17:0-20:4	64.4448	pmol/mg tissue	-H+
Liver	CTRL	03	PE	PE 37:5	PE 17:1-20:4	3.42324	pmol/mg tissue	-H+
Liver	CTRL	03	PE	PE 37:6	PE 15:0-22:6	5.31533	pmol/mg tissue	-H+
Liver	CTRL	03	PE	PE 38:3	PE 38:3	32.2021	pmol/mg tissue	-H+
Liver	CTRL	03	PE	PE 38:4	PE 16:0-22:4	53.4914	pmol/mg tissue	-H+
Liver	CTRL	03	PE	PE 38:4	PE 18:0-20:4	2451.31	pmol/mg tissue	-H+
Liver	CTRL	03	PE	PE 38:5	PE 16:0-22:5	213.454	pmol/mg tissue	-H+
Liver	CTRL	03	PE	PE 38:5	PE 18:0-20:5	10.1	pmol/mg tissue	-H+
Liver	CTRL	03	PE	PE 38:5	PE 18:1-20:4	633.578	pmol/mg tissue	-H+
Liver	CTRL	03	PE	PE 38:6	PE 16:0-22:6	1725.68	pmol/mg tissue	-H+
Liver	CTRL	03	PE	PE 38:6	PE 18:2-20:4	35.027	pmol/mg tissue	-H+
Liver	CTRL	03	PE	PE 38:7	PE 16:1-22:6	26.4761	pmol/mg tissue	-H+
Liver	CTRL	03	PE	PE 39:3	PE 39:3	0.179687	pmol/mg tissue	-H+
Liver	CTRL	03	PE	PE 39:4	PE 19:0-20:4	36.9724	pmol/mg tissue	-H+
Liver	CTRL	03	PE	PE 39:6	PE 17:0-22:6	28.8314	pmol/mg tissue	-H+
Liver	CTRL	03	PE	PE 40:3	PE 40:3	0.966758	pmol/mg tissue	-H+
Liver	CTRL	03	PE	PE 40:4	PE 18:0-22:4	31.932	pmol/mg tissue	-H+
Liver	CTRL	03	PE	PE 40:4	PE 20:0-20:4	32.6154	pmol/mg tissue	-H+
Liver	CTRL	03	PE	PE 40:5	PE 18:0-22:5	108.762	pmol/mg tissue	-H+
Liver	CTRL	03	PE	PE 40:5	PE 20:1-20:4	39.54	pmol/mg tissue	-H+
Liver	CTRL	03	PE	PE 40:6	PE 18:0-22:6	703.434	pmol/mg tissue	-H+
Liver	CTRL	03	PE	PE 40:6	PE 18:1-22:5	69.1926	pmol/mg tissue	-H+
Liver	CTRL	03	PE	PE 40:6	PE 20:2-20:4	35.7367	pmol/mg tissue	-H+
Liver	CTRL	03	PE	PE 40:7	PE 18:1-22:6	310.785	pmol/mg tissue	-H+
Liver	CTRL	03	PE	PE 40:8	PE 18:2-22:6	12.4768	pmol/mg tissue	-H+
Liver	CTRL	03	PE	PE 41:5	PE 41:5	2.13934	pmol/mg tissue	-H+
Liver	CTRL	03	PE	PE 41:6	PE 19:0-22:6	9.0265	pmol/mg tissue	-H+
Liver	CTRL	03	PE	PE 42:6	PE 20:1-22:5	7.69784	pmol/mg tissue	-H+
Liver	CTRL	03	PE	PE 42:7	PE 20:1-22:6	19.4357	pmol/mg tissue	-H+
Liver	CTRL	03	PE	PE 42:9	PE 42:9	0.423147	pmol/mg tissue	-H+
Liver	CTRL	03	PE	PE 43:10	PE 43:10	0.535147	pmol/mg tissue	-H+
Liver	CTRL	03	PE	PE 43:5	PE 43:5	0.797334	pmol/mg tissue	-H+
Liver	CTRL	03	PE	PE 43:6	PE 43:6	0.162419	pmol/mg tissue	-H+
Liver	CTRL	03	PE O-	PE O-36:2	PE O-36:2	1.70736	pmol/mg tissue	-H+
Liver	CTRL	03	PE O-	PE O-36:5	PE O-16:1/20:4	88.3703	pmol/mg tissue	-H+
Liver	CTRL	03	PE O-	PE O-37:5	PE O-37:5	7.11436	pmol/mg tissue	-H+
Liver	CTRL	03	PE O-	PE O-38:4	PE O-38:4	3.853	pmol/mg tissue	-H+
Liver	CTRL	03	PE O-	PE O-38:5	PE O-16:1/22:4	17.9519	pmol/mg tissue	-H+
Liver	CTRL	03	PE O-	PE O-38:5	PE O-18:1/20:4	94.0709	pmol/mg tissue	-H+
Liver	CTRL	03	PE O-	PE O-38:6	PE O-16:1/22:5	19.2065	pmol/mg tissue	-H+
Liver	CTRL	03	PE O-	PE O-38:6	PE O-18:2/20:4	35.6807	pmol/mg tissue	-H+
Liver	CTRL	03	PE O-	PE O-38:7	PE O-16:1/22:6	16.4885	pmol/mg tissue	-H+
Liver	CTRL	03	PE O-	PE O-39:5	PE O-39:5	1.63781	pmol/mg tissue	-H+
Liver	CTRL	03	PE O-	PE O-39:7	PE O-39:7	0.416668	pmol/mg tissue	-H+
Liver	CTRL	03	PE O-	PE O-40:4	PE O-40:4	0.513878	pmol/mg tissue	-H+
Liver	CTRL	03	PE O-	PE O-40:5	PE O-40:5	18.3019	pmol/mg tissue	-H+
Liver	CTRL	03	PE O-	PE O-40:6	PE O-18:1/22:5	15.1384	pmol/mg tissue	-H+
Liver	CTRL	03	PE O-	PE O-40:7	PE O-18:1/22:6	12.7924	pmol/mg tissue	-H+
Liver	CTRL	03	PG	PG 34:1	PG 16:0-18:1	53.857	pmol/mg tissue	-H+
Liver	CTRL	03	PG	PG 34:2	PG 16:0-18:2	11.7258	pmol/mg tissue	-H+
Liver	CTRL	03	PG	PG 34:2	PG 16:1-18:1	1.02532	pmol/mg tissue	-H+
Liver	CTRL	03	PG	PG 36:1	PG 18:0-18:1	1.00026	pmol/mg tissue	-H+
Liver	CTRL	03	PG	PG 36:2	PG 18:0-18:2	6.7198	pmol/mg tissue	-H+
Liver	CTRL	03	PG	PG 36:2	PG 18:1-18:1	2.74857	pmol/mg tissue	-H+
Liver	CTRL	03	PG	PG 36:3	PG 18:1-18:2	5.32135	pmol/mg tissue	-H+
Liver	CTRL	03	PG	PG 36:4	PG 16:0-20:4	4.79746	pmol/mg tissue	-H+
Liver	CTRL	03	PG	PG 38:3	PG 18:0-20:3	0.115556	pmol/mg tissue	-H+
Liver	CTRL	03	PG	PG 38:3	PG 18:1-20:2	0.0277569	pmol/mg tissue	-H+
Liver	CTRL	03	PG	PG 38:4	PG 18:0-20:4	2.11487	pmol/mg tissue	-H+
Liver	CTRL	03	PG	PG 38:4	PG 18:1-20:3	0.290929	pmol/mg tissue	-H+
Liver	CTRL	03	PG	PG 40:6	PG 18:0-22:6	2.3525	pmol/mg tissue	-H+
Liver	CTRL	03	PG	PG 40:7	PG 18:1-22:6	1.86039	pmol/mg tissue	-H+
Liver	CTRL	03	PG	PG 40:8	PG 18:2-22:6	1.17253	pmol/mg tissue	-H+
Liver	CTRL	03	PG	PG 40:8	PG 20:4-20:4	0.611076	pmol/mg tissue	-H+
Liver	CTRL	03	PG	PG 43:9	PG 43:9	0.190644	pmol/mg tissue	-H+
Liver	CTRL	03	PI	PI 31:0	PI 31:0	0.0418406	pmol/mg tissue	-H+
Liver	CTRL	03	PI	PI 32:0	PI 16:0-16:0	6.62472	pmol/mg tissue	-H+
Liver	CTRL	03	PI	PI 32:1	PI 16:0-16:1	2.29251	pmol/mg tissue	-H+
Liver	CTRL	03	PI	PI 33:0	PI 15:0-18:0	0.305123	pmol/mg tissue	-H+
Liver	CTRL	03	PI	PI 33:0	PI 16:0-17:0	0.0993708	pmol/mg tissue	-H+
Liver	CTRL	03	PI	PI 34:0	PI 16:0-18:0	19.1856	pmol/mg tissue	-H+
Liver	CTRL	03	PI	PI 34:1	PI 16:0-18:1	12.1439	pmol/mg tissue	-H+
Liver	CTRL	03	PI	PI 34:1	PI 16:1-18:0	21.9587	pmol/mg tissue	-H+
Liver	CTRL	03	PI	PI 34:2	PI 16:0-18:2	105.853	pmol/mg tissue	-H+
Liver	CTRL	03	PI	PI 34:2	PI 16:1-18:1	2.90368	pmol/mg tissue	-H+
Liver	CTRL	03	PI	PI 34:3	PI 16:0-18:3	2.33303	pmol/mg tissue	-H+
Liver	CTRL	03	PI	PI 35:0	PI 17:0-18:0	0.145762	pmol/mg tissue	-H+
Liver	CTRL	03	PI	PI 35:1	PI 17:0-18:1	0.0975394	pmol/mg tissue	-H+
Liver	CTRL	03	PI	PI 35:1	PI 17:1-18:0	0.159795	pmol/mg tissue	-H+
Liver	CTRL	03	PI	PI 35:2	PI 17:0-18:2	4.75268	pmol/mg tissue	-H+
Liver	CTRL	03	PI	PI 35:3	PI 35:3	0.100754	pmol/mg tissue	-H+
Liver	CTRL	03	PI	PI 35:4	PI 15:0-20:4	0.075446	pmol/mg tissue	-H+
Liver	CTRL	03	PI	PI 35:5	PI 35:5	0.0746927	pmol/mg tissue	-H+
Liver	CTRL	03	PI	PI 36:0	PI 18:0-18:0	0.639559	pmol/mg tissue	-H+
Liver	CTRL	03	PI	PI 36:1	PI 16:0-20:1	0.47944	pmol/mg tissue	-H+
Liver	CTRL	03	PI	PI 36:1	PI 18:0-18:1	11.7448	pmol/mg tissue	-H+
Liver	CTRL	03	PI	PI 36:2	PI 16:0-20:2	2.14747	pmol/mg tissue	-H+
Liver	CTRL	03	PI	PI 36:2	PI 18:0-18:2	214.886	pmol/mg tissue	-H+
Liver	CTRL	03	PI	PI 36:2	PI 18:1-18:1	5.27829	pmol/mg tissue	-H+
Liver	CTRL	03	PI	PI 36:3	PI 16:0-20:3	18.027	pmol/mg tissue	-H+
Liver	CTRL	03	PI	PI 36:3	PI 18:0-18:3	4.41342	pmol/mg tissue	-H+
Liver	CTRL	03	PI	PI 36:3	PI 18:1-18:2	16.545	pmol/mg tissue	-H+
Liver	CTRL	03	PI	PI 36:4	PI 16:0-20:4	369.307	pmol/mg tissue	-H+
Liver	CTRL	03	PI	PI 36:5	PI 16:0-20:5	2.28267	pmol/mg tissue	-H+
Liver	CTRL	03	PI	PI 36:5	PI 16:1-20:4	0.909654	pmol/mg tissue	-H+
Liver	CTRL	03	PI	PI 37:0	PI 37:0	0.0200144	pmol/mg tissue	-H+
Liver	CTRL	03	PI	PI 37:2	PI 18:0-19:2	0.234087	pmol/mg tissue	-H+
Liver	CTRL	03	PI	PI 37:2	PI 18:2-19:0	0.47006	pmol/mg tissue	-H+
Liver	CTRL	03	PI	PI 37:3	PI 17:0-20:3	1.28311	pmol/mg tissue	-H+
Liver	CTRL	03	PI	PI 37:3	PI 18:0-19:3	0.258409	pmol/mg tissue	-H+
Liver	CTRL	03	PI	PI 37:5	PI 17:1-20:4	0.134398	pmol/mg tissue	-H+
Liver	CTRL	03	PI	PI 38:1	PI 18:0-20:1	1.5003	pmol/mg tissue	-H+
Liver	CTRL	03	PI	PI 38:2	PI 18:0-20:2	2.82016	pmol/mg tissue	-H+
Liver	CTRL	03	PI	PI 38:4	PI 18:0-20:4	2243.99	pmol/mg tissue	-H+
Liver	CTRL	03	PI	PI 38:4	PI 18:1-20:3	5.33247	pmol/mg tissue	-H+
Liver	CTRL	03	PI	PI 38:5	PI 16:0-22:5	17.2541	pmol/mg tissue	-H+
Liver	CTRL	03	PI	PI 38:5	PI 18:0-20:5	7.70657	pmol/mg tissue	-H+
Liver	CTRL	03	PI	PI 38:5	PI 18:1-20:4	99.7013	pmol/mg tissue	-H+
Liver	CTRL	03	PI	PI 38:6	PI 16:0-22:6	27.1276	pmol/mg tissue	-H+
Liver	CTRL	03	PI	PI 38:6	PI 18:2-20:4	4.60801	pmol/mg tissue	-H+
Liver	CTRL	03	PI	PI 38:7	PI 38:7	5.21151	pmol/mg tissue	-H+
Liver	CTRL	03	PI	PI 39:3	PI 19:0-20:3	0.132101	pmol/mg tissue	-H+
Liver	CTRL	03	PI	PI 39:4	PI 19:0-20:4	10.038	pmol/mg tissue	-H+
Liver	CTRL	03	PI	PI 39:5	PI 17:0-22:5	0.742546	pmol/mg tissue	-H+
Liver	CTRL	03	PI	PI 39:5	PI 19:1-20:4	0.612393	pmol/mg tissue	-H+
Liver	CTRL	03	PI	PI 39:6	PI 17:0-22:6	1.86025	pmol/mg tissue	-H+
Liver	CTRL	03	PI	PI 40:3	PI 40:3	1.27629	pmol/mg tissue	-H+
Liver	CTRL	03	PI	PI 40:4	PI 18:0-22:4	21.9795	pmol/mg tissue	-H+
Liver	CTRL	03	PI	PI 40:5	PI 18:0-22:5	51.3182	pmol/mg tissue	-H+
Liver	CTRL	03	PI	PI 40:5	PI 18:1-22:4	1.32821	pmol/mg tissue	-H+
Liver	CTRL	03	PI	PI 40:5	PI 20:1-20:4	2.30854	pmol/mg tissue	-H+
Liver	CTRL	03	PI	PI 40:6	PI 18:0-22:6	136.143	pmol/mg tissue	-H+
Liver	CTRL	03	PI	PI 40:6	PI 18:1-22:5	2.66358	pmol/mg tissue	-H+
Liver	CTRL	03	PI	PI 41:6	PI 41:6	0.0813977	pmol/mg tissue	-H+
Liver	CTRL	03	PI	PI 42:5	PI 42:5	0.0506412	pmol/mg tissue	-H+
Liver	CTRL	03	PI	PI 42:6	PI 42:6	0.307555	pmol/mg tissue	-H+
Liver	CTRL	03	PI	PI 42:7	PI 42:7	0.0595111	pmol/mg tissue	-H+
Liver	CTRL	03	PI	PI 44:12	PI 44:12	0.000943798	pmol/mg tissue	-H+
Liver	CTRL	03	PS	PS 34:0	PS 16:0-18:0	1.15443	pmol/mg tissue	-H+
Liver	CTRL	03	PS	PS 34:1	PS 16:0-18:1	1.46031	pmol/mg tissue	-H+
Liver	CTRL	03	PS	PS 34:1	PS 16:1-18:0	0.806609	pmol/mg tissue	-H+
Liver	CTRL	03	PS	PS 34:2	PS 16:0-18:2	0.473105	pmol/mg tissue	-H+
Liver	CTRL	03	PS	PS 35:1	PS 17:0-18:1	0.352394	pmol/mg tissue	-H+
Liver	CTRL	03	PS	PS 36:1	PS 18:0-18:1	39.6231	pmol/mg tissue	-H+
Liver	CTRL	03	PS	PS 36:2	PS 18:0-18:2	18.9736	pmol/mg tissue	-H+
Liver	CTRL	03	PS	PS 36:2	PS 18:1-18:1	2.35882	pmol/mg tissue	-H+
Liver	CTRL	03	PS	PS 36:3	PS 18:1-18:2	0.456227	pmol/mg tissue	-H+
Liver	CTRL	03	PS	PS 36:4	PS 16:0-20:4	47.329	pmol/mg tissue	-H+
Liver	CTRL	03	PS	PS 37:1	PS 18:1-19:0	1.39821	pmol/mg tissue	-H+
Liver	CTRL	03	PS	PS 38:1	PS 18:0-20:1	1.5922	pmol/mg tissue	-H+
Liver	CTRL	03	PS	PS 38:2	PS 18:0-20:2	0.433923	pmol/mg tissue	-H+
Liver	CTRL	03	PS	PS 38:2	PS 18:1-20:1	0.0610183	pmol/mg tissue	-H+
Liver	CTRL	03	PS	PS 38:3	PS 18:0-20:3	9.51883	pmol/mg tissue	-H+
Liver	CTRL	03	PS	PS 38:4	PS 18:0-20:4	598.073	pmol/mg tissue	-H+
Liver	CTRL	03	PS	PS 38:5	PS 16:0-22:5	5.78195	pmol/mg tissue	-H+
Liver	CTRL	03	PS	PS 38:5	PS 18:0-20:5	2.10592	pmol/mg tissue	-H+
Liver	CTRL	03	PS	PS 38:5	PS 18:1-20:4	17.0427	pmol/mg tissue	-H+
Liver	CTRL	03	PS	PS 38:6	PS 16:0-22:6	31.9914	pmol/mg tissue	-H+
Liver	CTRL	03	PS	PS 39:4	PS 19:0-20:4	8.43216	pmol/mg tissue	-H+
Liver	CTRL	03	PS	PS 39:6	PS 17:0-22:6	4.06148	pmol/mg tissue	-H+
Liver	CTRL	03	PS	PS 40:1	PS 18:1-22:0	0.53704	pmol/mg tissue	-H+
Liver	CTRL	03	PS	PS 40:4	PS 18:0-22:4	24.2714	pmol/mg tissue	-H+
Liver	CTRL	03	PS	PS 40:5	PS 18:0-22:5	32.1719	pmol/mg tissue	-H+
Liver	CTRL	03	PS	PS 40:5	PS 18:1-22:4	3.0393	pmol/mg tissue	-H+
Liver	CTRL	03	PS	PS 40:5	PS 20:1-20:4	1.8275	pmol/mg tissue	-H+
Liver	CTRL	03	PS	PS 40:6	PS 18:0-22:6	242.362	pmol/mg tissue	-H+
Liver	CTRL	03	PS	PS 40:6	PS 18:1-22:5	4.09213	pmol/mg tissue	-H+
Liver	CTRL	03	PS	PS 40:7	PS 18:1-22:6	14.0546	pmol/mg tissue	-H+
Liver	CTRL	03	PS	PS 41:6	PS 19:0-22:6	3.19142	pmol/mg tissue	-H+
Liver	CTRL	03	SM	SM 34:0;2	SM 34:0;2	0.401202	pmol/mg tissue	+H+
Liver	CTRL	03	SM	SM 34:1;2	SM 18:1;2/16:0	204.932	pmol/mg tissue	+H+
Liver	CTRL	03	SM	SM 34:2;2	SM 18:1;2/16:1	1.0176	pmol/mg tissue	+H+
Liver	CTRL	03	SM	SM 36:1;2	SM 18:1;2/18:0	22.9577	pmol/mg tissue	+H+
Liver	CTRL	03	SM	SM 36:2;2	SM 36:2;2	0.328856	pmol/mg tissue	+H+
Liver	CTRL	03	SM	SM 38:1;2	SM 38:1;2	5.49452	pmol/mg tissue	+H+
Liver	CTRL	03	SM	SM 40:1;2	SM 18:1;2/22:0	73.3807	pmol/mg tissue	+H+
Liver	CTRL	03	SM	SM 40:2;2	SM 18:1;2/22:1	21.8661	pmol/mg tissue	+H+
Liver	CTRL	03	SM	SM 41:1;2	SM 18:1;2/23:0	57.517	pmol/mg tissue	+H+
Liver	CTRL	03	SM	SM 41:2;2	SM 18:1;2/23:1	2.19746	pmol/mg tissue	+H+
Liver	CTRL	03	SM	SM 42:1;2	SM 18:1;2/24:0	264.623	pmol/mg tissue	+H+
Liver	CTRL	03	SM	SM 42:2;2	SM 18:1;2/24:1	158.411	pmol/mg tissue	+H+
Liver	CTRL	03	SM	SM 43:1;2	SM 43:1;2	12.3166	pmol/mg tissue	+H+
Liver	CTRL	03	SM	SM 43:2;2	SM 43:2;2	0.408794	pmol/mg tissue	+H+
Liver	CTRL	03	SM	SM 45:1;2	SM 45:1;2	0.636928	pmol/mg tissue	+H+
Liver	CTRL	03	ST	Cholesterol	Cholesterol	3928.51	pmol/mg tissue	+H+ -H2O
Liver	CTRL	03	TAG	TAG 48:1	TAG 48:1	98.0818	pmol/mg tissue	+NH4+
Liver	CTRL	03	TAG	TAG 48:2	TAG 48:2	85.0563	pmol/mg tissue	+NH4+
Liver	CTRL	03	TAG	TAG 48:3	TAG 48:3	17.6553	pmol/mg tissue	+NH4+
Liver	CTRL	03	TAG	TAG 49:1	TAG 49:1	15.5122	pmol/mg tissue	+NH4+
Liver	CTRL	03	TAG	TAG 49:2	TAG 49:2	21.133	pmol/mg tissue	+NH4+
Liver	CTRL	03	TAG	TAG 49:3	TAG 49:3	9.67865	pmol/mg tissue	+NH4+
Liver	CTRL	03	TAG	TAG 50:1	TAG 50:1	446.917	pmol/mg tissue	+NH4+
Liver	CTRL	03	TAG	TAG 50:2	TAG 50:2	988.169	pmol/mg tissue	+NH4+
Liver	CTRL	03	TAG	TAG 50:3	TAG 50:3	538.433	pmol/mg tissue	+NH4+
Liver	CTRL	03	TAG	TAG 50:4	TAG 50:4	102.323	pmol/mg tissue	+NH4+
Liver	CTRL	03	TAG	TAG 50:5	TAG 50:5	14.9041	pmol/mg tissue	+NH4+
Liver	CTRL	03	TAG	TAG 51:1	TAG 51:1	14.1403	pmol/mg tissue	+NH4+
Liver	CTRL	03	TAG	TAG 51:2	TAG 51:2	61.585	pmol/mg tissue	+NH4+
Liver	CTRL	03	TAG	TAG 51:3	TAG 51:3	75.0077	pmol/mg tissue	+NH4+
Liver	CTRL	03	TAG	TAG 51:4	TAG 51:4	29.5828	pmol/mg tissue	+NH4+
Liver	CTRL	03	TAG	TAG 51:5	TAG 51:5	3.93686	pmol/mg tissue	+NH4+
Liver	CTRL	03	TAG	TAG 52:2	TAG 52:2	1678.91	pmol/mg tissue	+NH4+
Liver	CTRL	03	TAG	TAG 52:3	TAG 52:3	3544.82	pmol/mg tissue	+NH4+
Liver	CTRL	03	TAG	TAG 52:4	TAG 52:4	2211.77	pmol/mg tissue	+NH4+
Liver	CTRL	03	TAG	TAG 52:5	TAG 52:5	467.711	pmol/mg tissue	+NH4+
Liver	CTRL	03	TAG	TAG 52:6	TAG 52:6	60.9801	pmol/mg tissue	+NH4+
Liver	CTRL	03	TAG	TAG 52:7	TAG 52:7	3.59567	pmol/mg tissue	+NH4+
Liver	CTRL	03	TAG	TAG 53:2	TAG 53:2	18.6322	pmol/mg tissue	+NH4+
Liver	CTRL	03	TAG	TAG 53:3	TAG 53:3	46.0699	pmol/mg tissue	+NH4+
Liver	CTRL	03	TAG	TAG 53:4	TAG 53:4	37.484	pmol/mg tissue	+NH4+
Liver	CTRL	03	TAG	TAG 53:5	TAG 53:5	22.7755	pmol/mg tissue	+NH4+
Liver	CTRL	03	TAG	TAG 53:6	TAG 53:6	12.705	pmol/mg tissue	+NH4+
Liver	CTRL	03	TAG	TAG 54:0	TAG 54:0	2.5018	pmol/mg tissue	+NH4+
Liver	CTRL	03	TAG	TAG 54:2	TAG 54:2	65.9972	pmol/mg tissue	+NH4+
Liver	CTRL	03	TAG	TAG 54:3	TAG 54:3	392.748	pmol/mg tissue	+NH4+
Liver	CTRL	03	TAG	TAG 54:4	TAG 54:4	743.654	pmol/mg tissue	+NH4+
Liver	CTRL	03	TAG	TAG 54:5	TAG 54:5	1071.81	pmol/mg tissue	+NH4+
Liver	CTRL	03	TAG	TAG 54:6	TAG 54:6	967.969	pmol/mg tissue	+NH4+
Liver	CTRL	03	TAG	TAG 54:7	TAG 54:7	198.757	pmol/mg tissue	+NH4+
Liver	CTRL	03	TAG	TAG 54:8	TAG 54:8	19.5594	pmol/mg tissue	+NH4+
Liver	CTRL	03	TAG	TAG 55:5	TAG 55:5	13.5053	pmol/mg tissue	+NH4+
Liver	CTRL	03	TAG	TAG 55:6	TAG 55:6	16.9545	pmol/mg tissue	+NH4+
Liver	CTRL	03	TAG	TAG 55:7	TAG 55:7	9.17149	pmol/mg tissue	+NH4+
Liver	CTRL	03	TAG	TAG 56:3	TAG 56:3	18.062	pmol/mg tissue	+NH4+
Liver	CTRL	03	TAG	TAG 56:4	TAG 56:4	39.534	pmol/mg tissue	+NH4+
Liver	CTRL	03	TAG	TAG 56:5	TAG 56:5	195.727	pmol/mg tissue	+NH4+
Liver	CTRL	03	TAG	TAG 56:6	TAG 56:6	459.983	pmol/mg tissue	+NH4+
Liver	CTRL	03	TAG	TAG 56:7	TAG 56:7	572.694	pmol/mg tissue	+NH4+
Liver	CTRL	03	TAG	TAG 56:8	TAG 56:8	439.391	pmol/mg tissue	+NH4+
Liver	CTRL	03	TAG	TAG 56:9	TAG 56:9	51.1428	pmol/mg tissue	+NH4+
Liver	CTRL	03	TAG	TAG 57:7	TAG 57:7	2.79935	pmol/mg tissue	+NH4+
Liver	CTRL	03	TAG	TAG 57:8	TAG 57:8	4.38061	pmol/mg tissue	+NH4+
Liver	CTRL	03	TAG	TAG 58:10	TAG 58:10	72.0101	pmol/mg tissue	+NH4+
Liver	CTRL	03	TAG	TAG 58:11	TAG 58:11	10.1402	pmol/mg tissue	+NH4+
Liver	CTRL	03	TAG	TAG 58:4	TAG 58:4	2.34693	pmol/mg tissue	+NH4+
Liver	CTRL	03	TAG	TAG 58:5	TAG 58:5	7.92991	pmol/mg tissue	+NH4+
Liver	CTRL	03	TAG	TAG 58:6	TAG 58:6	33.1147	pmol/mg tissue	+NH4+
Liver	CTRL	03	TAG	TAG 58:7	TAG 58:7	77.3855	pmol/mg tissue	+NH4+
Liver	CTRL	03	TAG	TAG 58:8	TAG 58:8	111.102	pmol/mg tissue	+NH4+
Liver	CTRL	03	TAG	TAG 58:9	TAG 58:9	102.75	pmol/mg tissue	+NH4+
Liver	CTRL	03	TAG	TAG 60:10	TAG 60:10	28.6133	pmol/mg tissue	+NH4+
Liver	CTRL	03	TAG	TAG 60:11	TAG 60:11	25.3573	pmol/mg tissue	+NH4+
Liver	CTRL	03	TAG	TAG 60:12	TAG 60:12	17.2035	pmol/mg tissue	+NH4+
Liver	CTRL	03	TAG	TAG 60:9	TAG 60:9	16.3743	pmol/mg tissue	+NH4+
Liver	CTRL	03	TAG	TAG 62:14	TAG 62:14	0.150911	pmol/mg tissue	+NH4+
Liver	CTRL	04	CE	CE 16:0	CE 16:0	221.634	pmol/mg tissue	+NH4+
Liver	CTRL	04	CE	CE 16:1	CE 16:1	77.7904	pmol/mg tissue	+NH4+
Liver	CTRL	04	CE	CE 17:1	CE 17:1	1.83074	pmol/mg tissue	+NH4+
Liver	CTRL	04	CE	CE 18:0	CE 18:0	5.88299	pmol/mg tissue	+NH4+
Liver	CTRL	04	CE	CE 18:1	CE 18:1	1239.54	pmol/mg tissue	+NH4+
Liver	CTRL	04	CE	CE 18:2	CE 18:2	1040.89	pmol/mg tissue	+NH4+
Liver	CTRL	04	CE	CE 18:3	CE 18:3	60.8688	pmol/mg tissue	+NH4+
Liver	CTRL	04	CE	CE 19:2	CE 19:2	9.13722	pmol/mg tissue	+NH4+
Liver	CTRL	04	CE	CE 20:2	CE 20:2	5.10563	pmol/mg tissue	+NH4+
Liver	CTRL	04	CE	CE 20:3	CE 20:3	7.45789	pmol/mg tissue	+NH4+
Liver	CTRL	04	CE	CE 20:4	CE 20:4	824.269	pmol/mg tissue	+NH4+
Liver	CTRL	04	CE	CE 21:4	CE 21:4	4.4013	pmol/mg tissue	+NH4+
Liver	CTRL	04	CE	CE 22:4	CE 22:4	4.77437	pmol/mg tissue	+NH4+
Liver	CTRL	04	CE	CE 22:6	CE 22:6	39.5552	pmol/mg tissue	+NH4+
Liver	CTRL	04	CL	CL 66:3	CL 66:3	0.286992	pmol/mg tissue	-2H+
Liver	CTRL	04	CL	CL 66:5	CL 66:5	0.459349	pmol/mg tissue	-2H+
Liver	CTRL	04	CL	CL 68:2	CL 68:2	15.037	pmol/mg tissue	-2H+
Liver	CTRL	04	CL	CL 68:3	CL 68:3	13.2761	pmol/mg tissue	-2H+
Liver	CTRL	04	CL	CL 68:4	CL 68:4	4.24877	pmol/mg tissue	-2H+
Liver	CTRL	04	CL	CL 68:5	CL 68:5	4.01086	pmol/mg tissue	-2H+
Liver	CTRL	04	CL	CL 68:6	CL 68:6	9.40399	pmol/mg tissue	-2H+
Liver	CTRL	04	CL	CL 69:4	CL 69:4	0.890046	pmol/mg tissue	-2H+
Liver	CTRL	04	CL	CL 69:5	CL 69:5	1.08232	pmol/mg tissue	-2H+
Liver	CTRL	04	CL	CL 69:6	CL 69:6	0.51315	pmol/mg tissue	-2H+
Liver	CTRL	04	CL	CL 70:4	CL 70:4	18.1953	pmol/mg tissue	-2H+
Liver	CTRL	04	CL	CL 70:5	CL 70:5	26.5682	pmol/mg tissue	-2H+
Liver	CTRL	04	CL	CL 70:6	CL 70:6	35.8721	pmol/mg tissue	-2H+
Liver	CTRL	04	CL	CL 70:7	CL 70:7	55.8772	pmol/mg tissue	-2H+
Liver	CTRL	04	CL	CL 71:5	CL 71:5	0.804766	pmol/mg tissue	-2H+
Liver	CTRL	04	CL	CL 71:6	CL 71:6	1.61363	pmol/mg tissue	-2H+
Liver	CTRL	04	CL	CL 71:7	CL 71:7	2.61783	pmol/mg tissue	-2H+
Liver	CTRL	04	CL	CL 72:6	CL 72:6	73.0276	pmol/mg tissue	-2H+
Liver	CTRL	04	CL	CL 72:7	CL 72:7	365.595	pmol/mg tissue	-2H+
Liver	CTRL	04	CL	CL 72:8	CL 72:8	501.41	pmol/mg tissue	-2H+
Liver	CTRL	04	CL	CL 73:6	CL 73:6	0.197469	pmol/mg tissue	-2H+
Liver	CTRL	04	CL	CL 73:8	CL 73:8	0.206194	pmol/mg tissue	-2H+
Liver	CTRL	04	CL	CL 74:7	CL 74:7	9.20466	pmol/mg tissue	-2H+
Liver	CTRL	04	CL	CL 74:8	CL 74:8	38.3445	pmol/mg tissue	-2H+
Liver	CTRL	04	CL	CL 74:9	CL 74:9	79.2918	pmol/mg tissue	-2H+
Liver	CTRL	04	CL	CL 76:10	CL 76:10	6.54963	pmol/mg tissue	-2H+
Liver	CTRL	04	CL	CL 76:9	CL 76:9	1.52363	pmol/mg tissue	-2H+
Liver	CTRL	04	Cer	Cer 32:1;2	Cer 16:1;2/16:0	0.0710089	pmol/mg tissue	+HCOO-
Liver	CTRL	04	Cer	Cer 32:1;2	Cer 18:1;2/14:0	0.153564	pmol/mg tissue	+HCOO-
Liver	CTRL	04	Cer	Cer 33:1;2	Cer 18:1;2/15:0	0.193129	pmol/mg tissue	+HCOO-
Liver	CTRL	04	Cer	Cer 34:0;2	Cer 18:0;2/16:0	0.0589106	pmol/mg tissue	+HCOO-
Liver	CTRL	04	Cer	Cer 34:1;2	Cer 18:1;2/16:0	19.9691	pmol/mg tissue	+HCOO-
Liver	CTRL	04	Cer	Cer 36:0;2	Cer 18:0;2/18:0	0.0436188	pmol/mg tissue	+HCOO-
Liver	CTRL	04	Cer	Cer 36:1;2	Cer 18:1;2/18:0	3.08966	pmol/mg tissue	+HCOO-
Liver	CTRL	04	Cer	Cer 38:1;2	Cer 18:1;2/20:0	1.0843	pmol/mg tissue	+HCOO-
Liver	CTRL	04	Cer	Cer 39:1;2	Cer 18:1;2/21:0	0.262337	pmol/mg tissue	+HCOO-
Liver	CTRL	04	Cer	Cer 40:0;2	Cer 18:0;2/22:0	0.0265203	pmol/mg tissue	+HCOO-
Liver	CTRL	04	Cer	Cer 40:1;2	Cer 17:1;2/23:0	0.0532586	pmol/mg tissue	+HCOO-
Liver	CTRL	04	Cer	Cer 40:1;2	Cer 18:1;2/22:0	12.8852	pmol/mg tissue	+HCOO-
Liver	CTRL	04	Cer	Cer 40:2;2	Cer 18:1;2/22:1	3.58133	pmol/mg tissue	+HCOO-
Liver	CTRL	04	Cer	Cer 41:0;2	Cer 41:0;2	0.0369056	pmol/mg tissue	+HCOO-
Liver	CTRL	04	Cer	Cer 41:1;2	Cer 17:1;2/24:0	0.688958	pmol/mg tissue	+HCOO-
Liver	CTRL	04	Cer	Cer 41:1;2	Cer 18:1;2/23:0	16.6256	pmol/mg tissue	+HCOO-
Liver	CTRL	04	Cer	Cer 41:2;2	Cer 17:1;2/24:1	0.730407	pmol/mg tissue	+HCOO-
Liver	CTRL	04	Cer	Cer 41:2;2	Cer 18:1;2/23:1	1.82032	pmol/mg tissue	+HCOO-
Liver	CTRL	04	Cer	Cer 42:0;2	Cer 18:0;2/24:0	0.164017	pmol/mg tissue	+HCOO-
Liver	CTRL	04	Cer	Cer 42:1;2	Cer 18:0;2/24:1	0.0103056	pmol/mg tissue	+HCOO-
Liver	CTRL	04	Cer	Cer 42:1;2	Cer 18:1;2/24:0	80.8733	pmol/mg tissue	+HCOO-
Liver	CTRL	04	Cer	Cer 42:2;2	Cer 18:0;2/24:2	1.44885	pmol/mg tissue	+HCOO-
Liver	CTRL	04	Cer	Cer 42:2;2	Cer 18:1;2/24:1	26.215	pmol/mg tissue	+HCOO-
Liver	CTRL	04	Cer	Cer 42:2;2	Cer 18:2;2/24:0	9.34876	pmol/mg tissue	+HCOO-
Liver	CTRL	04	Cer	Cer 42:2;2	Cer 20:1;2/22:1	0.648775	pmol/mg tissue	+HCOO-
Liver	CTRL	04	Cer	Cer 44:2;2	Cer 44:2;2	2.05334	pmol/mg tissue	+HCOO-
Liver	CTRL	04	DAG	DAG 32:0	DAG 16:0-16:0	17.191	pmol/mg tissue	+HCOO-
Liver	CTRL	04	DAG	DAG 32:1	DAG 16:0-16:1	3.46634	pmol/mg tissue	+HCOO-
Liver	CTRL	04	DAG	DAG 33:2	DAG 33:2	1.76609	pmol/mg tissue	+HCOO-
Liver	CTRL	04	DAG	DAG 34:0	DAG 16:0-18:0	17.7221	pmol/mg tissue	+HCOO-
Liver	CTRL	04	DAG	DAG 34:1	DAG 16:0-18:1	87.811	pmol/mg tissue	+HCOO-
Liver	CTRL	04	DAG	DAG 34:1	DAG 16:1-18:0	0.0985369	pmol/mg tissue	+HCOO-
Liver	CTRL	04	DAG	DAG 34:2	DAG 16:0-18:2	155.442	pmol/mg tissue	+HCOO-
Liver	CTRL	04	DAG	DAG 34:2	DAG 16:1-18:1	12.149	pmol/mg tissue	+HCOO-
Liver	CTRL	04	DAG	DAG 34:3	DAG 16:0-18:3	7.08019	pmol/mg tissue	+HCOO-
Liver	CTRL	04	DAG	DAG 34:3	DAG 16:1-18:2	8.15157	pmol/mg tissue	+HCOO-
Liver	CTRL	04	DAG	DAG 35:1	DAG 17:0-18:1	1.72006	pmol/mg tissue	+HCOO-
Liver	CTRL	04	DAG	DAG 35:2	DAG 35:2	4.31889	pmol/mg tissue	+HCOO-
Liver	CTRL	04	DAG	DAG 35:3	DAG 35:3	0.645791	pmol/mg tissue	+HCOO-
Liver	CTRL	04	DAG	DAG 36:0	DAG 36:0	7.60453	pmol/mg tissue	+HCOO-
Liver	CTRL	04	DAG	DAG 36:1	DAG 18:0-18:1	13.4087	pmol/mg tissue	+HCOO-
Liver	CTRL	04	DAG	DAG 36:2	DAG 18:0-18:2	31.5058	pmol/mg tissue	+HCOO-
Liver	CTRL	04	DAG	DAG 36:2	DAG 18:1-18:1	51.8258	pmol/mg tissue	+HCOO-
Liver	CTRL	04	DAG	DAG 36:3	DAG 18:1-18:2	148.291	pmol/mg tissue	+HCOO-
Liver	CTRL	04	DAG	DAG 36:4	DAG 16:0-20:4	175.2	pmol/mg tissue	+HCOO-
Liver	CTRL	04	DAG	DAG 36:4	DAG 18:1-18:3	32.1995	pmol/mg tissue	+HCOO-
Liver	CTRL	04	DAG	DAG 38:3	DAG 38:3	7.83192	pmol/mg tissue	+HCOO-
Liver	CTRL	04	DAG	DAG 38:4	DAG 18:0-20:4	138.075	pmol/mg tissue	+HCOO-
Liver	CTRL	04	DAG	DAG 38:5	DAG 16:0-22:5	10.7149	pmol/mg tissue	+HCOO-
Liver	CTRL	04	DAG	DAG 38:5	DAG 18:1-20:4	65.2332	pmol/mg tissue	+HCOO-
Liver	CTRL	04	DAG	DAG 38:6	DAG 16:0-22:6	87.7548	pmol/mg tissue	+HCOO-
Liver	CTRL	04	DAG	DAG 38:6	DAG 18:2-20:4	34.3464	pmol/mg tissue	+HCOO-
Liver	CTRL	04	DAG	DAG 40:4	DAG 40:4	1.26667	pmol/mg tissue	+HCOO-
Liver	CTRL	04	DAG	DAG 40:5	DAG 18:0-22:5	4.61059	pmol/mg tissue	+HCOO-
Liver	CTRL	04	DAG	DAG 40:5	DAG 18:1-22:4	7.96671	pmol/mg tissue	+HCOO-
Liver	CTRL	04	DAG	DAG 40:6	DAG 18:0-22:6	29.5527	pmol/mg tissue	+HCOO-
Liver	CTRL	04	DAG	DAG 40:6	DAG 18:1-22:5	14.9641	pmol/mg tissue	+HCOO-
Liver	CTRL	04	DAG	DAG 40:7	DAG 18:1-22:6	37.1182	pmol/mg tissue	+HCOO-
Liver	CTRL	04	DAG	DAG 40:8	DAG 40:8	48.0887	pmol/mg tissue	+HCOO-
Liver	CTRL	04	GM3	GM3 32:1;2	GM3 32:1;2	0.0199792	pmol/mg tissue	-H+
Liver	CTRL	04	GM3	GM3 34:0;2	GM3 34:0;2	0.356738	pmol/mg tissue	-H+
Liver	CTRL	04	GM3	GM3 34:0;3	GM3 34:0;3	0.0385934	pmol/mg tissue	-H+
Liver	CTRL	04	GM3	GM3 34:1;2	GM3 34:1;2	10.6591	pmol/mg tissue	-H+
Liver	CTRL	04	GM3	GM3 35:1;2	GM3 35:1;2	0.372434	pmol/mg tissue	-H+
Liver	CTRL	04	GM3	GM3 36:0;2	GM3 36:0;2	0.252874	pmol/mg tissue	-H+
Liver	CTRL	04	GM3	GM3 36:1;2	GM3 36:1;2	5.20157	pmol/mg tissue	-H+
Liver	CTRL	04	GM3	GM3 36:1;3	GM3 36:1;3	0.0162528	pmol/mg tissue	-H+
Liver	CTRL	04	GM3	GM3 36:2;2	GM3 36:2;2	0.0569523	pmol/mg tissue	-H+
Liver	CTRL	04	GM3	GM3 36:2;3	GM3 36:2;3	0.20712	pmol/mg tissue	-H+
Liver	CTRL	04	GM3	GM3 38:0;2	GM3 38:0;2	0.0515472	pmol/mg tissue	-H+
Liver	CTRL	04	GM3	GM3 38:1;2	GM3 38:1;2	3.73653	pmol/mg tissue	-H+
Liver	CTRL	04	GM3	GM3 38:2;2	GM3 38:2;2	0.461457	pmol/mg tissue	-H+
Liver	CTRL	04	GM3	GM3 38:2;3	GM3 38:2;3	0.0513112	pmol/mg tissue	-H+
Liver	CTRL	04	GM3	GM3 39:1;2	GM3 39:1;2	2.35764	pmol/mg tissue	-H+
Liver	CTRL	04	GM3	GM3 39:1;3	GM3 39:1;3	0.117399	pmol/mg tissue	-H+
Liver	CTRL	04	GM3	GM3 40:1;2	GM3 40:1;2	3.71603	pmol/mg tissue	-H+
Liver	CTRL	04	GM3	GM3 40:1;3	GM3 40:1;3	0.0570029	pmol/mg tissue	-H+
Liver	CTRL	04	GM3	GM3 40:2;2	GM3 40:2;2	0.383551	pmol/mg tissue	-H+
Liver	CTRL	04	GM3	GM3 41:0;3	GM3 41:0;3	0.0849924	pmol/mg tissue	-H+
Liver	CTRL	04	GM3	GM3 41:1;2	GM3 41:1;2	0.742068	pmol/mg tissue	-H+
Liver	CTRL	04	GM3	GM3 42:1;2	GM3 42:1;2	10.8078	pmol/mg tissue	-H+
Liver	CTRL	04	GM3	GM3 42:1;3	GM3 42:1;3	0.267826	pmol/mg tissue	-H+
Liver	CTRL	04	GM3	GM3 42:2;2	GM3 42:2;2	4.96145	pmol/mg tissue	-H+
Liver	CTRL	04	GM3	GM3 42:2;3	GM3 42:2;3	0.202111	pmol/mg tissue	-H+
Liver	CTRL	04	GM3	GM3 43:1;2	GM3 43:1;2	0.606265	pmol/mg tissue	-H+
Liver	CTRL	04	GM3	GM3 44:1;2	GM3 44:1;2	0.0695672	pmol/mg tissue	-H+
Liver	CTRL	04	GM3	GM3 44:1;3	GM3 44:1;3	0.102951	pmol/mg tissue	-H+
Liver	CTRL	04	GM3	GM3 45:0;2	GM3 45:0;2	1.104	pmol/mg tissue	-H+
Liver	CTRL	04	GM3	GM3 45:2;2	GM3 45:2;2	0.0358628	pmol/mg tissue	-H+
Liver	CTRL	04	HexCer	HexCer 32:1;2	HexCer 18:1;2/14:0	1.5041	pmol/mg tissue	+HCOO-
Liver	CTRL	04	HexCer	HexCer 33:1;2	HexCer 33:1;2	0.131156	pmol/mg tissue	+HCOO-
Liver	CTRL	04	HexCer	HexCer 34:1;2	HexCer 18:1;2/16:0	4.91701	pmol/mg tissue	+HCOO-
Liver	CTRL	04	HexCer	HexCer 36:1;2	HexCer 18:1;2/18:0	0.185347	pmol/mg tissue	+HCOO-
Liver	CTRL	04	HexCer	HexCer 38:0;2	HexCer 38:0;2	0.180461	pmol/mg tissue	+HCOO-
Liver	CTRL	04	HexCer	HexCer 39:1;2	HexCer 17:1;2/22:0	0.109934	pmol/mg tissue	+HCOO-
Liver	CTRL	04	HexCer	HexCer 40:1;2	HexCer 18:1;2/22:0	3.28679	pmol/mg tissue	+HCOO-
Liver	CTRL	04	HexCer	HexCer 41:1;2	HexCer 18:1;2/23:0	2.22087	pmol/mg tissue	+HCOO-
Liver	CTRL	04	HexCer	HexCer 42:1;2	HexCer 18:1;2/24:0	12.3067	pmol/mg tissue	+HCOO-
Liver	CTRL	04	HexCer	HexCer 42:2;2	HexCer 42:2;2	2.12524	pmol/mg tissue	+HCOO-
Liver	CTRL	04	LPA	LPA 16:0	LPA 16:0	0.915804	pmol/mg tissue	-H+
Liver	CTRL	04	LPA	LPA 18:0	LPA 18:0	1.97831	pmol/mg tissue	-H+
Liver	CTRL	04	LPC	LPC 14:0	LPC 14:0	0.394659	pmol/mg tissue	+H+
Liver	CTRL	04	LPC	LPC 15:0	LPC 15:0	4.16427	pmol/mg tissue	+H+
Liver	CTRL	04	LPC	LPC 15:1	LPC 15:1	0.675084	pmol/mg tissue	+H+
Liver	CTRL	04	LPC	LPC 16:0	LPC 16:0	217.196	pmol/mg tissue	+H+
Liver	CTRL	04	LPC	LPC 16:1	LPC 16:1	3.45023	pmol/mg tissue	+H+
Liver	CTRL	04	LPC	LPC 16:2	LPC 16:2	0.0599229	pmol/mg tissue	+H+
Liver	CTRL	04	LPC	LPC 17:0	LPC 17:0	8.07947	pmol/mg tissue	+H+
Liver	CTRL	04	LPC	LPC 17:1	LPC 17:1	0.383126	pmol/mg tissue	+H+
Liver	CTRL	04	LPC	LPC 18:0	LPC 18:0	255.278	pmol/mg tissue	+H+
Liver	CTRL	04	LPC	LPC 18:1	LPC 18:1	38.5037	pmol/mg tissue	+H+
Liver	CTRL	04	LPC	LPC 18:2	LPC 18:2	39.048	pmol/mg tissue	+H+
Liver	CTRL	04	LPC	LPC 19:0	LPC 19:0	2.50086	pmol/mg tissue	+H+
Liver	CTRL	04	LPC	LPC 19:1	LPC 19:1	0.0713359	pmol/mg tissue	+H+
Liver	CTRL	04	LPC	LPC 19:4	LPC 19:4	0.170573	pmol/mg tissue	+H+
Liver	CTRL	04	LPC	LPC 20:0	LPC 20:0	0.07537	pmol/mg tissue	+H+
Liver	CTRL	04	LPC	LPC 20:1	LPC 20:1	1.03879	pmol/mg tissue	+H+
Liver	CTRL	04	LPC	LPC 20:2	LPC 20:2	0.396008	pmol/mg tissue	+H+
Liver	CTRL	04	LPC	LPC 20:4	LPC 20:4	135.079	pmol/mg tissue	+H+
Liver	CTRL	04	LPC	LPC 22:4	LPC 22:4	0.428747	pmol/mg tissue	+H+
Liver	CTRL	04	LPC	LPC 22:5	LPC 22:5	1.11454	pmol/mg tissue	+H+
Liver	CTRL	04	LPC	LPC 22:6	LPC 22:6	24.7091	pmol/mg tissue	+H+
Liver	CTRL	04	LPE	LPE 15:0	LPE 15:0	0.416782	pmol/mg tissue	-H+
Liver	CTRL	04	LPE	LPE 16:0	LPE 16:0	45.546	pmol/mg tissue	-H+
Liver	CTRL	04	LPE	LPE 16:1	LPE 16:1	0.0437692	pmol/mg tissue	-H+
Liver	CTRL	04	LPE	LPE 17:0	LPE 17:0	1.91001	pmol/mg tissue	-H+
Liver	CTRL	04	LPE	LPE 18:0	LPE 18:0	62.4004	pmol/mg tissue	-H+
Liver	CTRL	04	LPE	LPE 18:1	LPE 18:1	19.2336	pmol/mg tissue	-H+
Liver	CTRL	04	LPE	LPE 18:2	LPE 18:2	59.7183	pmol/mg tissue	-H+
Liver	CTRL	04	LPE	LPE 18:3	LPE 18:3	0.595287	pmol/mg tissue	-H+
Liver	CTRL	04	LPE	LPE 20:2	LPE 20:2	1.07912	pmol/mg tissue	-H+
Liver	CTRL	04	LPE	LPE 20:4	LPE 20:4	278.414	pmol/mg tissue	-H+
Liver	CTRL	04	LPE	LPE 22:5	LPE 22:5	14.394	pmol/mg tissue	-H+
Liver	CTRL	04	LPE	LPE 22:6	LPE 22:6	197.898	pmol/mg tissue	-H+
Liver	CTRL	04	LPI	LPI 15:0	LPI 15:0	0.900253	pmol/mg tissue	-H+
Liver	CTRL	04	LPI	LPI 16:0	LPI 16:0	5.08631	pmol/mg tissue	-H+
Liver	CTRL	04	LPI	LPI 17:0	LPI 17:0	0.950863	pmol/mg tissue	-H+
Liver	CTRL	04	LPI	LPI 18:0	LPI 18:0	76.4213	pmol/mg tissue	-H+
Liver	CTRL	04	LPI	LPI 18:1	LPI 18:1	1.39278	pmol/mg tissue	-H+
Liver	CTRL	04	LPI	LPI 18:2	LPI 18:2	2.02993	pmol/mg tissue	-H+
Liver	CTRL	04	LPI	LPI 19:0	LPI 19:0	0.0607221	pmol/mg tissue	-H+
Liver	CTRL	04	LPI	LPI 20:4	LPI 20:4	30.8025	pmol/mg tissue	-H+
Liver	CTRL	04	LPI	LPI 22:5	LPI 22:5	0.219438	pmol/mg tissue	-H+
Liver	CTRL	04	LPI	LPI 22:6	LPI 22:6	0.845044	pmol/mg tissue	-H+
Liver	CTRL	04	LPS	LPS 16:0	LPS 16:0	0.289015	pmol/mg tissue	-H+
Liver	CTRL	04	LPS	LPS 16:1	LPS 16:1	0.0624919	pmol/mg tissue	-H+
Liver	CTRL	04	LPS	LPS 18:0	LPS 18:0	5.44046	pmol/mg tissue	-H+
Liver	CTRL	04	LPS	LPS 18:1	LPS 18:1	1.73843	pmol/mg tissue	-H+
Liver	CTRL	04	LPS	LPS 18:2	LPS 18:2	1.26187	pmol/mg tissue	-H+
Liver	CTRL	04	LPS	LPS 19:0	LPS 19:0	0.0212295	pmol/mg tissue	-H+
Liver	CTRL	04	LPS	LPS 20:3	LPS 20:3	0.378145	pmol/mg tissue	-H+
Liver	CTRL	04	LPS	LPS 20:4	LPS 20:4	42.5722	pmol/mg tissue	-H+
Liver	CTRL	04	LPS	LPS 22:6	LPS 22:6	31.5015	pmol/mg tissue	-H+
Liver	CTRL	04	PA	PA 34:1	PA 16:0-18:1	9.72337	pmol/mg tissue	-H+
Liver	CTRL	04	PA	PA 34:2	PA 16:0-18:2	24.7228	pmol/mg tissue	-H+
Liver	CTRL	04	PA	PA 36:2	PA 18:0-18:2	3.42188	pmol/mg tissue	-H+
Liver	CTRL	04	PA	PA 36:2	PA 18:1-18:1	1.63347	pmol/mg tissue	-H+
Liver	CTRL	04	PA	PA 36:3	PA 18:0-18:3	4.92447	pmol/mg tissue	-H+
Liver	CTRL	04	PA	PA 36:4	PA 16:0-20:4	25.6272	pmol/mg tissue	-H+
Liver	CTRL	04	PA	PA 40:6	PA 18:0-22:6	6.74557	pmol/mg tissue	-H+
Liver	CTRL	04	PC	PC 31:0	PC 15:0-16:0	0.575189	pmol/mg tissue	+H+
Liver	CTRL	04	PC	PC 31:1	PC 31:1	46.3453	pmol/mg tissue	+H+
Liver	CTRL	04	PC	PC 32:0	PC 16:0-16:0	171.97	pmol/mg tissue	+H+
Liver	CTRL	04	PC	PC 32:1	PC 14:0-18:1	5.95125	pmol/mg tissue	+H+
Liver	CTRL	04	PC	PC 32:1	PC 16:0-16:1	24.9947	pmol/mg tissue	+H+
Liver	CTRL	04	PC	PC 32:2	PC 14:0-18:2	14.2382	pmol/mg tissue	+H+
Liver	CTRL	04	PC	PC 33:0	PC 16:0-17:0	2.62771	pmol/mg tissue	+H+
Liver	CTRL	04	PC	PC 33:1	PC 16:0-17:1	20.0223	pmol/mg tissue	+H+
Liver	CTRL	04	PC	PC 33:2	PC 15:0-18:2	34.2583	pmol/mg tissue	+H+
Liver	CTRL	04	PC	PC 33:3	PC 33:3	41.0728	pmol/mg tissue	+H+
Liver	CTRL	04	PC	PC 34:0	PC 16:0-18:0	36.949	pmol/mg tissue	+H+
Liver	CTRL	04	PC	PC 34:1	PC 16:0-18:1	844.959	pmol/mg tissue	+H+
Liver	CTRL	04	PC	PC 34:2	PC 16:0-18:2	2550.16	pmol/mg tissue	+H+
Liver	CTRL	04	PC	PC 34:2	PC 16:1-18:1	29.7294	pmol/mg tissue	+H+
Liver	CTRL	04	PC	PC 34:3	PC 16:0-18:3	92.5007	pmol/mg tissue	+H+
Liver	CTRL	04	PC	PC 34:4	PC 14:0-20:4	49.3476	pmol/mg tissue	+H+
Liver	CTRL	04	PC	PC 35:1	PC 16:0-19:1	3.05669	pmol/mg tissue	+H+
Liver	CTRL	04	PC	PC 35:1	PC 17:0-18:1	2.42019	pmol/mg tissue	+H+
Liver	CTRL	04	PC	PC 35:2	PC 35:2	38.2482	pmol/mg tissue	+H+
Liver	CTRL	04	PC	PC 35:3	PC 35:3	4.2291	pmol/mg tissue	+H+
Liver	CTRL	04	PC	PC 35:4	PC 15:0-20:4	252.065	pmol/mg tissue	+H+
Liver	CTRL	04	PC	PC 35:5	PC 35:5	432.349	pmol/mg tissue	+H+
Liver	CTRL	04	PC	PC 36:0	PC 36:0	0.506903	pmol/mg tissue	+H+
Liver	CTRL	04	PC	PC 36:1	PC 18:0-18:1	183.676	pmol/mg tissue	+H+
Liver	CTRL	04	PC	PC 36:2	PC 18:0-18:2	1357.14	pmol/mg tissue	+H+
Liver	CTRL	04	PC	PC 36:2	PC 18:1-18:1	84.2726	pmol/mg tissue	+H+
Liver	CTRL	04	PC	PC 36:3	PC 18:1-18:2	396.365	pmol/mg tissue	+H+
Liver	CTRL	04	PC	PC 36:4	PC 16:0-20:4	7107.17	pmol/mg tissue	+H+
Liver	CTRL	04	PC	PC 36:5	PC 16:0-20:5	27.1361	pmol/mg tissue	+H+
Liver	CTRL	04	PC	PC 36:5	PC 16:1-20:4	109.883	pmol/mg tissue	+H+
Liver	CTRL	04	PC	PC 37:1	PC 37:1	0.799939	pmol/mg tissue	+H+
Liver	CTRL	04	PC	PC 37:2	PC 37:2	19.8866	pmol/mg tissue	+H+
Liver	CTRL	04	PC	PC 37:3	PC 37:3	0.586126	pmol/mg tissue	+H+
Liver	CTRL	04	PC	PC 37:4	PC 17:0-20:4	318.043	pmol/mg tissue	+H+
Liver	CTRL	04	PC	PC 37:5	PC 17:1-20:4	90.3428	pmol/mg tissue	+H+
Liver	CTRL	04	PC	PC 37:6	PC 15:0-22:6	538.83	pmol/mg tissue	+H+
Liver	CTRL	04	PC	PC 38:1	PC 38:1	1.50328	pmol/mg tissue	+H+
Liver	CTRL	04	PC	PC 38:2	PC 38:2	21.2451	pmol/mg tissue	+H+
Liver	CTRL	04	PC	PC 38:3	PC 38:3	90.3161	pmol/mg tissue	+H+
Liver	CTRL	04	PC	PC 38:4	PC 16:0-22:4	66.2507	pmol/mg tissue	+H+
Liver	CTRL	04	PC	PC 38:4	PC 18:0-20:4	11119.8	pmol/mg tissue	+H+
Liver	CTRL	04	PC	PC 38:5	PC 16:0-22:5	273.831	pmol/mg tissue	+H+
Liver	CTRL	04	PC	PC 38:5	PC 18:0-20:5	19.4062	pmol/mg tissue	+H+
Liver	CTRL	04	PC	PC 38:5	PC 18:1-20:4	1531.98	pmol/mg tissue	+H+
Liver	CTRL	04	PC	PC 38:6	PC 16:0-22:6	2424.41	pmol/mg tissue	+H+
Liver	CTRL	04	PC	PC 38:6	PC 18:2-20:4	518.345	pmol/mg tissue	+H+
Liver	CTRL	04	PC	PC 39:3	PC 39:3	0.805192	pmol/mg tissue	+H+
Liver	CTRL	04	PC	PC 39:4	PC 19:0-20:4	127.316	pmol/mg tissue	+H+
Liver	CTRL	04	PC	PC 39:5	PC 19:1-20:4	20.5829	pmol/mg tissue	+H+
Liver	CTRL	04	PC	PC 39:6	PC 17:0-22:6	60.0602	pmol/mg tissue	+H+
Liver	CTRL	04	PC	PC 40:4	PC 20:0-20:4	58.7422	pmol/mg tissue	+H+
Liver	CTRL	04	PC	PC 40:5	PC 18:0-22:5	170.507	pmol/mg tissue	+H+
Liver	CTRL	04	PC	PC 40:5	PC 20:1-20:4	141.807	pmol/mg tissue	+H+
Liver	CTRL	04	PC	PC 40:6	PC 18:0-22:6	1449.43	pmol/mg tissue	+H+
Liver	CTRL	04	PC	PC 40:6	PC 18:1-22:5	44.3218	pmol/mg tissue	+H+
Liver	CTRL	04	PC	PC 40:6	PC 20:2-20:4	99.2296	pmol/mg tissue	+H+
Liver	CTRL	04	PC	PC 40:7	PC 18:1-22:6	471.826	pmol/mg tissue	+H+
Liver	CTRL	04	PC	PC 40:7	PC 20:3-20:4	38.897	pmol/mg tissue	+H+
Liver	CTRL	04	PC	PC 40:8	PC 18:2-22:6	46.4322	pmol/mg tissue	+H+
Liver	CTRL	04	PC	PC 40:8	PC 20:4-20:4	105.046	pmol/mg tissue	+H+
Liver	CTRL	04	PC	PC 41:6	PC 19:0-22:6	17.5648	pmol/mg tissue	+H+
Liver	CTRL	04	PC	PC 42:10	PC 20:4-22:6	12.4584	pmol/mg tissue	+H+
Liver	CTRL	04	PC	PC 42:5	PC 42:5	1.34709	pmol/mg tissue	+H+
Liver	CTRL	04	PC	PC 42:6	PC 42:6	2.11493	pmol/mg tissue	+H+
Liver	CTRL	04	PC	PC 42:7	PC 20:1-22:6	17.6134	pmol/mg tissue	+H+
Liver	CTRL	04	PC	PC 42:8	PC 42:8	10.9356	pmol/mg tissue	+H+
Liver	CTRL	04	PC O-	PC O-32:0	PC O-16:0/16:0	3.49096	pmol/mg tissue	+H+
Liver	CTRL	04	PC O-	PC O-32:1	PC O-32:1	3.93812	pmol/mg tissue	+H+
Liver	CTRL	04	PC O-	PC O-34:1	PC O-16:0/18:1	6.37816	pmol/mg tissue	+H+
Liver	CTRL	04	PC O-	PC O-34:1	PC O-18:1/16:0	5.72244	pmol/mg tissue	+H+
Liver	CTRL	04	PC O-	PC O-36:4	PC O-16:0/20:4	14.4055	pmol/mg tissue	+H+
Liver	CTRL	04	PC O-	PC O-36:5	PC O-16:1/20:4	23.6523	pmol/mg tissue	+H+
Liver	CTRL	04	PC O-	PC O-38:4	PC O-18:0/20:4	4.50051	pmol/mg tissue	+H+
Liver	CTRL	04	PC O-	PC O-38:5	PC O-18:1/20:4	29.3715	pmol/mg tissue	+H+
Liver	CTRL	04	PC O-	PC O-38:6	PC O-18:2/20:4	2.65952	pmol/mg tissue	+H+
Liver	CTRL	04	PC O-	PC O-40:5	PC O-40:5	0.443294	pmol/mg tissue	+H+
Liver	CTRL	04	PC O-	PC O-40:6	PC O-40:6	1.02021	pmol/mg tissue	+H+
Liver	CTRL	04	PE	PE 33:2	PE 33:2	2.06389	pmol/mg tissue	-H+
Liver	CTRL	04	PE	PE 34:1	PE 16:0-18:1	150.555	pmol/mg tissue	-H+
Liver	CTRL	04	PE	PE 34:2	PE 16:0-18:2	768.834	pmol/mg tissue	-H+
Liver	CTRL	04	PE	PE 34:3	PE 34:3	17.204	pmol/mg tissue	-H+
Liver	CTRL	04	PE	PE 35:2	PE 17:0-18:2	25.5728	pmol/mg tissue	-H+
Liver	CTRL	04	PE	PE 35:3	PE 35:3	1.00892	pmol/mg tissue	-H+
Liver	CTRL	04	PE	PE 35:5	PE 35:5	0.326151	pmol/mg tissue	-H+
Liver	CTRL	04	PE	PE 36:1	PE 18:0-18:1	53.6361	pmol/mg tissue	-H+
Liver	CTRL	04	PE	PE 36:2	PE 18:0-18:2	553.681	pmol/mg tissue	-H+
Liver	CTRL	04	PE	PE 36:2	PE 18:1-18:1	34.0402	pmol/mg tissue	-H+
Liver	CTRL	04	PE	PE 36:3	PE 18:1-18:2	223.448	pmol/mg tissue	-H+
Liver	CTRL	04	PE	PE 36:4	PE 16:0-20:4	1825.62	pmol/mg tissue	-H+
Liver	CTRL	04	PE	PE 36:4	PE 18:2-18:2	75.9021	pmol/mg tissue	-H+
Liver	CTRL	04	PE	PE 36:5	PE 16:0-20:5	4.44366	pmol/mg tissue	-H+
Liver	CTRL	04	PE	PE 36:5	PE 16:1-20:4	22.6486	pmol/mg tissue	-H+
Liver	CTRL	04	PE	PE 37:4	PE 17:0-20:4	141.331	pmol/mg tissue	-H+
Liver	CTRL	04	PE	PE 37:5	PE 17:1-20:4	4.24194	pmol/mg tissue	-H+
Liver	CTRL	04	PE	PE 37:6	PE 15:0-22:6	10.3157	pmol/mg tissue	-H+
Liver	CTRL	04	PE	PE 38:3	PE 38:3	45.7649	pmol/mg tissue	-H+
Liver	CTRL	04	PE	PE 38:4	PE 16:0-22:4	62.6469	pmol/mg tissue	-H+
Liver	CTRL	04	PE	PE 38:4	PE 18:0-20:4	4689.62	pmol/mg tissue	-H+
Liver	CTRL	04	PE	PE 38:5	PE 16:0-22:5	263.946	pmol/mg tissue	-H+
Liver	CTRL	04	PE	PE 38:5	PE 18:0-20:5	11.1422	pmol/mg tissue	-H+
Liver	CTRL	04	PE	PE 38:5	PE 18:1-20:4	732.182	pmol/mg tissue	-H+
Liver	CTRL	04	PE	PE 38:6	PE 16:0-22:6	2643.14	pmol/mg tissue	-H+
Liver	CTRL	04	PE	PE 38:6	PE 18:2-20:4	82.5594	pmol/mg tissue	-H+
Liver	CTRL	04	PE	PE 38:7	PE 16:1-22:6	23.2189	pmol/mg tissue	-H+
Liver	CTRL	04	PE	PE 39:3	PE 39:3	0.175129	pmol/mg tissue	-H+
Liver	CTRL	04	PE	PE 39:4	PE 19:0-20:4	74.3952	pmol/mg tissue	-H+
Liver	CTRL	04	PE	PE 39:5	PE 19:1-20:4	6.36382	pmol/mg tissue	-H+
Liver	CTRL	04	PE	PE 39:6	PE 17:0-22:6	51.8989	pmol/mg tissue	-H+
Liver	CTRL	04	PE	PE 40:3	PE 40:3	0.865934	pmol/mg tissue	-H+
Liver	CTRL	04	PE	PE 40:4	PE 18:0-22:4	50.8666	pmol/mg tissue	-H+
Liver	CTRL	04	PE	PE 40:4	PE 20:0-20:4	58.2965	pmol/mg tissue	-H+
Liver	CTRL	04	PE	PE 40:5	PE 18:0-22:5	148.18	pmol/mg tissue	-H+
Liver	CTRL	04	PE	PE 40:5	PE 20:1-20:4	55.3358	pmol/mg tissue	-H+
Liver	CTRL	04	PE	PE 40:6	PE 18:0-22:6	1299.46	pmol/mg tissue	-H+
Liver	CTRL	04	PE	PE 40:6	PE 18:1-22:5	62.5605	pmol/mg tissue	-H+
Liver	CTRL	04	PE	PE 40:6	PE 20:2-20:4	40.242	pmol/mg tissue	-H+
Liver	CTRL	04	PE	PE 40:7	PE 18:1-22:6	264.7	pmol/mg tissue	-H+
Liver	CTRL	04	PE	PE 40:8	PE 18:2-22:6	17.6973	pmol/mg tissue	-H+
Liver	CTRL	04	PE	PE 41:5	PE 41:5	3.64585	pmol/mg tissue	-H+
Liver	CTRL	04	PE	PE 41:6	PE 19:0-22:6	17.1784	pmol/mg tissue	-H+
Liver	CTRL	04	PE	PE 42:4	PE 42:4	0.521436	pmol/mg tissue	-H+
Liver	CTRL	04	PE	PE 42:6	PE 20:1-22:5	10.922	pmol/mg tissue	-H+
Liver	CTRL	04	PE	PE 42:7	PE 20:1-22:6	18.6495	pmol/mg tissue	-H+
Liver	CTRL	04	PE	PE 42:9	PE 42:9	0.315095	pmol/mg tissue	-H+
Liver	CTRL	04	PE	PE 43:5	PE 43:5	0.924059	pmol/mg tissue	-H+
Liver	CTRL	04	PE	PE 43:7	PE 43:7	4.81345	pmol/mg tissue	-H+
Liver	CTRL	04	PE O-	PE O-36:2	PE O-36:2	2.18917	pmol/mg tissue	-H+
Liver	CTRL	04	PE O-	PE O-36:5	PE O-16:1/20:4	106.626	pmol/mg tissue	-H+
Liver	CTRL	04	PE O-	PE O-37:5	PE O-37:5	12.2154	pmol/mg tissue	-H+
Liver	CTRL	04	PE O-	PE O-38:4	PE O-38:4	4.22003	pmol/mg tissue	-H+
Liver	CTRL	04	PE O-	PE O-38:5	PE O-16:1/22:4	18.4989	pmol/mg tissue	-H+
Liver	CTRL	04	PE O-	PE O-38:5	PE O-18:1/20:4	140.334	pmol/mg tissue	-H+
Liver	CTRL	04	PE O-	PE O-38:6	PE O-16:1/22:5	20.2359	pmol/mg tissue	-H+
Liver	CTRL	04	PE O-	PE O-38:6	PE O-18:2/20:4	42.3569	pmol/mg tissue	-H+
Liver	CTRL	04	PE O-	PE O-38:7	PE O-16:1/22:6	22.4827	pmol/mg tissue	-H+
Liver	CTRL	04	PE O-	PE O-39:5	PE O-39:5	4.40539	pmol/mg tissue	-H+
Liver	CTRL	04	PE O-	PE O-39:7	PE O-39:7	0.654758	pmol/mg tissue	-H+
Liver	CTRL	04	PE O-	PE O-40:4	PE O-40:4	1.37907	pmol/mg tissue	-H+
Liver	CTRL	04	PE O-	PE O-40:5	PE O-40:5	23.7417	pmol/mg tissue	-H+
Liver	CTRL	04	PE O-	PE O-40:6	PE O-18:1/22:5	21.4099	pmol/mg tissue	-H+
Liver	CTRL	04	PE O-	PE O-40:7	PE O-18:1/22:6	19.0419	pmol/mg tissue	-H+
Liver	CTRL	04	PG	PG 34:1	PG 16:0-18:1	94.9043	pmol/mg tissue	-H+
Liver	CTRL	04	PG	PG 34:2	PG 16:0-18:2	27.5958	pmol/mg tissue	-H+
Liver	CTRL	04	PG	PG 34:2	PG 16:1-18:1	1.23471	pmol/mg tissue	-H+
Liver	CTRL	04	PG	PG 36:1	PG 18:0-18:1	4.72306	pmol/mg tissue	-H+
Liver	CTRL	04	PG	PG 36:2	PG 18:0-18:2	15.6386	pmol/mg tissue	-H+
Liver	CTRL	04	PG	PG 36:2	PG 18:1-18:1	4.28112	pmol/mg tissue	-H+
Liver	CTRL	04	PG	PG 36:3	PG 18:1-18:2	9.58479	pmol/mg tissue	-H+
Liver	CTRL	04	PG	PG 36:4	PG 16:0-20:4	11.4121	pmol/mg tissue	-H+
Liver	CTRL	04	PG	PG 38:3	PG 18:0-20:3	0.446399	pmol/mg tissue	-H+
Liver	CTRL	04	PG	PG 38:3	PG 18:1-20:2	0.0352693	pmol/mg tissue	-H+
Liver	CTRL	04	PG	PG 38:4	PG 18:0-20:4	5.8478	pmol/mg tissue	-H+
Liver	CTRL	04	PG	PG 38:4	PG 18:1-20:3	0.513191	pmol/mg tissue	-H+
Liver	CTRL	04	PG	PG 40:6	PG 18:0-22:6	3.45302	pmol/mg tissue	-H+
Liver	CTRL	04	PG	PG 40:7	PG 18:1-22:6	4.21831	pmol/mg tissue	-H+
Liver	CTRL	04	PG	PG 40:8	PG 18:2-22:6	5.16158	pmol/mg tissue	-H+
Liver	CTRL	04	PG	PG 40:8	PG 20:4-20:4	1.70219	pmol/mg tissue	-H+
Liver	CTRL	04	PG	PG 43:9	PG 43:9	0.510155	pmol/mg tissue	-H+
Liver	CTRL	04	PI	PI 31:0	PI 31:0	0.0476865	pmol/mg tissue	-H+
Liver	CTRL	04	PI	PI 32:0	PI 16:0-16:0	1.51897	pmol/mg tissue	-H+
Liver	CTRL	04	PI	PI 32:1	PI 16:0-16:1	2.24971	pmol/mg tissue	-H+
Liver	CTRL	04	PI	PI 33:0	PI 15:0-18:0	0.148993	pmol/mg tissue	-H+
Liver	CTRL	04	PI	PI 33:0	PI 16:0-17:0	0.0491062	pmol/mg tissue	-H+
Liver	CTRL	04	PI	PI 33:1	PI 16:1-17:0	0.00285694	pmol/mg tissue	-H+
Liver	CTRL	04	PI	PI 33:2	PI 33:2	0.138159	pmol/mg tissue	-H+
Liver	CTRL	04	PI	PI 34:0	PI 16:0-18:0	6.4282	pmol/mg tissue	-H+
Liver	CTRL	04	PI	PI 34:1	PI 16:0-18:1	34.5859	pmol/mg tissue	-H+
Liver	CTRL	04	PI	PI 34:1	PI 16:1-18:0	80.8468	pmol/mg tissue	-H+
Liver	CTRL	04	PI	PI 34:2	PI 16:0-18:2	134.696	pmol/mg tissue	-H+
Liver	CTRL	04	PI	PI 34:2	PI 16:1-18:1	1.34043	pmol/mg tissue	-H+
Liver	CTRL	04	PI	PI 34:3	PI 16:0-18:3	0.924292	pmol/mg tissue	-H+
Liver	CTRL	04	PI	PI 35:1	PI 17:0-18:1	0.172215	pmol/mg tissue	-H+
Liver	CTRL	04	PI	PI 35:1	PI 17:1-18:0	0.306185	pmol/mg tissue	-H+
Liver	CTRL	04	PI	PI 35:2	PI 17:0-18:2	4.90293	pmol/mg tissue	-H+
Liver	CTRL	04	PI	PI 35:3	PI 35:3	0.0622754	pmol/mg tissue	-H+
Liver	CTRL	04	PI	PI 35:4	PI 15:0-20:4	0.300874	pmol/mg tissue	-H+
Liver	CTRL	04	PI	PI 35:5	PI 35:5	0.254763	pmol/mg tissue	-H+
Liver	CTRL	04	PI	PI 36:0	PI 18:0-18:0	0.426941	pmol/mg tissue	-H+
Liver	CTRL	04	PI	PI 36:1	PI 16:0-20:1	0.314149	pmol/mg tissue	-H+
Liver	CTRL	04	PI	PI 36:1	PI 18:0-18:1	8.39085	pmol/mg tissue	-H+
Liver	CTRL	04	PI	PI 36:2	PI 16:0-20:2	1.44699	pmol/mg tissue	-H+
Liver	CTRL	04	PI	PI 36:2	PI 18:0-18:2	216.176	pmol/mg tissue	-H+
Liver	CTRL	04	PI	PI 36:2	PI 18:1-18:1	3.7145	pmol/mg tissue	-H+
Liver	CTRL	04	PI	PI 36:3	PI 16:0-20:3	12.265	pmol/mg tissue	-H+
Liver	CTRL	04	PI	PI 36:3	PI 18:0-18:3	1.69885	pmol/mg tissue	-H+
Liver	CTRL	04	PI	PI 36:3	PI 18:1-18:2	14.1068	pmol/mg tissue	-H+
Liver	CTRL	04	PI	PI 36:4	PI 16:0-20:4	376.348	pmol/mg tissue	-H+
Liver	CTRL	04	PI	PI 36:5	PI 16:0-20:5	1.49881	pmol/mg tissue	-H+
Liver	CTRL	04	PI	PI 36:5	PI 16:1-20:4	0.817039	pmol/mg tissue	-H+
Liver	CTRL	04	PI	PI 37:0	PI 37:0	0.0191742	pmol/mg tissue	-H+
Liver	CTRL	04	PI	PI 37:2	PI 18:0-19:2	0.217885	pmol/mg tissue	-H+
Liver	CTRL	04	PI	PI 37:2	PI 18:2-19:0	0.375164	pmol/mg tissue	-H+
Liver	CTRL	04	PI	PI 37:3	PI 17:0-20:3	0.829754	pmol/mg tissue	-H+
Liver	CTRL	04	PI	PI 37:3	PI 18:0-19:3	0.14165	pmol/mg tissue	-H+
Liver	CTRL	04	PI	PI 38:1	PI 18:0-20:1	1.06397	pmol/mg tissue	-H+
Liver	CTRL	04	PI	PI 38:2	PI 18:0-20:2	2.56082	pmol/mg tissue	-H+
Liver	CTRL	04	PI	PI 38:4	PI 18:0-20:4	3911.78	pmol/mg tissue	-H+
Liver	CTRL	04	PI	PI 38:4	PI 18:1-20:3	3.09275	pmol/mg tissue	-H+
Liver	CTRL	04	PI	PI 38:5	PI 16:0-22:5	16.3037	pmol/mg tissue	-H+
Liver	CTRL	04	PI	PI 38:5	PI 18:0-20:5	8.53772	pmol/mg tissue	-H+
Liver	CTRL	04	PI	PI 38:5	PI 18:1-20:4	95.1343	pmol/mg tissue	-H+
Liver	CTRL	04	PI	PI 38:6	PI 16:0-22:6	31.4361	pmol/mg tissue	-H+
Liver	CTRL	04	PI	PI 38:6	PI 18:2-20:4	3.81765	pmol/mg tissue	-H+
Liver	CTRL	04	PI	PI 38:7	PI 38:7	3.64423	pmol/mg tissue	-H+
Liver	CTRL	04	PI	PI 39:3	PI 19:0-20:3	0.0860113	pmol/mg tissue	-H+
Liver	CTRL	04	PI	PI 39:4	PI 19:0-20:4	19.2023	pmol/mg tissue	-H+
Liver	CTRL	04	PI	PI 39:5	PI 17:0-22:5	0.839748	pmol/mg tissue	-H+
Liver	CTRL	04	PI	PI 39:5	PI 19:1-20:4	1.05723	pmol/mg tissue	-H+
Liver	CTRL	04	PI	PI 39:6	PI 17:0-22:6	1.88519	pmol/mg tissue	-H+
Liver	CTRL	04	PI	PI 40:4	PI 18:0-22:4	25.2945	pmol/mg tissue	-H+
Liver	CTRL	04	PI	PI 40:5	PI 18:0-22:5	50.9108	pmol/mg tissue	-H+
Liver	CTRL	04	PI	PI 40:5	PI 18:1-22:4	0.955211	pmol/mg tissue	-H+
Liver	CTRL	04	PI	PI 40:5	PI 20:1-20:4	2.96254	pmol/mg tissue	-H+
Liver	CTRL	04	PI	PI 40:6	PI 18:0-22:6	152.768	pmol/mg tissue	-H+
Liver	CTRL	04	PI	PI 40:6	PI 18:1-22:5	1.66607	pmol/mg tissue	-H+
Liver	CTRL	04	PI	PI 41:6	PI 41:6	0.219259	pmol/mg tissue	-H+
Liver	CTRL	04	PI	PI 42:6	PI 42:6	0.147065	pmol/mg tissue	-H+
Liver	CTRL	04	PS	PS 34:0	PS 16:0-18:0	0.243744	pmol/mg tissue	-H+
Liver	CTRL	04	PS	PS 34:1	PS 16:0-18:1	1.79866	pmol/mg tissue	-H+
Liver	CTRL	04	PS	PS 34:1	PS 16:1-18:0	1.13871	pmol/mg tissue	-H+
Liver	CTRL	04	PS	PS 34:2	PS 16:0-18:2	1.43426	pmol/mg tissue	-H+
Liver	CTRL	04	PS	PS 35:1	PS 17:0-18:1	0.388637	pmol/mg tissue	-H+
Liver	CTRL	04	PS	PS 36:1	PS 18:0-18:1	47.1384	pmol/mg tissue	-H+
Liver	CTRL	04	PS	PS 36:2	PS 18:0-18:2	29.5796	pmol/mg tissue	-H+
Liver	CTRL	04	PS	PS 36:2	PS 18:1-18:1	2.16167	pmol/mg tissue	-H+
Liver	CTRL	04	PS	PS 36:3	PS 18:1-18:2	0.751693	pmol/mg tissue	-H+
Liver	CTRL	04	PS	PS 36:4	PS 16:0-20:4	43.4892	pmol/mg tissue	-H+
[truncated: 7,657 more rows]

## Sheet: Duodenum
Tissue	Diet	Biological_replicate	Lipid class	Lipid species	Lipid variable	value	unit	Adduct
Duodenum	CTRL	01	ACar	ACar 16:0	ACar 16:0	0.0355091	pmol/ug protein	+H+
Duodenum	CTRL	01	ACar	ACar 18:0	ACar 18:0	0.017055	pmol/ug protein	+H+
Duodenum	CTRL	01	ACar	ACar 18:1	ACar 18:1	0.0135851	pmol/ug protein	+H+
Duodenum	CTRL	01	ACar	ACar 18:2	ACar 18:2	0.0141012	pmol/ug protein	+H+
Duodenum	CTRL	01	CE	CE 16:0	CE 16:0	0.0161691	pmol/ug protein	+NH4+
Duodenum	CTRL	01	CE	CE 17:2	CE 17:2	0.145136	pmol/ug protein	+NH4+
Duodenum	CTRL	01	CE	CE 18:1	CE 18:1	0.113595	pmol/ug protein	+NH4+
Duodenum	CTRL	01	CE	CE 18:2	CE 18:2	0.103654	pmol/ug protein	+NH4+
Duodenum	CTRL	01	CE	CE 20:3	CE 20:3	0.00493539	pmol/ug protein	+NH4+
Duodenum	CTRL	01	CE	CE 20:4	CE 20:4	0.16521	pmol/ug protein	+NH4+
Duodenum	CTRL	01	CE	CE 22:4	CE 22:4	0.00850158	pmol/ug protein	+NH4+
Duodenum	CTRL	01	CE	CE 22:5	CE 22:5	0.00230547	pmol/ug protein	+NH4+
Duodenum	CTRL	01	CL	CL 66:2	CL 66:2	0.00210142	pmol/ug protein	-2H+
Duodenum	CTRL	01	CL	CL 68:2	CL 68:2	0.081013	pmol/ug protein	-2H+
Duodenum	CTRL	01	CL	CL 68:3	CL 68:3	0.0400906	pmol/ug protein	-2H+
Duodenum	CTRL	01	CL	CL 68:4	CL 68:4	0.0216646	pmol/ug protein	-2H+
Duodenum	CTRL	01	CL	CL 68:5	CL 68:5	0.00693089	pmol/ug protein	-2H+
Duodenum	CTRL	01	CL	CL 68:6	CL 68:6	0.00704532	pmol/ug protein	-2H+
Duodenum	CTRL	01	CL	CL 69:2	CL 69:2	0.00224958	pmol/ug protein	-2H+
Duodenum	CTRL	01	CL	CL 69:4	CL 69:4	0.00249538	pmol/ug protein	-2H+
Duodenum	CTRL	01	CL	CL 70:3	CL 70:3	0.0095431	pmol/ug protein	-2H+
Duodenum	CTRL	01	CL	CL 70:4	CL 70:4	0.183133	pmol/ug protein	-2H+
Duodenum	CTRL	01	CL	CL 70:5	CL 70:5	0.194024	pmol/ug protein	-2H+
Duodenum	CTRL	01	CL	CL 70:6	CL 70:6	0.156566	pmol/ug protein	-2H+
Duodenum	CTRL	01	CL	CL 70:7	CL 70:7	0.0990601	pmol/ug protein	-2H+
Duodenum	CTRL	01	CL	CL 71:6	CL 71:6	0.0053316	pmol/ug protein	-2H+
Duodenum	CTRL	01	CL	CL 72:4	CL 72:4	0.0026368	pmol/ug protein	-2H+
Duodenum	CTRL	01	CL	CL 72:6	CL 72:6	0.908028	pmol/ug protein	-2H+
Duodenum	CTRL	01	CL	CL 72:7	CL 72:7	1.64958	pmol/ug protein	-2H+
Duodenum	CTRL	01	CL	CL 72:8	CL 72:8	1.46445	pmol/ug protein	-2H+
Duodenum	CTRL	01	CL	CL 74:7	CL 74:7	0.179396	pmol/ug protein	-2H+
Duodenum	CTRL	01	CL	CL 74:8	CL 74:8	0.337063	pmol/ug protein	-2H+
Duodenum	CTRL	01	CL	CL 74:9	CL 74:9	0.347212	pmol/ug protein	-2H+
Duodenum	CTRL	01	CL	CL 76:10	CL 76:10	0.0603513	pmol/ug protein	-2H+
Duodenum	CTRL	01	CL	CL 76:8	CL 76:8	0.0144799	pmol/ug protein	-2H+
Duodenum	CTRL	01	CL	CL 76:9	CL 76:9	0.0191593	pmol/ug protein	-2H+
Duodenum	CTRL	01	Cer	Cer 32:1;2	Cer 15:0;2/17:1	0.000375969	pmol/ug protein	+HCOO-
Duodenum	CTRL	01	Cer	Cer 32:1;2	Cer 18:1;2/14:0	0.000950918	pmol/ug protein	+HCOO-
Duodenum	CTRL	01	Cer	Cer 33:1;2	Cer 17:1;2/16:0	0.00092188	pmol/ug protein	+HCOO-
Duodenum	CTRL	01	Cer	Cer 33:1;2	Cer 18:1;2/15:0	0.000496377	pmol/ug protein	+HCOO-
Duodenum	CTRL	01	Cer	Cer 34:0;2	Cer 18:0;2/16:0	0.010324	pmol/ug protein	+HCOO-
Duodenum	CTRL	01	Cer	Cer 34:0;3	Cer 34:0;3	0.0192714	pmol/ug protein	+HCOO-
Duodenum	CTRL	01	Cer	Cer 34:1;2	Cer 18:1;2/16:0	0.388852	pmol/ug protein	+HCOO-
Duodenum	CTRL	01	Cer	Cer 34:1;3	Cer 18:1;2/16:0;1	0.00140525	pmol/ug protein	+HCOO-
Duodenum	CTRL	01	Cer	Cer 34:2;2	Cer 18:1;2/16:1	0.00194039	pmol/ug protein	+HCOO-
Duodenum	CTRL	01	Cer	Cer 34:2;2	Cer 18:2;2/16:0	0.0424233	pmol/ug protein	+HCOO-
Duodenum	CTRL	01	Cer	Cer 36:0;2	Cer 18:0;2/18:0	0.000526766	pmol/ug protein	+HCOO-
Duodenum	CTRL	01	Cer	Cer 36:1;2	Cer 18:1;2/18:0	0.0495735	pmol/ug protein	+HCOO-
Duodenum	CTRL	01	Cer	Cer 36:2;2	Cer 18:1;2/18:1	0.000404334	pmol/ug protein	+HCOO-
Duodenum	CTRL	01	Cer	Cer 36:2;2	Cer 18:2;2/18:0	0.00930921	pmol/ug protein	+HCOO-
Duodenum	CTRL	01	Cer	Cer 37:2;3	Cer 18:1;2/19:1;1	0.056042	pmol/ug protein	+HCOO-
Duodenum	CTRL	01	Cer	Cer 38:0;2	Cer 18:0;2/20:0	0.000708077	pmol/ug protein	+HCOO-
Duodenum	CTRL	01	Cer	Cer 38:1;2	Cer 18:1;2/20:0	0.038388	pmol/ug protein	+HCOO-
Duodenum	CTRL	01	Cer	Cer 38:2;2	Cer 18:2;2/20:0	0.00904419	pmol/ug protein	+HCOO-
Duodenum	CTRL	01	Cer	Cer 39:1;2	Cer 18:1;2/21:0	0.00129566	pmol/ug protein	+HCOO-
Duodenum	CTRL	01	Cer	Cer 40:1;2	Cer 18:1;2/22:0	0.0456157	pmol/ug protein	+HCOO-
Duodenum	CTRL	01	Cer	Cer 40:2;2	Cer 18:1;2/22:1	0.00398732	pmol/ug protein	+HCOO-
Duodenum	CTRL	01	Cer	Cer 40:2;2	Cer 18:2;2/22:0	0.00925735	pmol/ug protein	+HCOO-
Duodenum	CTRL	01	Cer	Cer 41:1;2	Cer 17:1;2/24:0	0.000532461	pmol/ug protein	+HCOO-
Duodenum	CTRL	01	Cer	Cer 41:1;2	Cer 18:1;2/23:0	0.0131621	pmol/ug protein	+HCOO-
Duodenum	CTRL	01	Cer	Cer 41:2;2	Cer 17:1;2/24:1	0.000907646	pmol/ug protein	+HCOO-
Duodenum	CTRL	01	Cer	Cer 41:2;2	Cer 18:1;2/23:1	0.00135375	pmol/ug protein	+HCOO-
Duodenum	CTRL	01	Cer	Cer 42:0;2	Cer 18:0;2/24:0	0.0014822	pmol/ug protein	+HCOO-
Duodenum	CTRL	01	Cer	Cer 42:1;2	Cer 18:1;2/24:0	0.152224	pmol/ug protein	+HCOO-
Duodenum	CTRL	01	Cer	Cer 42:1;3	Cer 42:1;3	0.010528	pmol/ug protein	+HCOO-
Duodenum	CTRL	01	Cer	Cer 42:2;2	Cer 18:0;2/24:2	0.0151962	pmol/ug protein	+HCOO-
Duodenum	CTRL	01	Cer	Cer 42:2;2	Cer 18:1;2/24:1	0.102685	pmol/ug protein	+HCOO-
Duodenum	CTRL	01	Cer	Cer 42:2;2	Cer 18:2;2/24:0	0.0304844	pmol/ug protein	+HCOO-
Duodenum	CTRL	01	Cer	Cer 43:1;2	Cer 43:1;2	0.00367206	pmol/ug protein	+HCOO-
Duodenum	CTRL	01	Cer	Cer 44:2;2	Cer 44:2;2	0.000553817	pmol/ug protein	+HCOO-
Duodenum	CTRL	01	DAG	DAG 30:0	DAG 14:0-16:0	0.0925522	pmol/ug protein	+HCOO-
Duodenum	CTRL	01	DAG	DAG 30:1	DAG 14:0-16:1	0.0592364	pmol/ug protein	+HCOO-
Duodenum	CTRL	01	DAG	DAG 31:0	DAG 31:0	0.0264864	pmol/ug protein	+HCOO-
Duodenum	CTRL	01	DAG	DAG 31:1	DAG 15:0-16:1	0.0449934	pmol/ug protein	+HCOO-
Duodenum	CTRL	01	DAG	DAG 32:0	DAG 16:0-16:0	0.51229	pmol/ug protein	+HCOO-
Duodenum	CTRL	01	DAG	DAG 32:1	DAG 14:0-18:1	0.0625498	pmol/ug protein	+HCOO-
Duodenum	CTRL	01	DAG	DAG 32:1	DAG 16:0-16:1	0.155565	pmol/ug protein	+HCOO-
Duodenum	CTRL	01	DAG	DAG 32:2	DAG 14:0-18:2	0.053868	pmol/ug protein	+HCOO-
Duodenum	CTRL	01	DAG	DAG 32:2	DAG 16:1-16:1	0.0599493	pmol/ug protein	+HCOO-
Duodenum	CTRL	01	DAG	DAG 33:0	DAG 16:0-17:0	0.0365498	pmol/ug protein	+HCOO-
Duodenum	CTRL	01	DAG	DAG 33:1	DAG 15:0-18:1	0.0810038	pmol/ug protein	+HCOO-
Duodenum	CTRL	01	DAG	DAG 33:2	DAG 15:0-18:2	0.0340405	pmol/ug protein	+HCOO-
Duodenum	CTRL	01	DAG	DAG 34:0	DAG 16:0-18:0	0.307539	pmol/ug protein	+HCOO-
Duodenum	CTRL	01	DAG	DAG 34:1	DAG 16:0-18:1	1.21561	pmol/ug protein	+HCOO-
Duodenum	CTRL	01	DAG	DAG 34:1	DAG 16:1-18:0	0.0284036	pmol/ug protein	+HCOO-
Duodenum	CTRL	01	DAG	DAG 34:2	DAG 16:0-18:2	1.78502	pmol/ug protein	+HCOO-
Duodenum	CTRL	01	DAG	DAG 34:2	DAG 16:1-18:1	0.21226	pmol/ug protein	+HCOO-
Duodenum	CTRL	01	DAG	DAG 34:3	DAG 16:0-18:3	0.0271403	pmol/ug protein	+HCOO-
Duodenum	CTRL	01	DAG	DAG 34:3	DAG 16:1-18:2	0.121719	pmol/ug protein	+HCOO-
Duodenum	CTRL	01	DAG	DAG 35:0	DAG 17:0-18:0	0.00199003	pmol/ug protein	+HCOO-
Duodenum	CTRL	01	DAG	DAG 35:1	DAG 17:0-18:1	0.0328553	pmol/ug protein	+HCOO-
Duodenum	CTRL	01	DAG	DAG 35:2	DAG 17:0-18:2	0.0606324	pmol/ug protein	+HCOO-
Duodenum	CTRL	01	DAG	DAG 35:2	DAG 17:1-18:1	0.0384463	pmol/ug protein	+HCOO-
Duodenum	CTRL	01	DAG	DAG 35:3	DAG 17:1-18:2	0.00180893	pmol/ug protein	+HCOO-
Duodenum	CTRL	01	DAG	DAG 35:3	DAG 17:2-18:1	0.00152062	pmol/ug protein	+HCOO-
Duodenum	CTRL	01	DAG	DAG 36:1	DAG 18:0-18:1	0.453684	pmol/ug protein	+HCOO-
Duodenum	CTRL	01	DAG	DAG 36:2	DAG 18:0-18:2	0.977682	pmol/ug protein	+HCOO-
Duodenum	CTRL	01	DAG	DAG 36:2	DAG 18:1-18:1	1.56318	pmol/ug protein	+HCOO-
Duodenum	CTRL	01	DAG	DAG 36:3	DAG 16:0-20:3	0.103539	pmol/ug protein	+HCOO-
Duodenum	CTRL	01	DAG	DAG 36:3	DAG 17:1-19:2	0.00378159	pmol/ug protein	+HCOO-
Duodenum	CTRL	01	DAG	DAG 36:3	DAG 18:0-18:3	0.00512858	pmol/ug protein	+HCOO-
Duodenum	CTRL	01	DAG	DAG 36:3	DAG 18:1-18:2	1.64722	pmol/ug protein	+HCOO-
Duodenum	CTRL	01	DAG	DAG 36:4	DAG 16:0-20:4	1.51621	pmol/ug protein	+HCOO-
Duodenum	CTRL	01	DAG	DAG 36:4	DAG 16:1-20:3	0.00479198	pmol/ug protein	+HCOO-
Duodenum	CTRL	01	DAG	DAG 36:4	DAG 18:1-18:3	0.147388	pmol/ug protein	+HCOO-
Duodenum	CTRL	01	DAG	DAG 36:4	DAG 18:2-18:2	0.760474	pmol/ug protein	+HCOO-
Duodenum	CTRL	01	DAG	DAG 36:5	DAG 18:2-18:3	0.0447094	pmol/ug protein	+HCOO-
Duodenum	CTRL	01	DAG	DAG 37:2	DAG 18:2-19:0	0.0206607	pmol/ug protein	+HCOO-
Duodenum	CTRL	01	DAG	DAG 37:3	DAG 37:3	0.0120036	pmol/ug protein	+HCOO-
Duodenum	CTRL	01	DAG	DAG 38:1	DAG 38:1	0.0174555	pmol/ug protein	+HCOO-
Duodenum	CTRL	01	DAG	DAG 38:2	DAG 38:2	0.114112	pmol/ug protein	+HCOO-
Duodenum	CTRL	01	DAG	DAG 38:3	DAG 18:2-20:1	0.248934	pmol/ug protein	+HCOO-
Duodenum	CTRL	01	DAG	DAG 38:4	DAG 16:0-22:4	0.574777	pmol/ug protein	+HCOO-
Duodenum	CTRL	01	DAG	DAG 38:4	DAG 18:0-20:4	2.15837	pmol/ug protein	+HCOO-
Duodenum	CTRL	01	DAG	DAG 38:4	DAG 18:1-20:3	0.321614	pmol/ug protein	+HCOO-
Duodenum	CTRL	01	DAG	DAG 38:5	DAG 18:1-20:4	0.543038	pmol/ug protein	+HCOO-
Duodenum	CTRL	01	DAG	DAG 38:5	DAG 18:2-20:3	0.0377458	pmol/ug protein	+HCOO-
Duodenum	CTRL	01	DAG	DAG 38:6	DAG 16:0-22:6	0.138638	pmol/ug protein	+HCOO-
Duodenum	CTRL	01	DAG	DAG 38:6	DAG 18:2-20:4	0.255195	pmol/ug protein	+HCOO-
Duodenum	CTRL	01	DAG	DAG 40:2	DAG 40:2	0.018288	pmol/ug protein	+HCOO-
Duodenum	CTRL	01	DAG	DAG 40:5	DAG 18:0-22:5	0.0380008	pmol/ug protein	+HCOO-
Duodenum	CTRL	01	DAG	DAG 40:5	DAG 18:1-22:4	0.117224	pmol/ug protein	+HCOO-
Duodenum	CTRL	01	DAG	DAG 40:6	DAG 18:0-22:6	0.0458521	pmol/ug protein	+HCOO-
Duodenum	CTRL	01	DAG	DAG 40:6	DAG 18:1-22:5	0.0652166	pmol/ug protein	+HCOO-
Duodenum	CTRL	01	DAG	DAG 40:6	DAG 18:2-22:4	0.0606967	pmol/ug protein	+HCOO-
Duodenum	CTRL	01	DAG	DAG 40:7	DAG 18:1-22:6	0.0552224	pmol/ug protein	+HCOO-
Duodenum	CTRL	01	DAG	DAG 40:8	DAG 20:4-20:4	0.120905	pmol/ug protein	+HCOO-
Duodenum	CTRL	01	DAG	DAG 42:0	DAG 42:0	0.00312225	pmol/ug protein	+HCOO-
Duodenum	CTRL	01	DAG	DAG 42:1	DAG 42:1	0.00303545	pmol/ug protein	+HCOO-
Duodenum	CTRL	01	GM3	GM3 32:1;2	GM3 32:1;2	0.00135599	pmol/ug protein	-H+
Duodenum	CTRL	01	GM3	GM3 32:1;3	GM3 32:1;3	0.00137548	pmol/ug protein	-H+
Duodenum	CTRL	01	GM3	GM3 33:1;3	GM3 33:1;3	0.00155914	pmol/ug protein	-H+
Duodenum	CTRL	01	GM3	GM3 34:0;2	GM3 34:0;2	0.000869167	pmol/ug protein	-H+
Duodenum	CTRL	01	GM3	GM3 34:0;3	GM3 34:0;3	0.0455245	pmol/ug protein	-H+
Duodenum	CTRL	01	GM3	GM3 34:1;2	GM3 34:1;2	0.0941028	pmol/ug protein	-H+
Duodenum	CTRL	01	GM3	GM3 34:1;3	GM3 34:1;3	0.155738	pmol/ug protein	-H+
Duodenum	CTRL	01	GM3	GM3 34:2;2	GM3 34:2;2	0.000914895	pmol/ug protein	-H+
Duodenum	CTRL	01	GM3	GM3 34:2;3	GM3 34:2;3	0.00447125	pmol/ug protein	-H+
Duodenum	CTRL	01	GM3	GM3 35:1;2	GM3 35:1;2	0.00108368	pmol/ug protein	-H+
Duodenum	CTRL	01	GM3	GM3 35:1;3	GM3 35:1;3	0.00282077	pmol/ug protein	-H+
Duodenum	CTRL	01	GM3	GM3 36:0;2	GM3 36:0;2	0.00168323	pmol/ug protein	-H+
Duodenum	CTRL	01	GM3	GM3 36:0;3	GM3 36:0;3	0.00792204	pmol/ug protein	-H+
Duodenum	CTRL	01	GM3	GM3 36:1;2	GM3 36:1;2	0.0539035	pmol/ug protein	-H+
Duodenum	CTRL	01	GM3	GM3 36:1;3	GM3 36:1;3	0.00488543	pmol/ug protein	-H+
Duodenum	CTRL	01	GM3	GM3 36:2;2	GM3 36:2;2	0.00277215	pmol/ug protein	-H+
Duodenum	CTRL	01	GM3	GM3 37:1;2	GM3 37:1;2	0.00091102	pmol/ug protein	-H+
Duodenum	CTRL	01	GM3	GM3 37:1;3	GM3 37:1;3	0.000678821	pmol/ug protein	-H+
Duodenum	CTRL	01	GM3	GM3 38:0;3	GM3 38:0;3	0.0555726	pmol/ug protein	-H+
Duodenum	CTRL	01	GM3	GM3 38:1;2	GM3 38:1;2	0.0574001	pmol/ug protein	-H+
Duodenum	CTRL	01	GM3	GM3 38:1;3	GM3 38:1;3	0.00719614	pmol/ug protein	-H+
Duodenum	CTRL	01	GM3	GM3 38:2;2	GM3 38:2;2	0.0142609	pmol/ug protein	-H+
Duodenum	CTRL	01	GM3	GM3 38:2;3	GM3 38:2;3	0.00344543	pmol/ug protein	-H+
Duodenum	CTRL	01	GM3	GM3 39:1;2	GM3 39:1;2	0.0066981	pmol/ug protein	-H+
Duodenum	CTRL	01	GM3	GM3 39:1;3	GM3 39:1;3	0.000345942	pmol/ug protein	-H+
Duodenum	CTRL	01	GM3	GM3 40:0;3	GM3 40:0;3	0.0201297	pmol/ug protein	-H+
Duodenum	CTRL	01	GM3	GM3 40:1;2	GM3 40:1;2	0.0228249	pmol/ug protein	-H+
Duodenum	CTRL	01	GM3	GM3 40:1;3	GM3 40:1;3	0.00316627	pmol/ug protein	-H+
Duodenum	CTRL	01	GM3	GM3 40:2;2	GM3 40:2;2	0.00286544	pmol/ug protein	-H+
Duodenum	CTRL	01	GM3	GM3 40:2;3	GM3 40:2;3	0.00242127	pmol/ug protein	-H+
Duodenum	CTRL	01	GM3	GM3 41:0;3	GM3 41:0;3	0.00211798	pmol/ug protein	-H+
Duodenum	CTRL	01	GM3	GM3 42:1;2	GM3 42:1;2	0.0178171	pmol/ug protein	-H+
Duodenum	CTRL	01	GM3	GM3 42:1;3	GM3 42:1;3	0.0187129	pmol/ug protein	-H+
Duodenum	CTRL	01	GM3	GM3 42:2;2	GM3 42:2;2	0.022237	pmol/ug protein	-H+
Duodenum	CTRL	01	GM3	GM3 42:2;3	GM3 42:2;3	0.00861478	pmol/ug protein	-H+
Duodenum	CTRL	01	GM3	GM3 43:1;2	GM3 43:1;2	0.00123266	pmol/ug protein	-H+
Duodenum	CTRL	01	GM3	GM3 43:1;3	GM3 43:1;3	2.66644e-05	pmol/ug protein	-H+
Duodenum	CTRL	01	GM3	GM3 45:0;2	GM3 45:0;2	0.00307927	pmol/ug protein	-H+
Duodenum	CTRL	01	GM3	GM3 46:2;2	GM3 46:2;2	0.00104799	pmol/ug protein	-H+
Duodenum	CTRL	01	HexCer	HexCer 32:1;2	HexCer 18:1;2/14:0	0.0249756	pmol/ug protein	+HCOO-
Duodenum	CTRL	01	HexCer	HexCer 33:1;2	HexCer 18:1;2/15:0	0.00650939	pmol/ug protein	+HCOO-
Duodenum	CTRL	01	HexCer	HexCer 34:1;2	HexCer 18:1;2/16:0	0.0962219	pmol/ug protein	+HCOO-
Duodenum	CTRL	01	HexCer	HexCer 34:1;3	HexCer 34:1;3	0.157917	pmol/ug protein	+HCOO-
Duodenum	CTRL	01	HexCer	HexCer 36:1;2	HexCer 18:1;2/18:0	0.00516919	pmol/ug protein	+HCOO-
Duodenum	CTRL	01	HexCer	HexCer 38:1;2	HexCer 18:1;2/20:0	0.0343906	pmol/ug protein	+HCOO-
Duodenum	CTRL	01	HexCer	HexCer 38:1;3	HexCer 38:1;3	0.00156448	pmol/ug protein	+HCOO-
Duodenum	CTRL	01	HexCer	HexCer 40:1;2	HexCer 18:1;2/22:0	0.0236525	pmol/ug protein	+HCOO-
Duodenum	CTRL	01	HexCer	HexCer 40:1;3	HexCer 40:1;3	0.00587988	pmol/ug protein	+HCOO-
Duodenum	CTRL	01	HexCer	HexCer 40:2;3	HexCer 18:1;2/22:1;1	0.00149993	pmol/ug protein	+HCOO-
Duodenum	CTRL	01	HexCer	HexCer 41:1;2	HexCer 18:1;2/23:0	0.00863203	pmol/ug protein	+HCOO-
Duodenum	CTRL	01	HexCer	HexCer 42:1;2	HexCer 18:1;2/24:0	0.0639896	pmol/ug protein	+HCOO-
Duodenum	CTRL	01	HexCer	HexCer 42:1;3	HexCer 18:1;2/24:0;1	0.0448288	pmol/ug protein	+HCOO-
Duodenum	CTRL	01	HexCer	HexCer 42:2;2	HexCer 18:1;2/24:1	0.0632898	pmol/ug protein	+HCOO-
Duodenum	CTRL	01	HexCer	HexCer 42:2;3	HexCer 18:1;2/24:1;1	0.00136177	pmol/ug protein	+HCOO-
Duodenum	CTRL	01	LPA	LPA 18:0	LPA 18:0	0.0846522	pmol/ug protein	-H+
Duodenum	CTRL	01	LPC	LPC 14:0	LPC 14:0	0.00890353	pmol/ug protein	+H+
Duodenum	CTRL	01	LPC	LPC 14:1	LPC 14:1	0.00134528	pmol/ug protein	+H+
Duodenum	CTRL	01	LPC	LPC 15:1	LPC 15:1	0.00739067	pmol/ug protein	+H+
Duodenum	CTRL	01	LPC	LPC 15:2	LPC 15:2	0.000944627	pmol/ug protein	+H+
Duodenum	CTRL	01	LPC	LPC 16:0	LPC 16:0	2.67124	pmol/ug protein	+H+
Duodenum	CTRL	01	LPC	LPC 16:1	LPC 16:1	0.0476386	pmol/ug protein	+H+
Duodenum	CTRL	01	LPC	LPC 16:2	LPC 16:2	0.00237854	pmol/ug protein	+H+
Duodenum	CTRL	01	LPC	LPC 17:0	LPC 17:0	0.0463107	pmol/ug protein	+H+
Duodenum	CTRL	01	LPC	LPC 17:1	LPC 17:1	0.00172557	pmol/ug protein	+H+
Duodenum	CTRL	01	LPC	LPC 17:2	LPC 17:2	0.000347347	pmol/ug protein	+H+
Duodenum	CTRL	01	LPC	LPC 18:0	LPC 18:0	1.42569	pmol/ug protein	+H+
Duodenum	CTRL	01	LPC	LPC 18:1	LPC 18:1	0.503643	pmol/ug protein	+H+
Duodenum	CTRL	01	LPC	LPC 18:2	LPC 18:2	1.8399	pmol/ug protein	+H+
Duodenum	CTRL	01	LPC	LPC 19:0	LPC 19:0	0.00626252	pmol/ug protein	+H+
Duodenum	CTRL	01	LPC	LPC 19:3	LPC 19:3	0.000819871	pmol/ug protein	+H+
Duodenum	CTRL	01	LPC	LPC 19:4	LPC 19:4	0.00550961	pmol/ug protein	+H+
Duodenum	CTRL	01	LPC	LPC 20:0	LPC 20:0	0.00713503	pmol/ug protein	+H+
Duodenum	CTRL	01	LPC	LPC 20:1	LPC 20:1	0.025082	pmol/ug protein	+H+
Duodenum	CTRL	01	LPC	LPC 20:2	LPC 20:2	0.00874973	pmol/ug protein	+H+
Duodenum	CTRL	01	LPC	LPC 20:3	LPC 20:3	0.0315493	pmol/ug protein	+H+
Duodenum	CTRL	01	LPC	LPC 20:4	LPC 20:4	2.53467	pmol/ug protein	+H+
Duodenum	CTRL	01	LPC	LPC 21:2	LPC 21:2	0.00942908	pmol/ug protein	+H+
Duodenum	CTRL	01	LPC	LPC 22:0	LPC 22:0	0.00124103	pmol/ug protein	+H+
Duodenum	CTRL	01	LPC	LPC 22:4	LPC 22:4	0.0345219	pmol/ug protein	+H+
Duodenum	CTRL	01	LPC	LPC 22:5	LPC 22:5	0.0152802	pmol/ug protein	+H+
Duodenum	CTRL	01	LPC	LPC 22:6	LPC 22:6	0.0381666	pmol/ug protein	+H+
Duodenum	CTRL	01	LPC O-	LPC O-15:0	LPC O-15:0	0.0218779	pmol/ug protein	+H+
Duodenum	CTRL	01	LPC O-	LPC O-15:1	LPC O-15:1	0.0155793	pmol/ug protein	+H+
Duodenum	CTRL	01	LPC O-	LPC O-15:2	LPC O-15:2	0.00833521	pmol/ug protein	+H+
Duodenum	CTRL	01	LPC O-	LPC O-16:0	LPC O-16:0	0.0110205	pmol/ug protein	+H+
Duodenum	CTRL	01	LPC O-	LPC O-16:1	LPC O-16:1	0.0106732	pmol/ug protein	+H+
Duodenum	CTRL	01	LPC O-	LPC O-17:1	LPC O-17:1	0.00279921	pmol/ug protein	+H+
Duodenum	CTRL	01	LPC O-	LPC O-18:0	LPC O-18:0	0.00638027	pmol/ug protein	+H+
Duodenum	CTRL	01	LPC O-	LPC O-18:1	LPC O-18:1	0.0155538	pmol/ug protein	+H+
Duodenum	CTRL	01	LPC O-	LPC O-18:3	LPC O-18:3	0.0036444	pmol/ug protein	+H+
Duodenum	CTRL	01	LPC O-	LPC O-19:0	LPC O-19:0	0.000489211	pmol/ug protein	+H+
Duodenum	CTRL	01	LPC O-	LPC O-19:3	LPC O-19:3	0.00875324	pmol/ug protein	+H+
Duodenum	CTRL	01	LPC O-	LPC O-20:0	LPC O-20:0	0.00427647	pmol/ug protein	+H+
Duodenum	CTRL	01	LPC O-	LPC O-20:2	LPC O-20:2	0.0031434	pmol/ug protein	+H+
Duodenum	CTRL	01	LPE	LPE 15:0	LPE 15:0	0.0324683	pmol/ug protein	-H+
Duodenum	CTRL	01	LPE	LPE 16:0	LPE 16:0	0.313366	pmol/ug protein	-H+
Duodenum	CTRL	01	LPE	LPE 16:1	LPE 16:1	0.00471651	pmol/ug protein	-H+
Duodenum	CTRL	01	LPE	LPE 17:0	LPE 17:0	0.0155052	pmol/ug protein	-H+
Duodenum	CTRL	01	LPE	LPE 18:0	LPE 18:0	0.699739	pmol/ug protein	-H+
Duodenum	CTRL	01	LPE	LPE 18:1	LPE 18:1	0.24286	pmol/ug protein	-H+
Duodenum	CTRL	01	LPE	LPE 18:2	LPE 18:2	0.238208	pmol/ug protein	-H+
Duodenum	CTRL	01	LPE	LPE 19:0	LPE 19:0	0.000570124	pmol/ug protein	-H+
Duodenum	CTRL	01	LPE	LPE 20:0	LPE 20:0	0.0231568	pmol/ug protein	-H+
Duodenum	CTRL	01	LPE	LPE 20:1	LPE 20:1	0.0109953	pmol/ug protein	-H+
Duodenum	CTRL	01	LPE	LPE 20:2	LPE 20:2	0.0320965	pmol/ug protein	-H+
Duodenum	CTRL	01	LPE	LPE 20:4	LPE 20:4	1.68408	pmol/ug protein	-H+
Duodenum	CTRL	01	LPE	LPE 22:4	LPE 22:4	0.214775	pmol/ug protein	-H+
Duodenum	CTRL	01	LPE	LPE 22:6	LPE 22:6	0.264862	pmol/ug protein	-H+
Duodenum	CTRL	01	LPE O-	LPE O-16:1	LPE O-16:1	0.0779317	pmol/ug protein	-H+
Duodenum	CTRL	01	LPE O-	LPE O-18:0	LPE O-18:0	0.0829383	pmol/ug protein	-H+
Duodenum	CTRL	01	LPE O-	LPE O-18:2	LPE O-18:2	0.04723	pmol/ug protein	-H+
Duodenum	CTRL	01	LPI	LPI 15:0	LPI 15:0	0.00787003	pmol/ug protein	-H+
Duodenum	CTRL	01	LPI	LPI 16:0	LPI 16:0	0.113194	pmol/ug protein	-H+
Duodenum	CTRL	01	LPI	LPI 17:0	LPI 17:0	0.0067194	pmol/ug protein	-H+
Duodenum	CTRL	01	LPI	LPI 18:0	LPI 18:0	0.526328	pmol/ug protein	-H+
Duodenum	CTRL	01	LPI	LPI 18:1	LPI 18:1	0.0415575	pmol/ug protein	-H+
Duodenum	CTRL	01	LPI	LPI 18:2	LPI 18:2	0.0302076	pmol/ug protein	-H+
Duodenum	CTRL	01	LPI	LPI 20:1	LPI 20:1	0.000654781	pmol/ug protein	-H+
Duodenum	CTRL	01	LPI	LPI 20:4	LPI 20:4	0.120741	pmol/ug protein	-H+
Duodenum	CTRL	01	LPI	LPI 22:4	LPI 22:4	0.00214446	pmol/ug protein	-H+
Duodenum	CTRL	01	LPI	LPI 22:5	LPI 22:5	0.00126428	pmol/ug protein	-H+
Duodenum	CTRL	01	LPI	LPI 22:6	LPI 22:6	0.00133671	pmol/ug protein	-H+
Duodenum	CTRL	01	LPS	LPS 15:0	LPS 15:0	0.0085169	pmol/ug protein	-H+
Duodenum	CTRL	01	LPS	LPS 16:0	LPS 16:0	0.00174188	pmol/ug protein	-H+
Duodenum	CTRL	01	LPS	LPS 16:1	LPS 16:1	0.000126868	pmol/ug protein	-H+
Duodenum	CTRL	01	LPS	LPS 18:0	LPS 18:0	0.124395	pmol/ug protein	-H+
Duodenum	CTRL	01	LPS	LPS 18:1	LPS 18:1	0.0276052	pmol/ug protein	-H+
Duodenum	CTRL	01	LPS	LPS 18:2	LPS 18:2	0.0101976	pmol/ug protein	-H+
Duodenum	CTRL	01	LPS	LPS 20:0	LPS 20:0	0.000562714	pmol/ug protein	-H+
Duodenum	CTRL	01	LPS	LPS 20:2	LPS 20:2	0.000209456	pmol/ug protein	-H+
Duodenum	CTRL	01	LPS	LPS 20:4	LPS 20:4	0.0151638	pmol/ug protein	-H+
Duodenum	CTRL	01	LPS	LPS 21:0	LPS 21:0	0.00023524	pmol/ug protein	-H+
Duodenum	CTRL	01	LPS	LPS 22:0	LPS 22:0	0.00360568	pmol/ug protein	-H+
Duodenum	CTRL	01	LPS	LPS 22:1	LPS 22:1	0.00149126	pmol/ug protein	-H+
Duodenum	CTRL	01	LPS	LPS 22:6	LPS 22:6	0.00455345	pmol/ug protein	-H+
Duodenum	CTRL	01	PA	PA 38:4	PA 18:0-20:4	1.13658	pmol/ug protein	-H+
Duodenum	CTRL	01	PC	PC 30:0	PC 14:0-16:0	0.262992	pmol/ug protein	+H+
Duodenum	CTRL	01	PC	PC 31:0	PC 15:0-16:0	0.221617	pmol/ug protein	+H+
Duodenum	CTRL	01	PC	PC 31:1	PC 31:1	0.0283705	pmol/ug protein	+H+
Duodenum	CTRL	01	PC	PC 32:0	PC 16:0-16:0	8.87099	pmol/ug protein	+H+
Duodenum	CTRL	01	PC	PC 32:1	PC 16:0-16:1	1.20187	pmol/ug protein	+H+
Duodenum	CTRL	01	PC	PC 32:2	PC 16:0-16:2	0.145034	pmol/ug protein	+H+
Duodenum	CTRL	01	PC	PC 33:0	PC 16:0-17:0	0.191081	pmol/ug protein	+H+
Duodenum	CTRL	01	PC	PC 33:1	PC 16:0-17:1	1.14097	pmol/ug protein	+H+
Duodenum	CTRL	01	PC	PC 33:2	PC 33:2	2.25084	pmol/ug protein	+H+
Duodenum	CTRL	01	PC	PC 33:3	PC 33:3	0.377623	pmol/ug protein	+H+
Duodenum	CTRL	01	PC	PC 34:0	PC 16:0-18:0	1.28458	pmol/ug protein	+H+
Duodenum	CTRL	01	PC	PC 34:1	PC 16:0-18:1	15.2089	pmol/ug protein	+H+
Duodenum	CTRL	01	PC	PC 34:2	PC 16:0-18:2	24.6536	pmol/ug protein	+H+
Duodenum	CTRL	01	PC	PC 34:3	PC 34:3	0.582467	pmol/ug protein	+H+
Duodenum	CTRL	01	PC	PC 34:4	PC 34:4	0.150832	pmol/ug protein	+H+
Duodenum	CTRL	01	PC	PC 35:0	PC 35:0	0.00100409	pmol/ug protein	+H+
Duodenum	CTRL	01	PC	PC 35:1	PC 16:0-19:1	0.211017	pmol/ug protein	+H+
Duodenum	CTRL	01	PC	PC 35:2	PC 35:2	0.488199	pmol/ug protein	+H+
Duodenum	CTRL	01	PC	PC 35:3	PC 35:3	0.151915	pmol/ug protein	+H+
Duodenum	CTRL	01	PC	PC 35:4	PC 15:0-20:4	8.08726	pmol/ug protein	+H+
Duodenum	CTRL	01	PC	PC 35:5	PC 35:5	1.00186	pmol/ug protein	+H+
Duodenum	CTRL	01	PC	PC 36:0	PC 36:0	0.0487519	pmol/ug protein	+H+
Duodenum	CTRL	01	PC	PC 36:1	PC 18:0-18:1	3.52099	pmol/ug protein	+H+
Duodenum	CTRL	01	PC	PC 36:2	PC 18:0-18:2	13.7169	pmol/ug protein	+H+
Duodenum	CTRL	01	PC	PC 36:2	PC 18:1-18:1	2.31299	pmol/ug protein	+H+
Duodenum	CTRL	01	PC	PC 36:3	PC 16:0-20:3	1.6382	pmol/ug protein	+H+
Duodenum	CTRL	01	PC	PC 36:3	PC 18:1-18:2	5.61342	pmol/ug protein	+H+
Duodenum	CTRL	01	PC	PC 36:4	PC 16:0-20:4	29.8458	pmol/ug protein	+H+
Duodenum	CTRL	01	PC	PC 36:4	PC 18:2-18:2	2.44836	pmol/ug protein	+H+
Duodenum	CTRL	01	PC	PC 36:5	PC 16:1-20:4	0.891681	pmol/ug protein	+H+
Duodenum	CTRL	01	PC	PC 37:1	PC 37:1	0.0368716	pmol/ug protein	+H+
Duodenum	CTRL	01	PC	PC 37:2	PC 37:2	0.111705	pmol/ug protein	+H+
Duodenum	CTRL	01	PC	PC 37:3	PC 37:3	0.0482362	pmol/ug protein	+H+
Duodenum	CTRL	01	PC	PC 37:4	PC 17:0-20:4	1.13665	pmol/ug protein	+H+
Duodenum	CTRL	01	PC	PC 37:5	PC 37:5	0.399009	pmol/ug protein	+H+
Duodenum	CTRL	01	PC	PC 37:6	PC 37:6	0.746381	pmol/ug protein	+H+
Duodenum	CTRL	01	PC	PC 38:0	PC 38:0	0.00485063	pmol/ug protein	+H+
Duodenum	CTRL	01	PC	PC 38:1	PC 38:1	0.122419	pmol/ug protein	+H+
Duodenum	CTRL	01	PC	PC 38:2	PC 38:2	0.480069	pmol/ug protein	+H+
Duodenum	CTRL	01	PC	PC 38:3	PC 38:3	1.44264	pmol/ug protein	+H+
Duodenum	CTRL	01	PC	PC 38:4	PC 16:0-22:4	1.80596	pmol/ug protein	+H+
Duodenum	CTRL	01	PC	PC 38:4	PC 18:0-20:4	18.8355	pmol/ug protein	+H+
Duodenum	CTRL	01	PC	PC 38:5	PC 16:0-22:5	0.301272	pmol/ug protein	+H+
Duodenum	CTRL	01	PC	PC 38:5	PC 18:1-20:4	5.56616	pmol/ug protein	+H+
Duodenum	CTRL	01	PC	PC 38:6	PC 16:0-22:6	0.969079	pmol/ug protein	+H+
Duodenum	CTRL	01	PC	PC 38:6	PC 18:2-20:4	2.1631	pmol/ug protein	+H+
Duodenum	CTRL	01	PC	PC 39:1	PC 39:1	0.00347794	pmol/ug protein	+H+
Duodenum	CTRL	01	PC	PC 39:4	PC 19:0-20:4	0.188224	pmol/ug protein	+H+
Duodenum	CTRL	01	PC	PC 39:5	PC 39:5	0.0436123	pmol/ug protein	+H+
Duodenum	CTRL	01	PC	PC 39:6	PC 39:6	0.014775	pmol/ug protein	+H+
Duodenum	CTRL	01	PC	PC 40:1	PC 40:1	0.0228697	pmol/ug protein	+H+
Duodenum	CTRL	01	PC	PC 40:2	PC 40:2	0.136179	pmol/ug protein	+H+
Duodenum	CTRL	01	PC	PC 40:3	PC 40:3	0.0933708	pmol/ug protein	+H+
Duodenum	CTRL	01	PC	PC 40:4	PC 40:4	0.76472	pmol/ug protein	+H+
Duodenum	CTRL	01	PC	PC 40:5	PC 18:0-22:5	0.205375	pmol/ug protein	+H+
Duodenum	CTRL	01	PC	PC 40:5	PC 20:1-20:4	1.12786	pmol/ug protein	+H+
Duodenum	CTRL	01	PC	PC 40:6	PC 18:0-22:6	0.986771	pmol/ug protein	+H+
Duodenum	CTRL	01	PC	PC 40:8	PC 40:8	0.344063	pmol/ug protein	+H+
Duodenum	CTRL	01	PC	PC 41:5	PC 41:5	0.00337866	pmol/ug protein	+H+
Duodenum	CTRL	01	PC	PC 42:1	PC 42:1	0.00240053	pmol/ug protein	+H+
Duodenum	CTRL	01	PC	PC 42:10	PC 42:10	0.0165681	pmol/ug protein	+H+
Duodenum	CTRL	01	PC	PC 42:2	PC 42:2	0.0288998	pmol/ug protein	+H+
Duodenum	CTRL	01	PC	PC 42:3	PC 42:3	0.0059382	pmol/ug protein	+H+
Duodenum	CTRL	01	PC	PC 42:4	PC 42:4	0.0573168	pmol/ug protein	+H+
Duodenum	CTRL	01	PC	PC 42:5	PC 42:5	0.103764	pmol/ug protein	+H+
Duodenum	CTRL	01	PC	PC 42:6	PC 42:6	0.0644023	pmol/ug protein	+H+
Duodenum	CTRL	01	PC	PC 42:7	PC 42:7	0.0444158	pmol/ug protein	+H+
Duodenum	CTRL	01	PC	PC 42:8	PC 42:8	0.104491	pmol/ug protein	+H+
Duodenum	CTRL	01	PC	PC 44:5	PC 44:5	0.0140235	pmol/ug protein	+H+
Duodenum	CTRL	01	PC	PC 44:8	PC 44:8	0.0169223	pmol/ug protein	+H+
Duodenum	CTRL	01	PC	PC 44:9	PC 44:9	0.00281538	pmol/ug protein	+H+
Duodenum	CTRL	01	PC O-	PC O-32:0	PC O-16:0/16:0	0.376063	pmol/ug protein	+H+
Duodenum	CTRL	01	PC O-	PC O-32:1	PC O-16:1/16:0	0.104724	pmol/ug protein	+H+
Duodenum	CTRL	01	PC O-	PC O-32:2	PC O-14:0/18:2	0.0062802	pmol/ug protein	+H+
Duodenum	CTRL	01	PC O-	PC O-34:0	PC O-34:0	0.13115	pmol/ug protein	+H+
Duodenum	CTRL	01	PC O-	PC O-34:1	PC O-16:0/18:1	0.219526	pmol/ug protein	+H+
Duodenum	CTRL	01	PC O-	PC O-34:1	PC O-18:1/16:0	0.392621	pmol/ug protein	+H+
Duodenum	CTRL	01	PC O-	PC O-34:2	PC O-16:0/18:2	0.152164	pmol/ug protein	+H+
Duodenum	CTRL	01	PC O-	PC O-34:3	PC O-34:3	0.0219651	pmol/ug protein	+H+
Duodenum	CTRL	01	PC O-	PC O-34:4	PC O-34:4	0.00311426	pmol/ug protein	+H+
Duodenum	CTRL	01	PC O-	PC O-36:0	PC O-36:0	0.217304	pmol/ug protein	+H+
Duodenum	CTRL	01	PC O-	PC O-36:1	PC O-36:1	0.0752471	pmol/ug protein	+H+
Duodenum	CTRL	01	PC O-	PC O-36:2	PC O-16:2/20:0	0.101812	pmol/ug protein	+H+
Duodenum	CTRL	01	PC O-	PC O-36:3	PC O-36:3	0.0804431	pmol/ug protein	+H+
Duodenum	CTRL	01	PC O-	PC O-36:4	PC O-16:0/20:4	0.760385	pmol/ug protein	+H+
Duodenum	CTRL	01	PC O-	PC O-36:5	PC O-16:1/20:4	1.29612	pmol/ug protein	+H+
Duodenum	CTRL	01	PC O-	PC O-38:0	PC O-38:0	0.064564	pmol/ug protein	+H+
Duodenum	CTRL	01	PC O-	PC O-38:1	PC O-38:1	0.0723017	pmol/ug protein	+H+
Duodenum	CTRL	01	PC O-	PC O-38:2	PC O-38:2	0.103967	pmol/ug protein	+H+
Duodenum	CTRL	01	PC O-	PC O-38:3	PC O-38:3	0.0124463	pmol/ug protein	+H+
Duodenum	CTRL	01	PC O-	PC O-38:4	PC O-18:0/20:4	0.559318	pmol/ug protein	+H+
Duodenum	CTRL	01	PC O-	PC O-38:5	PC O-18:1/20:4	1.16963	pmol/ug protein	+H+
Duodenum	CTRL	01	PC O-	PC O-38:6	PC O-18:2/20:4	0.411792	pmol/ug protein	+H+
Duodenum	CTRL	01	PC O-	PC O-38:7	PC O-18:3/20:4	0.0794786	pmol/ug protein	+H+
Duodenum	CTRL	01	PC O-	PC O-40:0	PC O-40:0	0.00104309	pmol/ug protein	+H+
Duodenum	CTRL	01	PC O-	PC O-40:1	PC O-40:1	0.00270967	pmol/ug protein	+H+
Duodenum	CTRL	01	PC O-	PC O-40:2	PC O-40:2	0.0280247	pmol/ug protein	+H+
Duodenum	CTRL	01	PC O-	PC O-40:3	PC O-40:3	0.0179081	pmol/ug protein	+H+
Duodenum	CTRL	01	PC O-	PC O-40:4	PC O-40:4	0.401052	pmol/ug protein	+H+
Duodenum	CTRL	01	PC O-	PC O-40:5	PC O-40:5	0.129826	pmol/ug protein	+H+
Duodenum	CTRL	01	PC O-	PC O-40:6	PC O-40:6	0.0766344	pmol/ug protein	+H+
Duodenum	CTRL	01	PC O-	PC O-40:7	PC O-18:1/22:6	0.0519275	pmol/ug protein	+H+
Duodenum	CTRL	01	PC O-	PC O-42:2	PC O-42:2	0.00239311	pmol/ug protein	+H+
Duodenum	CTRL	01	PC O-	PC O-42:4	PC O-42:4	0.0888405	pmol/ug protein	+H+
Duodenum	CTRL	01	PC O-	PC O-42:5	PC O-42:5	0.0655042	pmol/ug protein	+H+
Duodenum	CTRL	01	PC O-	PC O-42:6	PC O-42:6	0.0305276	pmol/ug protein	+H+
Duodenum	CTRL	01	PC O-	PC O-42:7	PC O-42:7	0.000835403	pmol/ug protein	+H+
Duodenum	CTRL	01	PC O-	PC O-42:9	PC O-42:9	0.00607742	pmol/ug protein	+H+
Duodenum	CTRL	01	PE	PE 34:0	PE 34:0	0.0922455	pmol/ug protein	-H+
Duodenum	CTRL	01	PE	PE 34:1	PE 16:0-18:1	0.993181	pmol/ug protein	-H+
Duodenum	CTRL	01	PE	PE 34:2	PE 16:0-18:2	1.14902	pmol/ug protein	-H+
Duodenum	CTRL	01	PE	PE 35:2	PE 17:1-18:1	0.0982192	pmol/ug protein	-H+
Duodenum	CTRL	01	PE	PE 36:1	PE 18:0-18:1	2.44351	pmol/ug protein	-H+
Duodenum	CTRL	01	PE	PE 36:2	PE 18:0-18:2	4.00589	pmol/ug protein	-H+
Duodenum	CTRL	01	PE	PE 36:2	PE 18:1-18:1	0.715901	pmol/ug protein	-H+
Duodenum	CTRL	01	PE	PE 36:3	PE 18:1-18:2	1.0956	pmol/ug protein	-H+
Duodenum	CTRL	01	PE	PE 36:4	PE 16:0-20:4	2.8334	pmol/ug protein	-H+
Duodenum	CTRL	01	PE	PE 36:5	PE 16:1-20:4	0.0444902	pmol/ug protein	-H+
Duodenum	CTRL	01	PE	PE 37:4	PE 15:0-22:4	0.058922	pmol/ug protein	-H+
Duodenum	CTRL	01	PE	PE 37:4	PE 17:0-20:4	0.188255	pmol/ug protein	-H+
Duodenum	CTRL	01	PE	PE 37:5	PE 17:1-20:4	0.00528155	pmol/ug protein	-H+
Duodenum	CTRL	01	PE	PE 38:1	PE 38:1	0.0692722	pmol/ug protein	-H+
Duodenum	CTRL	01	PE	PE 38:2	PE 38:2	0.18075	pmol/ug protein	-H+
Duodenum	CTRL	01	PE	PE 38:3	PE 18:0-20:3	0.866813	pmol/ug protein	-H+
Duodenum	CTRL	01	PE	PE 38:4	PE 16:0-22:4	0.659684	pmol/ug protein	-H+
Duodenum	CTRL	01	PE	PE 38:4	PE 18:0-20:4	15.8163	pmol/ug protein	-H+
Duodenum	CTRL	01	PE	PE 38:4	PE 18:1-20:3	0.22522	pmol/ug protein	-H+
Duodenum	CTRL	01	PE	PE 38:5	PE 18:0-20:5	0.071102	pmol/ug protein	-H+
Duodenum	CTRL	01	PE	PE 38:5	PE 18:1-20:4	2.26988	pmol/ug protein	-H+
Duodenum	CTRL	01	PE	PE 38:6	PE 16:0-22:6	0.871634	pmol/ug protein	-H+
Duodenum	CTRL	01	PE	PE 38:6	PE 18:2-20:4	0.283984	pmol/ug protein	-H+
Duodenum	CTRL	01	PE	PE 39:4	PE 19:0-20:4	0.129543	pmol/ug protein	-H+
Duodenum	CTRL	01	PE	PE 39:6	PE 17:0-22:6	0.0291738	pmol/ug protein	-H+
Duodenum	CTRL	01	PE	PE 40:2	PE 40:2	0.0242422	pmol/ug protein	-H+
Duodenum	CTRL	01	PE	PE 40:4	PE 18:0-22:4	1.29187	pmol/ug protein	-H+
Duodenum	CTRL	01	PE	PE 40:4	PE 20:0-20:4	0.11515	pmol/ug protein	-H+
Duodenum	CTRL	01	PE	PE 40:5	PE 18:1-22:4	0.500881	pmol/ug protein	-H+
Duodenum	CTRL	01	PE	PE 40:5	PE 20:1-20:4	0.363348	pmol/ug protein	-H+
Duodenum	CTRL	01	PE	PE 40:6	PE 18:0-22:6	1.36927	pmol/ug protein	-H+
Duodenum	CTRL	01	PE	PE 40:6	PE 18:2-22:4	0.0582271	pmol/ug protein	-H+
Duodenum	CTRL	01	PE	PE 40:6	PE 20:2-20:4	0.289128	pmol/ug protein	-H+
Duodenum	CTRL	01	PE	PE 40:7	PE 18:1-22:6	0.343524	pmol/ug protein	-H+
Duodenum	CTRL	01	PE	PE 42:1	PE 42:1	0.0125565	pmol/ug protein	-H+
Duodenum	CTRL	01	PE	PE 42:4	PE 42:4	0.0846764	pmol/ug protein	-H+
Duodenum	CTRL	01	PE	PE 42:6	PE 42:6	0.0293923	pmol/ug protein	-H+
Duodenum	CTRL	01	PE	PE 44:5	PE 44:5	0.00906871	pmol/ug protein	-H+
Duodenum	CTRL	01	PE	PE 44:6	PE 44:6	0.00321829	pmol/ug protein	-H+
Duodenum	CTRL	01	PE O-	PE O-32:1	PE O-32:1	0.0118574	pmol/ug protein	-H+
Duodenum	CTRL	01	PE O-	PE O-34:0	PE O-34:0	0.0646321	pmol/ug protein	-H+
Duodenum	CTRL	01	PE O-	PE O-34:1	PE O-16:0/18:1	0.0909084	pmol/ug protein	-H+
Duodenum	CTRL	01	PE O-	PE O-34:2	PE O-16:1/18:1	0.402343	pmol/ug protein	-H+
Duodenum	CTRL	01	PE O-	PE O-34:3	PE O-16:1/18:2	0.0897783	pmol/ug protein	-H+
Duodenum	CTRL	01	PE O-	PE O-35:2	PE O-35:2	0.00997775	pmol/ug protein	-H+
Duodenum	CTRL	01	PE O-	PE O-35:5	PE O-35:5	0.00613201	pmol/ug protein	-H+
Duodenum	CTRL	01	PE O-	PE O-36:2	PE O-18:1/18:1	0.490719	pmol/ug protein	-H+
Duodenum	CTRL	01	PE O-	PE O-36:3	PE O-18:1/18:2	0.181503	pmol/ug protein	-H+
Duodenum	CTRL	01	PE O-	PE O-36:3	PE O-18:2/18:1	0.14057	pmol/ug protein	-H+
Duodenum	CTRL	01	PE O-	PE O-36:4	PE O-36:4	0.215646	pmol/ug protein	-H+
Duodenum	CTRL	01	PE O-	PE O-36:5	PE O-16:1/20:4	5.36327	pmol/ug protein	-H+
Duodenum	CTRL	01	PE O-	PE O-37:1	PE O-37:1	0.00782062	pmol/ug protein	-H+
Duodenum	CTRL	01	PE O-	PE O-37:2	PE O-37:2	0.00254198	pmol/ug protein	-H+
Duodenum	CTRL	01	PE O-	PE O-37:5	PE O-37:5	0.459016	pmol/ug protein	-H+
Duodenum	CTRL	01	PE O-	PE O-38:1	PE O-38:1	0.174147	pmol/ug protein	-H+
Duodenum	CTRL	01	PE O-	PE O-38:2	PE O-38:2	0.303797	pmol/ug protein	-H+
Duodenum	CTRL	01	PE O-	PE O-38:4	PE O-38:4	1.39702	pmol/ug protein	-H+
Duodenum	CTRL	01	PE O-	PE O-38:5	PE O-16:1/22:4	2.60882	pmol/ug protein	-H+
Duodenum	CTRL	01	PE O-	PE O-38:5	PE O-18:1/20:4	5.29809	pmol/ug protein	-H+
Duodenum	CTRL	01	PE O-	PE O-38:6	PE O-16:0/22:6	0.039928	pmol/ug protein	-H+
Duodenum	CTRL	01	PE O-	PE O-38:6	PE O-16:1/22:5	0.183417	pmol/ug protein	-H+
Duodenum	CTRL	01	PE O-	PE O-38:6	PE O-18:2/20:4	2.84765	pmol/ug protein	-H+
Duodenum	CTRL	01	PE O-	PE O-38:7	PE O-16:1/22:6	1.1211	pmol/ug protein	-H+
Duodenum	CTRL	01	PE O-	PE O-39:4	PE O-39:4	0.0232216	pmol/ug protein	-H+
Duodenum	CTRL	01	PE O-	PE O-39:5	PE O-19:1/20:4	0.226559	pmol/ug protein	-H+
Duodenum	CTRL	01	PE O-	PE O-39:6	PE O-39:6	0.0522218	pmol/ug protein	-H+
Duodenum	CTRL	01	PE O-	PE O-40:4	PE O-20:0/20:4	1.37049	pmol/ug protein	-H+
Duodenum	CTRL	01	PE O-	PE O-40:5	PE O-18:1/22:4	1.26157	pmol/ug protein	-H+
Duodenum	CTRL	01	PE O-	PE O-40:5	PE O-20:1/20:4	1.09286	pmol/ug protein	-H+
Duodenum	CTRL	01	PE O-	PE O-40:6	PE O-18:0/22:6	0.0836571	pmol/ug protein	-H+
Duodenum	CTRL	01	PE O-	PE O-40:6	PE O-18:2/22:4	1.124	pmol/ug protein	-H+
Duodenum	CTRL	01	PE O-	PE O-40:6	PE O-20:2/20:4	0.389336	pmol/ug protein	-H+
Duodenum	CTRL	01	PE O-	PE O-40:7	PE O-18:1/22:6	1.27203	pmol/ug protein	-H+
Duodenum	CTRL	01	PE O-	PE O-40:7	PE O-18:2/22:5	0.0391772	pmol/ug protein	-H+
Duodenum	CTRL	01	PE O-	PE O-40:8	PE O-18:2/22:6	0.373361	pmol/ug protein	-H+
Duodenum	CTRL	01	PE O-	PE O-42:6	PE O-42:6	0.481293	pmol/ug protein	-H+
Duodenum	CTRL	01	PG	PG 32:1	PG 16:0-16:1	0.00276481	pmol/ug protein	-H+
Duodenum	CTRL	01	PG	PG 34:1	PG 16:0-18:1	1.06515	pmol/ug protein	-H+
Duodenum	CTRL	01	PG	PG 34:2	PG 16:1-18:1	0.132826	pmol/ug protein	-H+
Duodenum	CTRL	01	PG	PG 36:1	PG 18:0-18:1	0.0943455	pmol/ug protein	-H+
Duodenum	CTRL	01	PG	PG 36:2	PG 18:0-18:2	0.0816047	pmol/ug protein	-H+
Duodenum	CTRL	01	PG	PG 36:2	PG 18:1-18:1	0.0506266	pmol/ug protein	-H+
Duodenum	CTRL	01	PG	PG 36:3	PG 18:1-18:2	0.0779465	pmol/ug protein	-H+
Duodenum	CTRL	01	PG	PG 36:4	PG 16:0-20:4	0.116827	pmol/ug protein	-H+
Duodenum	CTRL	01	PG	PG 36:4	PG 16:1-20:3	0.00384922	pmol/ug protein	-H+
Duodenum	CTRL	01	PG	PG 38:3	PG 18:0-20:3	0.00106478	pmol/ug protein	-H+
Duodenum	CTRL	01	PG	PG 38:4	PG 18:0-20:4	0.0670208	pmol/ug protein	-H+
Duodenum	CTRL	01	PG	PG 38:4	PG 18:1-20:3	0.0138067	pmol/ug protein	-H+
Duodenum	CTRL	01	PG	PG 40:6	PG 18:0-22:6	0.0467254	pmol/ug protein	-H+
Duodenum	CTRL	01	PG	PG 40:8	PG 18:2-22:6	0.0875452	pmol/ug protein	-H+
Duodenum	CTRL	01	PG	PG 40:8	PG 20:4-20:4	0.0428992	pmol/ug protein	-H+
Duodenum	CTRL	01	PG	PG 44:11	PG 22:5-22:6	0.0174573	pmol/ug protein	-H+
Duodenum	CTRL	01	PI	PI 32:0	PI 32:0	0.0896795	pmol/ug protein	-H+
Duodenum	CTRL	01	PI	PI 32:1	PI 16:0-16:1	0.0307241	pmol/ug protein	-H+
Duodenum	CTRL	01	PI	PI 33:0	PI 15:0-18:0	0.00667619	pmol/ug protein	-H+
Duodenum	CTRL	01	PI	PI 33:1	PI 33:1	0.0101019	pmol/ug protein	-H+
Duodenum	CTRL	01	PI	PI 34:0	PI 16:0-18:0	0.136488	pmol/ug protein	-H+
Duodenum	CTRL	01	PI	PI 34:1	PI 16:0-18:1	0.913031	pmol/ug protein	-H+
Duodenum	CTRL	01	PI	PI 34:1	PI 16:1-18:0	0.192303	pmol/ug protein	-H+
Duodenum	CTRL	01	PI	PI 34:2	PI 16:0-18:2	1.26519	pmol/ug protein	-H+
Duodenum	CTRL	01	PI	PI 34:3	PI 34:3	0.0228181	pmol/ug protein	-H+
Duodenum	CTRL	01	PI	PI 34:4	PI 34:4	0.000304198	pmol/ug protein	-H+
Duodenum	CTRL	01	PI	PI 35:1	PI 17:0-18:1	0.0281304	pmol/ug protein	-H+
Duodenum	CTRL	01	PI	PI 35:2	PI 17:0-18:2	0.0621246	pmol/ug protein	-H+
Duodenum	CTRL	01	PI	PI 35:3	PI 35:3	0.00251656	pmol/ug protein	-H+
Duodenum	CTRL	01	PI	PI 35:4	PI 35:4	0.00253664	pmol/ug protein	-H+
Duodenum	CTRL	01	PI	PI 36:0	PI 36:0	0.00951001	pmol/ug protein	-H+
Duodenum	CTRL	01	PI	PI 36:1	PI 18:0-18:1	0.505006	pmol/ug protein	-H+
Duodenum	CTRL	01	PI	PI 36:2	PI 16:0-20:2	0.0318744	pmol/ug protein	-H+
Duodenum	CTRL	01	PI	PI 36:2	PI 18:0-18:2	1.90036	pmol/ug protein	-H+
Duodenum	CTRL	01	PI	PI 36:2	PI 18:1-18:1	0.21133	pmol/ug protein	-H+
Duodenum	CTRL	01	PI	PI 36:3	PI 16:0-20:3	0.228908	pmol/ug protein	-H+
Duodenum	CTRL	01	PI	PI 36:3	PI 18:1-18:2	0.326641	pmol/ug protein	-H+
Duodenum	CTRL	01	PI	PI 36:4	PI 16:0-20:4	2.15431	pmol/ug protein	-H+
Duodenum	CTRL	01	PI	PI 36:5	PI 36:5	0.0129818	pmol/ug protein	-H+
Duodenum	CTRL	01	PI	PI 37:2	PI 37:2	0.00417532	pmol/ug protein	-H+
Duodenum	CTRL	01	PI	PI 37:3	PI 17:0-20:3	0.0083555	pmol/ug protein	-H+
Duodenum	CTRL	01	PI	PI 37:6	PI 37:6	0.000309095	pmol/ug protein	-H+
Duodenum	CTRL	01	PI	PI 38:1	PI 38:1	0.00102218	pmol/ug protein	-H+
Duodenum	CTRL	01	PI	PI 38:2	PI 38:2	0.023722	pmol/ug protein	-H+
Duodenum	CTRL	01	PI	PI 38:3	PI 18:0-20:3	0.46895	pmol/ug protein	-H+
Duodenum	CTRL	01	PI	PI 38:4	PI 16:0-22:4	0.123716	pmol/ug protein	-H+
Duodenum	CTRL	01	PI	PI 38:4	PI 18:0-20:4	10.4709	pmol/ug protein	-H+
Duodenum	CTRL	01	PI	PI 38:4	PI 18:1-20:3	0.061718	pmol/ug protein	-H+
Duodenum	CTRL	01	PI	PI 38:5	PI 16:0-22:5	0.0657798	pmol/ug protein	-H+
Duodenum	CTRL	01	PI	PI 38:5	PI 18:0-20:5	0.0439318	pmol/ug protein	-H+
Duodenum	CTRL	01	PI	PI 38:5	PI 18:1-20:4	0.545666	pmol/ug protein	-H+
Duodenum	CTRL	01	PI	PI 38:6	PI 16:0-22:6	0.166269	pmol/ug protein	-H+
Duodenum	CTRL	01	PI	PI 39:4	PI 39:4	0.0403893	pmol/ug protein	-H+
Duodenum	CTRL	01	PI	PI 39:5	PI 39:5	0.00054312	pmol/ug protein	-H+
Duodenum	CTRL	01	PI	PI 39:6	PI 39:6	0.00311018	pmol/ug protein	-H+
Duodenum	CTRL	01	PI	PI 40:4	PI 18:0-22:4	0.227427	pmol/ug protein	-H+
Duodenum	CTRL	01	PI	PI 40:5	PI 18:0-22:5	0.129232	pmol/ug protein	-H+
Duodenum	CTRL	01	PI	PI 40:5	PI 18:1-22:4	0.02405	pmol/ug protein	-H+
Duodenum	CTRL	01	PI	PI 40:6	PI 18:0-22:6	0.215189	pmol/ug protein	-H+
Duodenum	CTRL	01	PI	PI 40:7	PI 40:7	0.0828002	pmol/ug protein	-H+
Duodenum	CTRL	01	PI	PI 40:8	PI 40:8	0.00536021	pmol/ug protein	-H+
Duodenum	CTRL	01	PI	PI 44:11	PI 44:11	0.000815505	pmol/ug protein	-H+
Duodenum	CTRL	01	PS	PS 32:0	PS 16:0-16:0	0.0174216	pmol/ug protein	-H+
Duodenum	CTRL	01	PS	PS 34:0	PS 16:0-18:0	0.0719776	pmol/ug protein	-H+
Duodenum	CTRL	01	PS	PS 34:1	PS 16:0-18:1	0.135456	pmol/ug protein	-H+
Duodenum	CTRL	01	PS	PS 34:1	PS 16:1-18:0	0.0737493	pmol/ug protein	-H+
Duodenum	CTRL	01	PS	PS 34:2	PS 16:0-18:2	0.0673795	pmol/ug protein	-H+
Duodenum	CTRL	01	PS	PS 35:1	PS 17:0-18:1	0.0680194	pmol/ug protein	-H+
Duodenum	CTRL	01	PS	PS 36:1	PS 18:0-18:1	5.18087	pmol/ug protein	-H+
Duodenum	CTRL	01	PS	PS 36:2	PS 18:0-18:2	1.86241	pmol/ug protein	-H+
Duodenum	CTRL	01	PS	PS 36:2	PS 18:1-18:1	0.144337	pmol/ug protein	-H+
Duodenum	CTRL	01	PS	PS 36:3	PS 18:1-18:2	0.0788074	pmol/ug protein	-H+
Duodenum	CTRL	01	PS	PS 37:1	PS 18:1-19:0	0.0928863	pmol/ug protein	-H+
Duodenum	CTRL	01	PS	PS 38:2	PS 18:0-20:2	0.10234	pmol/ug protein	-H+
Duodenum	CTRL	01	PS	PS 38:2	PS 18:1-20:1	0.0279773	pmol/ug protein	-H+
Duodenum	CTRL	01	PS	PS 38:3	PS 18:0-20:3	0.687905	pmol/ug protein	-H+
Duodenum	CTRL	01	PS	PS 38:4	PS 16:0-22:4	0.0873852	pmol/ug protein	-H+
Duodenum	CTRL	01	PS	PS 38:4	PS 18:0-20:4	3.39199	pmol/ug protein	-H+
Duodenum	CTRL	01	PS	PS 38:4	PS 18:1-20:3	0.0211401	pmol/ug protein	-H+
Duodenum	CTRL	01	PS	PS 38:5	PS 16:0-22:5	0.0557234	pmol/ug protein	-H+
Duodenum	CTRL	01	PS	PS 40:1	PS 18:1-22:0	0.145829	pmol/ug protein	-H+
Duodenum	CTRL	01	PS	PS 40:4	PS 18:0-22:4	1.44116	pmol/ug protein	-H+
Duodenum	CTRL	01	PS	PS 40:5	PS 18:0-22:5	0.328063	pmol/ug protein	-H+
Duodenum	CTRL	01	PS	PS 40:5	PS 18:1-22:4	0.130423	pmol/ug protein	-H+
Duodenum	CTRL	01	PS	PS 40:6	PS 18:0-22:6	0.85727	pmol/ug protein	-H+
Duodenum	CTRL	01	PS	PS 41:4	PS 19:0-22:4	0.0102444	pmol/ug protein	-H+
Duodenum	CTRL	01	PS	PS 44:10	PS 22:4-22:6	0.00158513	pmol/ug protein	-H+
Duodenum	CTRL	01	SHexCer	SHexCer 40:1;3	SHexCer 40:1;3	0.00082336	pmol/ug protein	-H+
Duodenum	CTRL	01	SHexCer	SHexCer 42:1;3	SHexCer 42:1;3	0.0012325	pmol/ug protein	-H+
Duodenum	CTRL	01	SM	SM 33:1;2	SM 18:1;2/15:0	0.0224536	pmol/ug protein	+H+
Duodenum	CTRL	01	SM	SM 34:0;2	SM 34:0;2	0.136714	pmol/ug protein	+H+
Duodenum	CTRL	01	SM	SM 34:1;2	SM 18:1;2/16:0	6.91217	pmol/ug protein	+H+
Duodenum	CTRL	01	SM	SM 34:2;2	SM 17:0;2/17:2	0.0266866	pmol/ug protein	+H+
Duodenum	CTRL	01	SM	SM 34:2;2	SM 18:1;2/16:1	0.405082	pmol/ug protein	+H+
Duodenum	CTRL	01	SM	SM 34:2;2	SM 18:2;2/16:0	0.0237222	pmol/ug protein	+H+
Duodenum	CTRL	01	SM	SM 35:2;2	SM 35:2;2	0.00524077	pmol/ug protein	+H+
Duodenum	CTRL	01	SM	SM 36:0;2	SM 36:0;2	0.0124654	pmol/ug protein	+H+
Duodenum	CTRL	01	SM	SM 36:1;2	SM 18:1;2/18:0	1.09534	pmol/ug protein	+H+
Duodenum	CTRL	01	SM	SM 36:1;2	SM 20:0;2/16:1	0.255983	pmol/ug protein	+H+
Duodenum	CTRL	01	SM	SM 36:2;2	SM 18:1;2/18:1	0.145184	pmol/ug protein	+H+
Duodenum	CTRL	01	SM	SM 36:2;2	SM 18:2;2/18:0	0.0137927	pmol/ug protein	+H+
Duodenum	CTRL	01	SM	SM 37:1;2	SM 18:1;2/19:0	0.0076045	pmol/ug protein	+H+
Duodenum	CTRL	01	SM	SM 38:1;2	SM 18:1;2/20:0	0.695034	pmol/ug protein	+H+
Duodenum	CTRL	01	SM	SM 38:2;2	SM 18:1;2/20:1	0.123635	pmol/ug protein	+H+
Duodenum	CTRL	01	SM	SM 39:1;2	SM 18:1;2/21:0	0.00476025	pmol/ug protein	+H+
Duodenum	CTRL	01	SM	SM 40:1;2	SM 18:1;2/22:0	0.61289	pmol/ug protein	+H+
Duodenum	CTRL	01	SM	SM 40:2;2	SM 18:1;2/22:1	0.167434	pmol/ug protein	+H+
Duodenum	CTRL	01	SM	SM 41:1;2	SM 18:1;2/23:0	0.171264	pmol/ug protein	+H+
Duodenum	CTRL	01	SM	SM 41:2;2	SM 18:1;2/23:1	0.0133339	pmol/ug protein	+H+
Duodenum	CTRL	01	SM	SM 42:1;2	SM 18:1;2/24:0	0.779937	pmol/ug protein	+H+
Duodenum	CTRL	01	SM	SM 42:2;2	SM 18:1;2/24:1	1.35407	pmol/ug protein	+H+
Duodenum	CTRL	01	SM	SM 43:1;2	SM 43:1;2	0.014942	pmol/ug protein	+H+
Duodenum	CTRL	01	ST	Cholesterol	Cholesterol	63.4166	pmol/ug protein	+H+ -H2O
Duodenum	CTRL	01	TAG	TAG 48:0	TAG 48:0	1.25774	pmol/ug protein	+NH4+
Duodenum	CTRL	01	TAG	TAG 48:1	TAG 48:1	2.38639	pmol/ug protein	+NH4+
Duodenum	CTRL	01	TAG	TAG 48:2	TAG 48:2	1.79973	pmol/ug protein	+NH4+
Duodenum	CTRL	01	TAG	TAG 48:3	TAG 48:3	0.443306	pmol/ug protein	+NH4+
Duodenum	CTRL	01	TAG	TAG 48:4	TAG 48:4	0.0222328	pmol/ug protein	+NH4+
Duodenum	CTRL	01	TAG	TAG 49:0	TAG 49:0	0.0453047	pmol/ug protein	+NH4+
Duodenum	CTRL	01	TAG	TAG 49:1	TAG 49:1	0.286381	pmol/ug protein	+NH4+
Duodenum	CTRL	01	TAG	TAG 49:2	TAG 49:2	0.275566	pmol/ug protein	+NH4+
Duodenum	CTRL	01	TAG	TAG 49:3	TAG 49:3	0.0701863	pmol/ug protein	+NH4+
Duodenum	CTRL	01	TAG	TAG 50:1	TAG 50:1	9.78219	pmol/ug protein	+NH4+
Duodenum	CTRL	01	TAG	TAG 50:2	TAG 50:2	13.0989	pmol/ug protein	+NH4+
Duodenum	CTRL	01	TAG	TAG 50:3	TAG 50:3	4.48542	pmol/ug protein	+NH4+
Duodenum	CTRL	01	TAG	TAG 50:4	TAG 50:4	0.857752	pmol/ug protein	+NH4+
Duodenum	CTRL	01	TAG	TAG 50:5	TAG 50:5	0.0902768	pmol/ug protein	+NH4+
Duodenum	CTRL	01	TAG	TAG 51:1	TAG 51:1	0.259309	pmol/ug protein	+NH4+
Duodenum	CTRL	01	TAG	TAG 51:2	TAG 51:2	0.597263	pmol/ug protein	+NH4+
Duodenum	CTRL	01	TAG	TAG 51:3	TAG 51:3	0.428043	pmol/ug protein	+NH4+
Duodenum	CTRL	01	TAG	TAG 51:4	TAG 51:4	0.157364	pmol/ug protein	+NH4+
Duodenum	CTRL	01	TAG	TAG 52:0	TAG 52:0	0.0886655	pmol/ug protein	+NH4+
Duodenum	CTRL	01	TAG	TAG 52:1	TAG 52:1	2.76816	pmol/ug protein	+NH4+
Duodenum	CTRL	01	TAG	TAG 52:2	TAG 52:2	20.6289	pmol/ug protein	+NH4+
Duodenum	CTRL	01	TAG	TAG 52:3	TAG 52:3	27.6437	pmol/ug protein	+NH4+
Duodenum	CTRL	01	TAG	TAG 52:4	TAG 52:4	12.0463	pmol/ug protein	+NH4+
Duodenum	CTRL	01	TAG	TAG 52:5	TAG 52:5	1.66562	pmol/ug protein	+NH4+
Duodenum	CTRL	01	TAG	TAG 52:6	TAG 52:6	0.152511	pmol/ug protein	+NH4+
Duodenum	CTRL	01	TAG	TAG 53:2	TAG 53:2	0.39857	pmol/ug protein	+NH4+
Duodenum	CTRL	01	TAG	TAG 53:3	TAG 53:3	0.549733	pmol/ug protein	+NH4+
Duodenum	CTRL	01	TAG	TAG 53:4	TAG 53:4	0.326138	pmol/ug protein	+NH4+
Duodenum	CTRL	01	TAG	TAG 53:5	TAG 53:5	0.0720687	pmol/ug protein	+NH4+
Duodenum	CTRL	01	TAG	TAG 54:0	TAG 54:0	0.0059685	pmol/ug protein	+NH4+
Duodenum	CTRL	01	TAG	TAG 54:1	TAG 54:1	0.291931	pmol/ug protein	+NH4+
Duodenum	CTRL	01	TAG	TAG 54:2	TAG 54:2	3.3496	pmol/ug protein	+NH4+
Duodenum	CTRL	01	TAG	TAG 54:3	TAG 54:3	14.2719	pmol/ug protein	+NH4+
Duodenum	CTRL	01	TAG	TAG 54:4	TAG 54:4	19.9574	pmol/ug protein	+NH4+
Duodenum	CTRL	01	TAG	TAG 54:5	TAG 54:5	12.2889	pmol/ug protein	+NH4+
Duodenum	CTRL	01	TAG	TAG 54:6	TAG 54:6	3.81412	pmol/ug protein	+NH4+
Duodenum	CTRL	01	TAG	TAG 54:7	TAG 54:7	0.412488	pmol/ug protein	+NH4+
Duodenum	CTRL	01	TAG	TAG 54:8	TAG 54:8	0.0109487	pmol/ug protein	+NH4+
Duodenum	CTRL	01	TAG	TAG 55:1	TAG 55:1	0.0084827	pmol/ug protein	+NH4+
Duodenum	CTRL	01	TAG	TAG 55:2	TAG 55:2	0.0956195	pmol/ug protein	+NH4+
Duodenum	CTRL	01	TAG	TAG 55:3	TAG 55:3	0.174192	pmol/ug protein	+NH4+
Duodenum	CTRL	01	TAG	TAG 55:4	TAG 55:4	0.142091	pmol/ug protein	+NH4+
Duodenum	CTRL	01	TAG	TAG 55:5	TAG 55:5	0.0706519	pmol/ug protein	+NH4+
Duodenum	CTRL	01	TAG	TAG 56:0	TAG 56:0	0.00234253	pmol/ug protein	+NH4+
Duodenum	CTRL	01	TAG	TAG 56:1	TAG 56:1	0.0166913	pmol/ug protein	+NH4+
Duodenum	CTRL	01	TAG	TAG 56:2	TAG 56:2	0.184188	pmol/ug protein	+NH4+
Duodenum	CTRL	01	TAG	TAG 56:3	TAG 56:3	0.580827	pmol/ug protein	+NH4+
Duodenum	CTRL	01	TAG	TAG 56:4	TAG 56:4	0.805089	pmol/ug protein	+NH4+
Duodenum	CTRL	01	TAG	TAG 56:5	TAG 56:5	0.73494	pmol/ug protein	+NH4+
Duodenum	CTRL	01	TAG	TAG 56:6	TAG 56:6	0.891794	pmol/ug protein	+NH4+
Duodenum	CTRL	01	TAG	TAG 56:7	TAG 56:7	0.704498	pmol/ug protein	+NH4+
Duodenum	CTRL	01	TAG	TAG 56:8	TAG 56:8	0.472338	pmol/ug protein	+NH4+
Duodenum	CTRL	01	TAG	TAG 56:9	TAG 56:9	0.0203174	pmol/ug protein	+NH4+
Duodenum	CTRL	01	TAG	TAG 57:3	TAG 57:3	0.0073642	pmol/ug protein	+NH4+
Duodenum	CTRL	01	TAG	TAG 57:6	TAG 57:6	0.00280548	pmol/ug protein	+NH4+
Duodenum	CTRL	01	TAG	TAG 58:10	TAG 58:10	0.120863	pmol/ug protein	+NH4+
Duodenum	CTRL	01	TAG	TAG 58:2	TAG 58:2	0.0282464	pmol/ug protein	+NH4+
Duodenum	CTRL	01	TAG	TAG 58:3	TAG 58:3	0.0815441	pmol/ug protein	+NH4+
Duodenum	CTRL	01	TAG	TAG 58:4	TAG 58:4	0.0861063	pmol/ug protein	+NH4+
Duodenum	CTRL	01	TAG	TAG 58:5	TAG 58:5	0.0606744	pmol/ug protein	+NH4+
Duodenum	CTRL	01	TAG	TAG 58:6	TAG 58:6	0.14014	pmol/ug protein	+NH4+
Duodenum	CTRL	01	TAG	TAG 58:7	TAG 58:7	0.214602	pmol/ug protein	+NH4+
Duodenum	CTRL	01	TAG	TAG 58:8	TAG 58:8	0.220172	pmol/ug protein	+NH4+
Duodenum	CTRL	01	TAG	TAG 58:9	TAG 58:9	0.112801	pmol/ug protein	+NH4+
Duodenum	CTRL	01	TAG	TAG 60:1	TAG 60:1	0.00261256	pmol/ug protein	+NH4+
Duodenum	CTRL	01	TAG	TAG 60:11	TAG 60:11	0.0184064	pmol/ug protein	+NH4+
Duodenum	CTRL	01	TAG	TAG 60:2	TAG 60:2	0.00602928	pmol/ug protein	+NH4+
Duodenum	CTRL	01	TAG	TAG 60:3	TAG 60:3	0.0291658	pmol/ug protein	+NH4+
Duodenum	CTRL	01	TAG	TAG 60:4	TAG 60:4	0.0231468	pmol/ug protein	+NH4+
Duodenum	CTRL	01	TAG	TAG 60:6	TAG 60:6	0.00371918	pmol/ug protein	+NH4+
Duodenum	CTRL	01	TAG	TAG 60:8	TAG 60:8	0.00988535	pmol/ug protein	+NH4+
Duodenum	CTRL	02	ACar	ACar 16:0	ACar 16:0	0.0187614	pmol/ug protein	+H+
Duodenum	CTRL	02	ACar	ACar 18:0	ACar 18:0	0.0110732	pmol/ug protein	+H+
Duodenum	CTRL	02	ACar	ACar 18:1	ACar 18:1	0.00560381	pmol/ug protein	+H+
Duodenum	CTRL	02	ACar	ACar 18:2	ACar 18:2	0.00454501	pmol/ug protein	+H+
Duodenum	CTRL	02	CE	CE 16:0	CE 16:0	0.0165415	pmol/ug protein	+NH4+
Duodenum	CTRL	02	CE	CE 18:1	CE 18:1	0.0501168	pmol/ug protein	+NH4+
Duodenum	CTRL	02	CE	CE 18:2	CE 18:2	0.0245246	pmol/ug protein	+NH4+
Duodenum	CTRL	02	CE	CE 20:4	CE 20:4	0.0893773	pmol/ug protein	+NH4+
Duodenum	CTRL	02	CL	CL 68:2	CL 68:2	0.0330191	pmol/ug protein	-2H+
Duodenum	CTRL	02	CL	CL 68:3	CL 68:3	0.00612297	pmol/ug protein	-2H+
Duodenum	CTRL	02	CL	CL 68:4	CL 68:4	0.0146838	pmol/ug protein	-2H+
Duodenum	CTRL	02	CL	CL 68:5	CL 68:5	0.0286935	pmol/ug protein	-2H+
Duodenum	CTRL	02	CL	CL 68:6	CL 68:6	0.00245371	pmol/ug protein	-2H+
Duodenum	CTRL	02	CL	CL 70:3	CL 70:3	0.00408625	pmol/ug protein	-2H+
Duodenum	CTRL	02	CL	CL 70:4	CL 70:4	0.104531	pmol/ug protein	-2H+
Duodenum	CTRL	02	CL	CL 70:5	CL 70:5	0.0921647	pmol/ug protein	-2H+
Duodenum	CTRL	02	CL	CL 70:6	CL 70:6	0.13794	pmol/ug protein	-2H+
Duodenum	CTRL	02	CL	CL 70:7	CL 70:7	0.0843674	pmol/ug protein	-2H+
Duodenum	CTRL	02	CL	CL 72:4	CL 72:4	0.00397601	pmol/ug protein	-2H+
Duodenum	CTRL	02	CL	CL 72:6	CL 72:6	0.458272	pmol/ug protein	-2H+
Duodenum	CTRL	02	CL	CL 72:7	CL 72:7	0.76736	pmol/ug protein	-2H+
Duodenum	CTRL	02	CL	CL 72:8	CL 72:8	0.594036	pmol/ug protein	-2H+
Duodenum	CTRL	02	CL	CL 74:7	CL 74:7	0.104716	pmol/ug protein	-2H+
Duodenum	CTRL	02	CL	CL 74:8	CL 74:8	0.207844	pmol/ug protein	-2H+
Duodenum	CTRL	02	CL	CL 74:9	CL 74:9	0.247344	pmol/ug protein	-2H+
Duodenum	CTRL	02	CL	CL 76:10	CL 76:10	0.0458211	pmol/ug protein	-2H+
Duodenum	CTRL	02	CL	CL 76:8	CL 76:8	0.0089274	pmol/ug protein	-2H+
Duodenum	CTRL	02	CL	CL 76:9	CL 76:9	0.0290264	pmol/ug protein	-2H+
Duodenum	CTRL	02	Cer	Cer 32:1;2	Cer 15:0;2/17:1	0.000226488	pmol/ug protein	+HCOO-
Duodenum	CTRL	02	Cer	Cer 32:1;2	Cer 18:1;2/14:0	0.000581866	pmol/ug protein	+HCOO-
Duodenum	CTRL	02	Cer	Cer 32:2;3	Cer 17:1;2/15:1;1	0.000233022	pmol/ug protein	+HCOO-
Duodenum	CTRL	02	Cer	Cer 32:2;3	Cer 18:1;2/14:1;1	0.000122126	pmol/ug protein	+HCOO-
Duodenum	CTRL	02	Cer	Cer 33:1;2	Cer 17:1;2/16:0	0.00261201	pmol/ug protein	+HCOO-
Duodenum	CTRL	02	Cer	Cer 33:1;2	Cer 18:1;2/15:0	0.00136894	pmol/ug protein	+HCOO-
Duodenum	CTRL	02	Cer	Cer 34:0;2	Cer 18:0;2/16:0	0.0169294	pmol/ug protein	+HCOO-
Duodenum	CTRL	02	Cer	Cer 34:0;3	Cer 34:0;3	0.0198348	pmol/ug protein	+HCOO-
Duodenum	CTRL	02	Cer	Cer 34:1;2	Cer 18:1;2/16:0	0.563407	pmol/ug protein	+HCOO-
Duodenum	CTRL	02	Cer	Cer 34:1;3	Cer 18:1;2/16:0;1	0.00180251	pmol/ug protein	+HCOO-
Duodenum	CTRL	02	Cer	Cer 34:2;2	Cer 18:1;2/16:1	0.00148239	pmol/ug protein	+HCOO-
Duodenum	CTRL	02	Cer	Cer 34:2;2	Cer 18:2;2/16:0	0.0876959	pmol/ug protein	+HCOO-
Duodenum	CTRL	02	Cer	Cer 36:0;2	Cer 18:0;2/18:0	0.00484617	pmol/ug protein	+HCOO-
Duodenum	CTRL	02	Cer	Cer 36:1;2	Cer 18:1;2/18:0	0.0796158	pmol/ug protein	+HCOO-
Duodenum	CTRL	02	Cer	Cer 36:2;2	Cer 18:1;2/18:1	0.00276429	pmol/ug protein	+HCOO-
Duodenum	CTRL	02	Cer	Cer 36:2;2	Cer 18:2;2/18:0	0.0261779	pmol/ug protein	+HCOO-
Duodenum	CTRL	02	Cer	Cer 36:2;3	Cer 18:1;2/18:1;1	0.00486614	pmol/ug protein	+HCOO-
Duodenum	CTRL	02	Cer	Cer 37:1;2	Cer 18:1;2/19:0	0.00140903	pmol/ug protein	+HCOO-
Duodenum	CTRL	02	Cer	Cer 38:0;2	Cer 18:0;2/20:0	0.00240964	pmol/ug protein	+HCOO-
Duodenum	CTRL	02	Cer	Cer 38:1;2	Cer 18:1;2/20:0	0.0383203	pmol/ug protein	+HCOO-
Duodenum	CTRL	02	Cer	Cer 38:2;2	Cer 18:2;2/20:0	0.027285	pmol/ug protein	+HCOO-
Duodenum	CTRL	02	Cer	Cer 39:1;2	Cer 18:1;2/21:0	0.00176437	pmol/ug protein	+HCOO-
Duodenum	CTRL	02	Cer	Cer 40:0;2	Cer 18:0;2/22:0	0.00042425	pmol/ug protein	+HCOO-
Duodenum	CTRL	02	Cer	Cer 40:1;2	Cer 18:1;2/22:0	0.038956	pmol/ug protein	+HCOO-
Duodenum	CTRL	02	Cer	Cer 40:2;2	Cer 18:1;2/22:1	0.00368208	pmol/ug protein	+HCOO-
Duodenum	CTRL	02	Cer	Cer 40:2;2	Cer 18:2;2/22:0	0.0150789	pmol/ug protein	+HCOO-
Duodenum	CTRL	02	Cer	Cer 40:2;3	Cer 18:1;2/22:1;1	0.000661435	pmol/ug protein	+HCOO-
Duodenum	CTRL	02	Cer	Cer 41:0;2	Cer 18:0;2/23:0	0.000563503	pmol/ug protein	+HCOO-
Duodenum	CTRL	02	Cer	Cer 41:1;2	Cer 18:1;2/23:0	0.0120738	pmol/ug protein	+HCOO-
Duodenum	CTRL	02	Cer	Cer 41:1;3	Cer 18:1;2/23:0;1	0.000314855	pmol/ug protein	+HCOO-
Duodenum	CTRL	02	Cer	Cer 41:2;2	Cer 18:1;2/23:1	0.0031619	pmol/ug protein	+HCOO-
Duodenum	CTRL	02	Cer	Cer 41:2;3	Cer 18:1;2/23:1;1	0.000241263	pmol/ug protein	+HCOO-
Duodenum	CTRL	02	Cer	Cer 42:0;2	Cer 18:0;2/24:0	0.00345081	pmol/ug protein	+HCOO-
Duodenum	CTRL	02	Cer	Cer 42:1;2	Cer 18:0;2/24:1	2.7106e-05	pmol/ug protein	+HCOO-
Duodenum	CTRL	02	Cer	Cer 42:1;2	Cer 18:1;2/24:0	0.0798901	pmol/ug protein	+HCOO-
Duodenum	CTRL	02	Cer	Cer 42:1;3	Cer 42:1;3	0.0130824	pmol/ug protein	+HCOO-
Duodenum	CTRL	02	Cer	Cer 42:2;2	Cer 18:0;2/24:2	0.00738418	pmol/ug protein	+HCOO-
Duodenum	CTRL	02	Cer	Cer 42:2;2	Cer 18:1;2/24:1	0.0668313	pmol/ug protein	+HCOO-
Duodenum	CTRL	02	Cer	Cer 42:2;2	Cer 18:2;2/24:0	0.0338256	pmol/ug protein	+HCOO-
Duodenum	CTRL	02	Cer	Cer 43:1;2	Cer 43:1;2	0.00405821	pmol/ug protein	+HCOO-
Duodenum	CTRL	02	Cer	Cer 44:2;2	Cer 44:2;2	0.000408201	pmol/ug protein	+HCOO-
Duodenum	CTRL	02	DAG	DAG 30:0	DAG 14:0-16:0	0.169998	pmol/ug protein	+HCOO-
Duodenum	CTRL	02	DAG	DAG 30:1	DAG 14:0-16:1	0.126883	pmol/ug protein	+HCOO-
Duodenum	CTRL	02	DAG	DAG 31:0	DAG 31:0	0.052577	pmol/ug protein	+HCOO-
Duodenum	CTRL	02	DAG	DAG 31:1	DAG 15:0-16:1	0.0306441	pmol/ug protein	+HCOO-
Duodenum	CTRL	02	DAG	DAG 32:0	DAG 16:0-16:0	1.90623	pmol/ug protein	+HCOO-
Duodenum	CTRL	02	DAG	DAG 32:1	DAG 14:0-18:1	0.588478	pmol/ug protein	+HCOO-
Duodenum	CTRL	02	DAG	DAG 32:1	DAG 16:0-16:1	0.933933	pmol/ug protein	+HCOO-
Duodenum	CTRL	02	DAG	DAG 32:2	DAG 14:0-18:2	0.621066	pmol/ug protein	+HCOO-
Duodenum	CTRL	02	DAG	DAG 32:2	DAG 16:1-16:1	0.191921	pmol/ug protein	+HCOO-
Duodenum	CTRL	02	DAG	DAG 33:0	DAG 16:0-17:0	0.0768153	pmol/ug protein	+HCOO-
Duodenum	CTRL	02	DAG	DAG 33:1	DAG 15:0-18:1	0.243934	pmol/ug protein	+HCOO-
Duodenum	CTRL	02	DAG	DAG 33:2	DAG 15:0-18:2	0.251542	pmol/ug protein	+HCOO-
Duodenum	CTRL	02	DAG	DAG 34:0	DAG 16:0-18:0	0.482375	pmol/ug protein	+HCOO-
Duodenum	CTRL	02	DAG	DAG 34:1	DAG 16:0-18:1	11.0246	pmol/ug protein	+HCOO-
Duodenum	CTRL	02	DAG	DAG 34:1	DAG 16:1-18:0	0.182037	pmol/ug protein	+HCOO-
Duodenum	CTRL	02	DAG	DAG 34:2	DAG 16:0-18:2	10.2605	pmol/ug protein	+HCOO-
Duodenum	CTRL	02	DAG	DAG 34:2	DAG 16:1-18:1	3.89555	pmol/ug protein	+HCOO-
Duodenum	CTRL	02	DAG	DAG 34:3	DAG 16:0-18:3	0.293219	pmol/ug protein	+HCOO-
Duodenum	CTRL	02	DAG	DAG 34:3	DAG 16:1-18:2	3.35719	pmol/ug protein	+HCOO-
Duodenum	CTRL	02	DAG	DAG 34:4	DAG 16:1-18:3	0.203704	pmol/ug protein	+HCOO-
Duodenum	CTRL	02	DAG	DAG 35:0	DAG 17:0-18:0	0.0271956	pmol/ug protein	+HCOO-
Duodenum	CTRL	02	DAG	DAG 35:1	DAG 17:0-18:1	0.284797	pmol/ug protein	+HCOO-
Duodenum	CTRL	02	DAG	DAG 35:2	DAG 17:0-18:2	0.245389	pmol/ug protein	+HCOO-
Duodenum	CTRL	02	DAG	DAG 35:2	DAG 17:1-18:1	0.313718	pmol/ug protein	+HCOO-
Duodenum	CTRL	02	DAG	DAG 35:3	DAG 17:1-18:2	0.164096	pmol/ug protein	+HCOO-
Duodenum	CTRL	02	DAG	DAG 35:3	DAG 17:2-18:1	0.0599936	pmol/ug protein	+HCOO-
Duodenum	CTRL	02	DAG	DAG 36:1	DAG 18:0-18:1	1.65546	pmol/ug protein	+HCOO-
Duodenum	CTRL	02	DAG	DAG 36:2	DAG 18:0-18:2	1.45367	pmol/ug protein	+HCOO-
Duodenum	CTRL	02	DAG	DAG 36:2	DAG 18:1-18:1	23.1282	pmol/ug protein	+HCOO-
Duodenum	CTRL	02	DAG	DAG 36:3	DAG 16:0-20:3	0.0899464	pmol/ug protein	+HCOO-
Duodenum	CTRL	02	DAG	DAG 36:3	DAG 17:1-19:2	0.0825286	pmol/ug protein	+HCOO-
Duodenum	CTRL	02	DAG	DAG 36:3	DAG 18:0-18:3	0.0951614	pmol/ug protein	+HCOO-
Duodenum	CTRL	02	DAG	DAG 36:3	DAG 18:1-18:2	33.9439	pmol/ug protein	+HCOO-
Duodenum	CTRL	02	DAG	DAG 36:4	DAG 16:0-20:4	0.421343	pmol/ug protein	+HCOO-
Duodenum	CTRL	02	DAG	DAG 36:4	DAG 16:1-20:3	0.0856759	pmol/ug protein	+HCOO-
Duodenum	CTRL	02	DAG	DAG 36:4	DAG 18:1-18:3	1.77455	pmol/ug protein	+HCOO-
Duodenum	CTRL	02	DAG	DAG 36:4	DAG 18:2-18:2	10.1526	pmol/ug protein	+HCOO-
Duodenum	CTRL	02	DAG	DAG 36:5	DAG 18:2-18:3	0.8844	pmol/ug protein	+HCOO-
Duodenum	CTRL	02	DAG	DAG 37:2	DAG 18:2-19:0	0.259205	pmol/ug protein	+HCOO-
Duodenum	CTRL	02	DAG	DAG 37:3	DAG 37:3	0.255787	pmol/ug protein	+HCOO-
Duodenum	CTRL	02	DAG	DAG 37:5	DAG 17:1-20:4	0.0150133	pmol/ug protein	+HCOO-
Duodenum	CTRL	02	DAG	DAG 38:0	DAG 38:0	0.0124328	pmol/ug protein	+HCOO-
Duodenum	CTRL	02	DAG	DAG 38:1	DAG 38:1	0.0875439	pmol/ug protein	+HCOO-
Duodenum	CTRL	02	DAG	DAG 38:2	DAG 38:2	0.559427	pmol/ug protein	+HCOO-
Duodenum	CTRL	02	DAG	DAG 38:3	DAG 18:2-20:1	0.817317	pmol/ug protein	+HCOO-
Duodenum	CTRL	02	DAG	DAG 38:4	DAG 16:0-22:4	0.27156	pmol/ug protein	+HCOO-
Duodenum	CTRL	02	DAG	DAG 38:4	DAG 18:0-20:4	0.389219	pmol/ug protein	+HCOO-
Duodenum	CTRL	02	DAG	DAG 38:4	DAG 18:1-20:3	0.776689	pmol/ug protein	+HCOO-
Duodenum	CTRL	02	DAG	DAG 38:5	DAG 18:1-20:4	1.08578	pmol/ug protein	+HCOO-
Duodenum	CTRL	02	DAG	DAG 38:5	DAG 18:2-20:3	0.285563	pmol/ug protein	+HCOO-
Duodenum	CTRL	02	DAG	DAG 38:6	DAG 16:0-22:6	0.220719	pmol/ug protein	+HCOO-
Duodenum	CTRL	02	DAG	DAG 38:6	DAG 18:2-20:4	0.828118	pmol/ug protein	+HCOO-
Duodenum	CTRL	02	DAG	DAG 40:2	DAG 40:2	0.0747534	pmol/ug protein	+HCOO-
Duodenum	CTRL	02	DAG	DAG 40:3	DAG 40:3	0.0412165	pmol/ug protein	+HCOO-
Duodenum	CTRL	02	DAG	DAG 40:5	DAG 18:0-22:5	0.0192845	pmol/ug protein	+HCOO-
Duodenum	CTRL	02	DAG	DAG 40:5	DAG 18:1-22:4	0.310707	pmol/ug protein	+HCOO-
Duodenum	CTRL	02	DAG	DAG 40:6	DAG 18:0-22:6	0.00327321	pmol/ug protein	+HCOO-
Duodenum	CTRL	02	DAG	DAG 40:6	DAG 18:1-22:5	0.202213	pmol/ug protein	+HCOO-
Duodenum	CTRL	02	DAG	DAG 40:6	DAG 18:2-22:4	0.256624	pmol/ug protein	+HCOO-
Duodenum	CTRL	02	DAG	DAG 40:7	DAG 18:1-22:6	0.379817	pmol/ug protein	+HCOO-
Duodenum	CTRL	02	DAG	DAG 40:8	DAG 20:4-20:4	0.1924	pmol/ug protein	+HCOO-
Duodenum	CTRL	02	DAG	DAG 42:0	DAG 42:0	0.00113347	pmol/ug protein	+HCOO-
Duodenum	CTRL	02	DAG	DAG 42:1	DAG 42:1	0.028397	pmol/ug protein	+HCOO-
Duodenum	CTRL	02	DAG	DAG 42:4	DAG 42:4	0.00268495	pmol/ug protein	+HCOO-
Duodenum	CTRL	02	GM3	GM3 32:1;3	GM3 32:1;3	0.000630798	pmol/ug protein	-H+
Duodenum	CTRL	02	GM3	GM3 34:0;3	GM3 34:0;3	0.0712981	pmol/ug protein	-H+
Duodenum	CTRL	02	GM3	GM3 34:1;2	GM3 34:1;2	0.089117	pmol/ug protein	-H+
Duodenum	CTRL	02	GM3	GM3 34:1;3	GM3 34:1;3	0.0419975	pmol/ug protein	-H+
Duodenum	CTRL	02	GM3	GM3 34:2;2	GM3 34:2;2	0.00124108	pmol/ug protein	-H+
Duodenum	CTRL	02	GM3	GM3 35:1;2	GM3 35:1;2	0.00102711	pmol/ug protein	-H+
Duodenum	CTRL	02	GM3	GM3 35:1;3	GM3 35:1;3	0.000321241	pmol/ug protein	-H+
Duodenum	CTRL	02	GM3	GM3 36:0;3	GM3 36:0;3	0.00652412	pmol/ug protein	-H+
Duodenum	CTRL	02	GM3	GM3 36:1;2	GM3 36:1;2	0.0348865	pmol/ug protein	-H+
Duodenum	CTRL	02	GM3	GM3 36:1;3	GM3 36:1;3	0.00151603	pmol/ug protein	-H+
Duodenum	CTRL	02	GM3	GM3 36:2;2	GM3 36:2;2	0.000712268	pmol/ug protein	-H+
Duodenum	CTRL	02	GM3	GM3 37:1;3	GM3 37:1;3	0.00054233	pmol/ug protein	-H+
Duodenum	CTRL	02	GM3	GM3 38:0;3	GM3 38:0;3	0.0524962	pmol/ug protein	-H+
Duodenum	CTRL	02	GM3	GM3 38:1;2	GM3 38:1;2	0.0423146	pmol/ug protein	-H+
Duodenum	CTRL	02	GM3	GM3 38:1;3	GM3 38:1;3	0.00310182	pmol/ug protein	-H+
Duodenum	CTRL	02	GM3	GM3 38:2;2	GM3 38:2;2	0.00824489	pmol/ug protein	-H+
Duodenum	CTRL	02	GM3	GM3 38:2;3	GM3 38:2;3	0.00237687	pmol/ug protein	-H+
Duodenum	CTRL	02	GM3	GM3 39:0;3	GM3 39:0;3	0.00038811	pmol/ug protein	-H+
Duodenum	CTRL	02	GM3	GM3 39:1;2	GM3 39:1;2	0.0233583	pmol/ug protein	-H+
Duodenum	CTRL	02	GM3	GM3 39:1;3	GM3 39:1;3	0.00799483	pmol/ug protein	-H+
Duodenum	CTRL	02	GM3	GM3 40:0;3	GM3 40:0;3	0.0237224	pmol/ug protein	-H+
Duodenum	CTRL	02	GM3	GM3 40:1;2	GM3 40:1;2	0.0272632	pmol/ug protein	-H+
Duodenum	CTRL	02	GM3	GM3 40:1;3	GM3 40:1;3	0.00266298	pmol/ug protein	-H+
Duodenum	CTRL	02	GM3	GM3 40:2;2	GM3 40:2;2	0.00160764	pmol/ug protein	-H+
Duodenum	CTRL	02	GM3	GM3 41:0;3	GM3 41:0;3	0.00192407	pmol/ug protein	-H+
Duodenum	CTRL	02	GM3	GM3 42:1;2	GM3 42:1;2	0.0126244	pmol/ug protein	-H+
Duodenum	CTRL	02	GM3	GM3 42:1;3	GM3 42:1;3	0.0135137	pmol/ug protein	-H+
Duodenum	CTRL	02	GM3	GM3 42:2;2	GM3 42:2;2	0.0264036	pmol/ug protein	-H+
Duodenum	CTRL	02	GM3	GM3 42:2;3	GM3 42:2;3	0.00473526	pmol/ug protein	-H+
Duodenum	CTRL	02	GM3	GM3 43:1;2	GM3 43:1;2	0.00048587	pmol/ug protein	-H+
Duodenum	CTRL	02	GM3	GM3 45:0;2	GM3 45:0;2	0.00293443	pmol/ug protein	-H+
Duodenum	CTRL	02	HexCer	HexCer 32:1;2	HexCer 18:1;2/14:0	0.00808829	pmol/ug protein	+HCOO-
Duodenum	CTRL	02	HexCer	HexCer 33:1;2	HexCer 18:1;2/15:0	0.00379051	pmol/ug protein	+HCOO-
Duodenum	CTRL	02	HexCer	HexCer 34:1;2	HexCer 18:1;2/16:0	0.0421785	pmol/ug protein	+HCOO-
Duodenum	CTRL	02	HexCer	HexCer 34:1;3	HexCer 34:1;3	0.0166011	pmol/ug protein	+HCOO-
Duodenum	CTRL	02	HexCer	HexCer 36:1;2	HexCer 18:1;2/18:0	0.0037777	pmol/ug protein	+HCOO-
Duodenum	CTRL	02	HexCer	HexCer 38:1;2	HexCer 18:1;2/20:0	0.0124638	pmol/ug protein	+HCOO-
Duodenum	CTRL	02	HexCer	HexCer 40:1;2	HexCer 18:1;2/22:0	0.00219661	pmol/ug protein	+HCOO-
Duodenum	CTRL	02	HexCer	HexCer 40:1;3	HexCer 40:1;3	0.000509488	pmol/ug protein	+HCOO-
Duodenum	CTRL	02	HexCer	HexCer 40:2;3	HexCer 18:1;2/22:1;1	0.000164228	pmol/ug protein	+HCOO-
Duodenum	CTRL	02	HexCer	HexCer 42:1;2	HexCer 18:1;2/24:0	0.00780964	pmol/ug protein	+HCOO-
Duodenum	CTRL	02	HexCer	HexCer 42:1;3	HexCer 18:1;2/24:0;1	0.0227597	pmol/ug protein	+HCOO-
Duodenum	CTRL	02	HexCer	HexCer 42:2;2	HexCer 18:1;2/24:1	0.000709935	pmol/ug protein	+HCOO-
Duodenum	CTRL	02	HexCer	HexCer 42:2;3	HexCer 18:1;2/24:1;1	0.00142307	pmol/ug protein	+HCOO-
Duodenum	CTRL	02	LPA	LPA 18:0	LPA 18:0	0.0341996	pmol/ug protein	-H+
Duodenum	CTRL	02	LPC	LPC 14:0	LPC 14:0	0.0194423	pmol/ug protein	+H+
Duodenum	CTRL	02	LPC	LPC 15:1	LPC 15:1	0.0143859	pmol/ug protein	+H+
Duodenum	CTRL	02	LPC	LPC 15:2	LPC 15:2	0.000829516	pmol/ug protein	+H+
Duodenum	CTRL	02	LPC	LPC 16:0	LPC 16:0	3.0175	pmol/ug protein	+H+
Duodenum	CTRL	02	LPC	LPC 16:1	LPC 16:1	0.0807936	pmol/ug protein	+H+
Duodenum	CTRL	02	LPC	LPC 16:2	LPC 16:2	0.00099091	pmol/ug protein	+H+
Duodenum	CTRL	02	LPC	LPC 17:0	LPC 17:0	0.0577564	pmol/ug protein	+H+
Duodenum	CTRL	02	LPC	LPC 17:1	LPC 17:1	0.0128588	pmol/ug protein	+H+
Duodenum	CTRL	02	LPC	LPC 17:2	LPC 17:2	0.000620686	pmol/ug protein	+H+
Duodenum	CTRL	02	LPC	LPC 18:0	LPC 18:0	1.68257	pmol/ug protein	+H+
Duodenum	CTRL	02	LPC	LPC 18:1	LPC 18:1	0.701077	pmol/ug protein	+H+
Duodenum	CTRL	02	LPC	LPC 18:2	LPC 18:2	0.641737	pmol/ug protein	+H+
Duodenum	CTRL	02	LPC	LPC 19:0	LPC 19:0	0.00932268	pmol/ug protein	+H+
Duodenum	CTRL	02	LPC	LPC 19:4	LPC 19:4	0.00264366	pmol/ug protein	+H+
Duodenum	CTRL	02	LPC	LPC 20:0	LPC 20:0	0.0119864	pmol/ug protein	+H+
Duodenum	CTRL	02	LPC	LPC 20:1	LPC 20:1	0.0722802	pmol/ug protein	+H+
Duodenum	CTRL	02	LPC	LPC 20:2	LPC 20:2	0.0275666	pmol/ug protein	+H+
Duodenum	CTRL	02	LPC	LPC 20:3	LPC 20:3	0.0244099	pmol/ug protein	+H+
Duodenum	CTRL	02	LPC	LPC 20:4	LPC 20:4	0.702619	pmol/ug protein	+H+
Duodenum	CTRL	02	LPC	LPC 22:0	LPC 22:0	0.00540099	pmol/ug protein	+H+
Duodenum	CTRL	02	LPC	LPC 22:1	LPC 22:1	0.0024139	pmol/ug protein	+H+
Duodenum	CTRL	02	LPC	LPC 22:2	LPC 22:2	0.000460373	pmol/ug protein	+H+
Duodenum	CTRL	02	LPC	LPC 22:4	LPC 22:4	0.022401	pmol/ug protein	+H+
Duodenum	CTRL	02	LPC	LPC 22:5	LPC 22:5	0.00420911	pmol/ug protein	+H+
Duodenum	CTRL	02	LPC	LPC 22:6	LPC 22:6	0.0601877	pmol/ug protein	+H+
Duodenum	CTRL	02	LPC O-	LPC O-14:0	LPC O-14:0	0.000576012	pmol/ug protein	+H+
Duodenum	CTRL	02	LPC O-	LPC O-15:0	LPC O-15:0	0.0346486	pmol/ug protein	+H+
Duodenum	CTRL	02	LPC O-	LPC O-15:1	LPC O-15:1	0.092852	pmol/ug protein	+H+
Duodenum	CTRL	02	LPC O-	LPC O-15:2	LPC O-15:2	0.0618631	pmol/ug protein	+H+
Duodenum	CTRL	02	LPC O-	LPC O-16:0	LPC O-16:0	0.197895	pmol/ug protein	+H+
Duodenum	CTRL	02	LPC O-	LPC O-16:1	LPC O-16:1	0.0515607	pmol/ug protein	+H+
Duodenum	CTRL	02	LPC O-	LPC O-17:1	LPC O-17:1	0.021113	pmol/ug protein	+H+
Duodenum	CTRL	02	LPC O-	LPC O-17:2	LPC O-17:2	0.00212184	pmol/ug protein	+H+
Duodenum	CTRL	02	LPC O-	LPC O-18:0	LPC O-18:0	0.0591303	pmol/ug protein	+H+
Duodenum	CTRL	02	LPC O-	LPC O-18:1	LPC O-18:1	0.316058	pmol/ug protein	+H+
Duodenum	CTRL	02	LPC O-	LPC O-18:2	LPC O-18:2	0.0329039	pmol/ug protein	+H+
Duodenum	CTRL	02	LPC O-	LPC O-18:3	LPC O-18:3	0.00295226	pmol/ug protein	+H+
Duodenum	CTRL	02	LPC O-	LPC O-19:0	LPC O-19:0	0.00344038	pmol/ug protein	+H+
Duodenum	CTRL	02	LPC O-	LPC O-19:1	LPC O-19:1	0.000631309	pmol/ug protein	+H+
Duodenum	CTRL	02	LPC O-	LPC O-19:2	LPC O-19:2	0.000140283	pmol/ug protein	+H+
Duodenum	CTRL	02	LPC O-	LPC O-19:3	LPC O-19:3	0.00275174	pmol/ug protein	+H+
Duodenum	CTRL	02	LPC O-	LPC O-20:0	LPC O-20:0	0.068485	pmol/ug protein	+H+
Duodenum	CTRL	02	LPC O-	LPC O-20:1	LPC O-20:1	0.00830037	pmol/ug protein	+H+
Duodenum	CTRL	02	LPC O-	LPC O-20:2	LPC O-20:2	0.000511611	pmol/ug protein	+H+
Duodenum	CTRL	02	LPC O-	LPC O-22:0	LPC O-22:0	0.019712	pmol/ug protein	+H+
Duodenum	CTRL	02	LPC O-	LPC O-22:1	LPC O-22:1	0.00671641	pmol/ug protein	+H+
Duodenum	CTRL	02	LPE	LPE 16:0	LPE 16:0	0.461478	pmol/ug protein	-H+
Duodenum	CTRL	02	LPE	LPE 16:1	LPE 16:1	0.0039214	pmol/ug protein	-H+
Duodenum	CTRL	02	LPE	LPE 17:0	LPE 17:0	0.032671	pmol/ug protein	-H+
Duodenum	CTRL	02	LPE	LPE 18:0	LPE 18:0	1.92917	pmol/ug protein	-H+
Duodenum	CTRL	02	LPE	LPE 18:1	LPE 18:1	0.444779	pmol/ug protein	-H+
Duodenum	CTRL	02	LPE	LPE 18:2	LPE 18:2	0.15623	pmol/ug protein	-H+
Duodenum	CTRL	02	LPE	LPE 19:0	LPE 19:0	0.00141626	pmol/ug protein	-H+
Duodenum	CTRL	02	LPE	LPE 20:0	LPE 20:0	0.027996	pmol/ug protein	-H+
Duodenum	CTRL	02	LPE	LPE 20:1	LPE 20:1	0.0310023	pmol/ug protein	-H+
Duodenum	CTRL	02	LPE	LPE 20:2	LPE 20:2	0.00603739	pmol/ug protein	-H+
Duodenum	CTRL	02	LPE	LPE 20:4	LPE 20:4	1.20626	pmol/ug protein	-H+
Duodenum	CTRL	02	LPE	LPE 22:0	LPE 22:0	0.00217915	pmol/ug protein	-H+
Duodenum	CTRL	02	LPE	LPE 22:4	LPE 22:4	0.185471	pmol/ug protein	-H+
Duodenum	CTRL	02	LPE	LPE 22:6	LPE 22:6	0.298457	pmol/ug protein	-H+
Duodenum	CTRL	02	LPE O-	LPE O-16:1	LPE O-16:1	0.411861	pmol/ug protein	-H+
Duodenum	CTRL	02	LPE O-	LPE O-18:0	LPE O-18:0	0.150993	pmol/ug protein	-H+
Duodenum	CTRL	02	LPE O-	LPE O-18:2	LPE O-18:2	0.288189	pmol/ug protein	-H+
Duodenum	CTRL	02	LPI	LPI 15:0	LPI 15:0	0.00668838	pmol/ug protein	-H+
Duodenum	CTRL	02	LPI	LPI 16:0	LPI 16:0	0.146027	pmol/ug protein	-H+
Duodenum	CTRL	02	LPI	LPI 17:0	LPI 17:0	0.00929631	pmol/ug protein	-H+
Duodenum	CTRL	02	LPI	LPI 18:0	LPI 18:0	0.762935	pmol/ug protein	-H+
Duodenum	CTRL	02	LPI	LPI 18:1	LPI 18:1	0.0696332	pmol/ug protein	-H+
Duodenum	CTRL	02	LPI	LPI 18:2	LPI 18:2	0.0191003	pmol/ug protein	-H+
Duodenum	CTRL	02	LPI	LPI 20:1	LPI 20:1	0.00340541	pmol/ug protein	-H+
Duodenum	CTRL	02	LPI	LPI 20:4	LPI 20:4	0.0926248	pmol/ug protein	-H+
Duodenum	CTRL	02	LPI	LPI 22:4	LPI 22:4	0.00343442	pmol/ug protein	-H+
Duodenum	CTRL	02	LPI	LPI 22:5	LPI 22:5	0.00119972	pmol/ug protein	-H+
Duodenum	CTRL	02	LPI	LPI 22:6	LPI 22:6	0.00574164	pmol/ug protein	-H+
Duodenum	CTRL	02	LPS	LPS 15:0	LPS 15:0	0.00428225	pmol/ug protein	-H+
Duodenum	CTRL	02	LPS	LPS 18:0	LPS 18:0	0.507782	pmol/ug protein	-H+
Duodenum	CTRL	02	LPS	LPS 18:1	LPS 18:1	0.0330165	pmol/ug protein	-H+
Duodenum	CTRL	02	LPS	LPS 18:2	LPS 18:2	0.0051804	pmol/ug protein	-H+
Duodenum	CTRL	02	LPS	LPS 20:0	LPS 20:0	0.0060569	pmol/ug protein	-H+
Duodenum	CTRL	02	LPS	LPS 20:2	LPS 20:2	0.0003972	pmol/ug protein	-H+
Duodenum	CTRL	02	LPS	LPS 20:4	LPS 20:4	0.0106014	pmol/ug protein	-H+
Duodenum	CTRL	02	LPS	LPS 21:0	LPS 21:0	0.0011955	pmol/ug protein	-H+
Duodenum	CTRL	02	LPS	LPS 22:0	LPS 22:0	0.00471396	pmol/ug protein	-H+
Duodenum	CTRL	02	LPS	LPS 22:1	LPS 22:1	0.00368709	pmol/ug protein	-H+
Duodenum	CTRL	02	LPS	LPS 22:6	LPS 22:6	0.00717457	pmol/ug protein	-H+
Duodenum	CTRL	02	PA	PA 38:4	PA 18:0-20:4	0.152916	pmol/ug protein	-H+
Duodenum	CTRL	02	PC	PC 30:0	PC 14:0-16:0	0.11854	pmol/ug protein	+H+
Duodenum	CTRL	02	PC	PC 30:1	PC 30:1	0.00586756	pmol/ug protein	+H+
Duodenum	CTRL	02	PC	PC 31:0	PC 15:0-16:0	0.0482881	pmol/ug protein	+H+
Duodenum	CTRL	02	PC	PC 31:1	PC 31:1	0.0133249	pmol/ug protein	+H+
Duodenum	CTRL	02	PC	PC 32:0	PC 16:0-16:0	4.274	pmol/ug protein	+H+
Duodenum	CTRL	02	PC	PC 32:1	PC 16:0-16:1	0.709973	pmol/ug protein	+H+
Duodenum	CTRL	02	PC	PC 32:2	PC 16:0-16:2	0.0109053	pmol/ug protein	+H+
Duodenum	CTRL	02	PC	PC 33:0	PC 16:0-17:0	0.0432861	pmol/ug protein	+H+
Duodenum	CTRL	02	PC	PC 33:1	PC 16:0-17:1	0.519165	pmol/ug protein	+H+
Duodenum	CTRL	02	PC	PC 33:2	PC 33:2	0.673642	pmol/ug protein	+H+
Duodenum	CTRL	02	PC	PC 33:3	PC 33:3	0.0851654	pmol/ug protein	+H+
Duodenum	CTRL	02	PC	PC 34:0	PC 16:0-18:0	0.697914	pmol/ug protein	+H+
Duodenum	CTRL	02	PC	PC 34:1	PC 16:0-18:1	7.26412	pmol/ug protein	+H+
Duodenum	CTRL	02	PC	PC 34:2	PC 16:0-18:2	5.47826	pmol/ug protein	+H+
Duodenum	CTRL	02	PC	PC 34:3	PC 34:3	0.16415	pmol/ug protein	+H+
Duodenum	CTRL	02	PC	PC 34:4	PC 34:4	0.0123428	pmol/ug protein	+H+
Duodenum	CTRL	02	PC	PC 35:1	PC 16:0-19:1	0.0536222	pmol/ug protein	+H+
Duodenum	CTRL	02	PC	PC 35:2	PC 35:2	0.0837174	pmol/ug protein	+H+
Duodenum	CTRL	02	PC	PC 35:3	PC 35:3	0.0442991	pmol/ug protein	+H+
Duodenum	CTRL	02	PC	PC 35:4	PC 15:0-20:4	3.33464	pmol/ug protein	+H+
Duodenum	CTRL	02	PC	PC 35:5	PC 35:5	0.385846	pmol/ug protein	+H+
Duodenum	CTRL	02	PC	PC 36:0	PC 36:0	0.0113923	pmol/ug protein	+H+
Duodenum	CTRL	02	PC	PC 36:1	PC 18:0-18:1	1.58624	pmol/ug protein	+H+
Duodenum	CTRL	02	PC	PC 36:2	PC 18:0-18:2	3.67733	pmol/ug protein	+H+
Duodenum	CTRL	02	PC	PC 36:2	PC 18:1-18:1	0.897998	pmol/ug protein	+H+
Duodenum	CTRL	02	PC	PC 36:3	PC 16:0-20:3	0.525685	pmol/ug protein	+H+
Duodenum	CTRL	02	PC	PC 36:3	PC 18:1-18:2	1.30831	pmol/ug protein	+H+
Duodenum	CTRL	02	PC	PC 36:4	PC 16:0-20:4	8.41493	pmol/ug protein	+H+
Duodenum	CTRL	02	PC	PC 36:4	PC 18:2-18:2	0.402734	pmol/ug protein	+H+
Duodenum	CTRL	02	PC	PC 36:5	PC 16:1-20:4	0.192814	pmol/ug protein	+H+
Duodenum	CTRL	02	PC	PC 37:2	PC 37:2	0.020931	pmol/ug protein	+H+
Duodenum	CTRL	02	PC	PC 37:4	PC 17:0-20:4	0.482056	pmol/ug protein	+H+
Duodenum	CTRL	02	PC	PC 37:5	PC 37:5	0.120138	pmol/ug protein	+H+
Duodenum	CTRL	02	PC	PC 37:6	PC 37:6	0.487517	pmol/ug protein	+H+
Duodenum	CTRL	02	PC	PC 38:1	PC 38:1	0.0223158	pmol/ug protein	+H+
Duodenum	CTRL	02	PC	PC 38:2	PC 38:2	0.168453	pmol/ug protein	+H+
Duodenum	CTRL	02	PC	PC 38:3	PC 38:3	0.482201	pmol/ug protein	+H+
Duodenum	CTRL	02	PC	PC 38:4	PC 16:0-22:4	0.870978	pmol/ug protein	+H+
Duodenum	CTRL	02	PC	PC 38:4	PC 18:0-20:4	5.93634	pmol/ug protein	+H+
Duodenum	CTRL	02	PC	PC 38:5	PC 16:0-22:5	0.218106	pmol/ug protein	+H+
Duodenum	CTRL	02	PC	PC 38:5	PC 18:1-20:4	1.42185	pmol/ug protein	+H+
Duodenum	CTRL	02	PC	PC 38:6	PC 16:0-22:6	0.628761	pmol/ug protein	+H+
Duodenum	CTRL	02	PC	PC 38:6	PC 18:2-20:4	0.317614	pmol/ug protein	+H+
Duodenum	CTRL	02	PC	PC 39:4	PC 19:0-20:4	0.00776597	pmol/ug protein	+H+
Duodenum	CTRL	02	PC	PC 40:2	PC 40:2	0.0176758	pmol/ug protein	+H+
Duodenum	CTRL	02	PC	PC 40:3	PC 40:3	0.00756198	pmol/ug protein	+H+
Duodenum	CTRL	02	PC	PC 40:4	PC 40:4	0.343945	pmol/ug protein	+H+
Duodenum	CTRL	02	PC	PC 40:5	PC 18:0-22:5	0.0742928	pmol/ug protein	+H+
Duodenum	CTRL	02	PC	PC 40:5	PC 20:1-20:4	0.357636	pmol/ug protein	+H+
Duodenum	CTRL	02	PC	PC 40:6	PC 18:0-22:6	0.434803	pmol/ug protein	+H+
Duodenum	CTRL	02	PC	PC 40:7	PC 40:7	0.159795	pmol/ug protein	+H+
Duodenum	CTRL	02	PC	PC 40:8	PC 40:8	0.0672998	pmol/ug protein	+H+
Duodenum	CTRL	02	PC	PC 42:5	PC 42:5	0.0211316	pmol/ug protein	+H+
Duodenum	CTRL	02	PC	PC 42:6	PC 42:6	0.00693181	pmol/ug protein	+H+
Duodenum	CTRL	02	PC	PC 42:8	PC 42:8	0.0139065	pmol/ug protein	+H+
Duodenum	CTRL	02	PC	PC 42:9	PC 42:9	0.00647784	pmol/ug protein	+H+
Duodenum	CTRL	02	PC O-	PC O-32:0	PC O-16:0/16:0	0.112878	pmol/ug protein	+H+
Duodenum	CTRL	02	PC O-	PC O-32:1	PC O-16:1/16:0	0.00957634	pmol/ug protein	+H+
Duodenum	CTRL	02	PC O-	PC O-34:0	PC O-34:0	0.0264575	pmol/ug protein	+H+
Duodenum	CTRL	02	PC O-	PC O-34:1	PC O-16:0/18:1	0.107707	pmol/ug protein	+H+
Duodenum	CTRL	02	PC O-	PC O-34:1	PC O-18:1/16:0	0.154799	pmol/ug protein	+H+
Duodenum	CTRL	02	PC O-	PC O-34:2	PC O-16:0/18:2	0.0142501	pmol/ug protein	+H+
Duodenum	CTRL	02	PC O-	PC O-36:0	PC O-36:0	0.065815	pmol/ug protein	+H+
Duodenum	CTRL	02	PC O-	PC O-36:1	PC O-36:1	0.00449199	pmol/ug protein	+H+
Duodenum	CTRL	02	PC O-	PC O-36:2	PC O-16:2/20:0	0.00739373	pmol/ug protein	+H+
Duodenum	CTRL	02	PC O-	PC O-36:4	PC O-16:0/20:4	0.234345	pmol/ug protein	+H+
Duodenum	CTRL	02	PC O-	PC O-36:5	PC O-16:1/20:4	0.199693	pmol/ug protein	+H+
Duodenum	CTRL	02	PC O-	PC O-38:0	PC O-38:0	0.0141605	pmol/ug protein	+H+
Duodenum	CTRL	02	PC O-	PC O-38:1	PC O-38:1	0.00762307	pmol/ug protein	+H+
Duodenum	CTRL	02	PC O-	PC O-38:4	PC O-18:0/20:4	0.0973829	pmol/ug protein	+H+
Duodenum	CTRL	02	PC O-	PC O-38:5	PC O-18:1/20:4	0.283722	pmol/ug protein	+H+
Duodenum	CTRL	02	PC O-	PC O-38:6	PC O-18:2/20:4	0.0122632	pmol/ug protein	+H+
Duodenum	CTRL	02	PC O-	PC O-40:1	PC O-40:1	0.00405972	pmol/ug protein	+H+
Duodenum	CTRL	02	PC O-	PC O-40:4	PC O-40:4	0.065433	pmol/ug protein	+H+
Duodenum	CTRL	02	PC O-	PC O-40:5	PC O-40:5	0.00871123	pmol/ug protein	+H+
Duodenum	CTRL	02	PC O-	PC O-42:2	PC O-42:2	0.00585143	pmol/ug protein	+H+
Duodenum	CTRL	02	PC O-	PC O-42:4	PC O-42:4	0.016494	pmol/ug protein	+H+
Duodenum	CTRL	02	PE	PE 34:0	PE 34:0	0.0701446	pmol/ug protein	-H+
Duodenum	CTRL	02	PE	PE 34:1	PE 16:0-18:1	0.493969	pmol/ug protein	-H+
Duodenum	CTRL	02	PE	PE 34:2	PE 16:0-18:2	0.288009	pmol/ug protein	-H+
Duodenum	CTRL	02	PE	PE 35:2	PE 17:1-18:1	0.0110845	pmol/ug protein	-H+
Duodenum	CTRL	02	PE	PE 36:0	PE 36:0	0.00585321	pmol/ug protein	-H+
Duodenum	CTRL	02	PE	PE 36:1	PE 18:0-18:1	1.12711	pmol/ug protein	-H+
Duodenum	CTRL	02	PE	PE 36:2	PE 18:0-18:2	1.16846	pmol/ug protein	-H+
Duodenum	CTRL	02	PE	PE 36:2	PE 18:1-18:1	0.336701	pmol/ug protein	-H+
Duodenum	CTRL	02	PE	PE 36:3	PE 18:1-18:2	0.355145	pmol/ug protein	-H+
Duodenum	CTRL	02	PE	PE 36:4	PE 16:0-20:4	1.09333	pmol/ug protein	-H+
Duodenum	CTRL	02	PE	PE 36:5	PE 16:1-20:4	0.0145107	pmol/ug protein	-H+
Duodenum	CTRL	02	PE	PE 37:4	PE 15:0-22:4	0.0248614	pmol/ug protein	-H+
Duodenum	CTRL	02	PE	PE 37:4	PE 17:0-20:4	0.0623976	pmol/ug protein	-H+
Duodenum	CTRL	02	PE	PE 37:5	PE 17:1-20:4	0.00492759	pmol/ug protein	-H+
Duodenum	CTRL	02	PE	PE 38:1	PE 38:1	0.0348879	pmol/ug protein	-H+
Duodenum	CTRL	02	PE	PE 38:2	PE 38:2	0.0691234	pmol/ug protein	-H+
Duodenum	CTRL	02	PE	PE 38:3	PE 18:0-20:3	0.390873	pmol/ug protein	-H+
Duodenum	CTRL	02	PE	PE 38:4	PE 16:0-22:4	0.422782	pmol/ug protein	-H+
Duodenum	CTRL	02	PE	PE 38:4	PE 18:0-20:4	7.02164	pmol/ug protein	-H+
Duodenum	CTRL	02	PE	PE 38:4	PE 18:1-20:3	0.0776939	pmol/ug protein	-H+
Duodenum	CTRL	02	PE	PE 38:5	PE 18:0-20:5	0.0283489	pmol/ug protein	-H+
Duodenum	CTRL	02	PE	PE 38:5	PE 18:1-20:4	1.01377	pmol/ug protein	-H+
Duodenum	CTRL	02	PE	PE 38:6	PE 16:0-22:6	0.463257	pmol/ug protein	-H+
Duodenum	CTRL	02	PE	PE 38:6	PE 18:2-20:4	0.129046	pmol/ug protein	-H+
Duodenum	CTRL	02	PE	PE 38:7	PE 16:1-22:6	0.0009223	pmol/ug protein	-H+
Duodenum	CTRL	02	PE	PE 39:4	PE 19:0-20:4	0.040387	pmol/ug protein	-H+
Duodenum	CTRL	02	PE	PE 39:6	PE 17:0-22:6	0.00684933	pmol/ug protein	-H+
Duodenum	CTRL	02	PE	PE 40:2	PE 40:2	0.0124303	pmol/ug protein	-H+
Duodenum	CTRL	02	PE	PE 40:4	PE 18:0-22:4	0.790663	pmol/ug protein	-H+
Duodenum	CTRL	02	PE	PE 40:4	PE 20:0-20:4	0.0682882	pmol/ug protein	-H+
Duodenum	CTRL	02	PE	PE 40:5	PE 18:1-22:4	0.279461	pmol/ug protein	-H+
Duodenum	CTRL	02	PE	PE 40:5	PE 20:1-20:4	0.13767	pmol/ug protein	-H+
Duodenum	CTRL	02	PE	PE 40:6	PE 18:0-22:6	0.954577	pmol/ug protein	-H+
Duodenum	CTRL	02	PE	PE 40:6	PE 20:2-20:4	0.0547305	pmol/ug protein	-H+
Duodenum	CTRL	02	PE	PE 40:7	PE 18:1-22:6	0.18429	pmol/ug protein	-H+
Duodenum	CTRL	02	PE	PE 42:1	PE 42:1	0.00473197	pmol/ug protein	-H+
Duodenum	CTRL	02	PE	PE 42:4	PE 42:4	0.0493759	pmol/ug protein	-H+
Duodenum	CTRL	02	PE	PE 42:6	PE 42:6	0.0170682	pmol/ug protein	-H+
Duodenum	CTRL	02	PE	PE 42:9	PE 42:9	0.00369543	pmol/ug protein	-H+
Duodenum	CTRL	02	PE O-	PE O-32:1	PE O-32:1	0.00719065	pmol/ug protein	-H+
Duodenum	CTRL	02	PE O-	PE O-34:0	PE O-34:0	0.0050146	pmol/ug protein	-H+
Duodenum	CTRL	02	PE O-	PE O-34:1	PE O-16:0/18:1	0.0640081	pmol/ug protein	-H+
Duodenum	CTRL	02	PE O-	PE O-34:2	PE O-16:1/18:1	0.21792	pmol/ug protein	-H+
Duodenum	CTRL	02	PE O-	PE O-34:3	PE O-16:1/18:2	0.0194651	pmol/ug protein	-H+
Duodenum	CTRL	02	PE O-	PE O-35:5	PE O-35:5	0.000836787	pmol/ug protein	-H+
Duodenum	CTRL	02	PE O-	PE O-36:2	PE O-18:1/18:1	0.212229	pmol/ug protein	-H+
Duodenum	CTRL	02	PE O-	PE O-36:3	PE O-18:1/18:2	0.0600157	pmol/ug protein	-H+
Duodenum	CTRL	02	PE O-	PE O-36:3	PE O-18:2/18:1	0.0734294	pmol/ug protein	-H+
Duodenum	CTRL	02	PE O-	PE O-36:4	PE O-36:4	0.0794164	pmol/ug protein	-H+
Duodenum	CTRL	02	PE O-	PE O-36:5	PE O-16:1/20:4	2.26026	pmol/ug protein	-H+
Duodenum	CTRL	02	PE O-	PE O-37:5	PE O-37:5	0.185479	pmol/ug protein	-H+
Duodenum	CTRL	02	PE O-	PE O-38:1	PE O-38:1	0.0757631	pmol/ug protein	-H+
Duodenum	CTRL	02	PE O-	PE O-38:2	PE O-38:2	0.106771	pmol/ug protein	-H+
Duodenum	CTRL	02	PE O-	PE O-38:4	PE O-38:4	0.449019	pmol/ug protein	-H+
Duodenum	CTRL	02	PE O-	PE O-38:5	PE O-16:1/22:4	1.44481	pmol/ug protein	-H+
Duodenum	CTRL	02	PE O-	PE O-38:5	PE O-18:1/20:4	2.44054	pmol/ug protein	-H+
Duodenum	CTRL	02	PE O-	PE O-38:6	PE O-16:0/22:6	0.0212276	pmol/ug protein	-H+
Duodenum	CTRL	02	PE O-	PE O-38:6	PE O-16:1/22:5	0.097438	pmol/ug protein	-H+
Duodenum	CTRL	02	PE O-	PE O-38:6	PE O-18:2/20:4	1.28945	pmol/ug protein	-H+
Duodenum	CTRL	02	PE O-	PE O-38:7	PE O-16:1/22:6	0.567565	pmol/ug protein	-H+
Duodenum	CTRL	02	PE O-	PE O-39:4	PE O-39:4	0.0049177	pmol/ug protein	-H+
Duodenum	CTRL	02	PE O-	PE O-39:5	PE O-19:1/20:4	0.0798712	pmol/ug protein	-H+
Duodenum	CTRL	02	PE O-	PE O-39:6	PE O-39:6	0.0136041	pmol/ug protein	-H+
Duodenum	CTRL	02	PE O-	PE O-40:4	PE O-20:0/20:4	0.57433	pmol/ug protein	-H+
Duodenum	CTRL	02	PE O-	PE O-40:5	PE O-18:1/22:4	0.690053	pmol/ug protein	-H+
Duodenum	CTRL	02	PE O-	PE O-40:5	PE O-20:1/20:4	0.535232	pmol/ug protein	-H+
Duodenum	CTRL	02	PE O-	PE O-40:6	PE O-18:0/22:6	0.0402391	pmol/ug protein	-H+
Duodenum	CTRL	02	PE O-	PE O-40:6	PE O-18:2/22:4	0.623358	pmol/ug protein	-H+
Duodenum	CTRL	02	PE O-	PE O-40:6	PE O-20:2/20:4	0.128577	pmol/ug protein	-H+
Duodenum	CTRL	02	PE O-	PE O-40:7	PE O-18:1/22:6	0.735656	pmol/ug protein	-H+
Duodenum	CTRL	02	PE O-	PE O-40:7	PE O-18:2/22:5	0.0210472	pmol/ug protein	-H+
Duodenum	CTRL	02	PE O-	PE O-40:8	PE O-18:2/22:6	0.230007	pmol/ug protein	-H+
Duodenum	CTRL	02	PE O-	PE O-42:6	PE O-42:6	0.248876	pmol/ug protein	-H+
Duodenum	CTRL	02	PG	PG 32:1	PG 16:0-16:1	0.00172622	pmol/ug protein	-H+
Duodenum	CTRL	02	PG	PG 34:1	PG 16:0-18:1	0.776432	pmol/ug protein	-H+
Duodenum	CTRL	02	PG	PG 34:2	PG 16:1-18:1	0.0736204	pmol/ug protein	-H+
Duodenum	CTRL	02	PG	PG 36:1	PG 18:0-18:1	0.0224364	pmol/ug protein	-H+
Duodenum	CTRL	02	PG	PG 36:2	PG 18:0-18:2	0.0258133	pmol/ug protein	-H+
Duodenum	CTRL	02	PG	PG 36:2	PG 18:1-18:1	0.0200733	pmol/ug protein	-H+
Duodenum	CTRL	02	PG	PG 36:3	PG 18:1-18:2	0.0748076	pmol/ug protein	-H+
Duodenum	CTRL	02	PG	PG 36:4	PG 16:0-20:4	0.0601164	pmol/ug protein	-H+
Duodenum	CTRL	02	PG	PG 36:4	PG 16:1-20:3	0.016854	pmol/ug protein	-H+
Duodenum	CTRL	02	PG	PG 38:3	PG 18:0-20:3	0.00317264	pmol/ug protein	-H+
Duodenum	CTRL	02	PG	PG 38:4	PG 18:0-20:4	0.0374197	pmol/ug protein	-H+
Duodenum	CTRL	02	PG	PG 38:4	PG 18:1-20:3	0.0104125	pmol/ug protein	-H+
Duodenum	CTRL	02	PG	PG 40:6	PG 18:0-22:6	0.0240615	pmol/ug protein	-H+
Duodenum	CTRL	02	PG	PG 40:8	PG 18:2-22:6	0.0532205	pmol/ug protein	-H+
Duodenum	CTRL	02	PG	PG 40:8	PG 20:4-20:4	0.0377124	pmol/ug protein	-H+
Duodenum	CTRL	02	PG	PG 44:11	PG 22:5-22:6	0.0229335	pmol/ug protein	-H+
Duodenum	CTRL	02	PI	PI 32:0	PI 32:0	0.00769551	pmol/ug protein	-H+
Duodenum	CTRL	02	PI	PI 32:1	PI 16:0-16:1	0.0162667	pmol/ug protein	-H+
Duodenum	CTRL	02	PI	PI 33:0	PI 15:0-18:0	0.000595121	pmol/ug protein	-H+
Duodenum	CTRL	02	PI	PI 33:1	PI 33:1	0.000944704	pmol/ug protein	-H+
Duodenum	CTRL	02	PI	PI 34:0	PI 16:0-18:0	0.0258003	pmol/ug protein	-H+
Duodenum	CTRL	02	PI	PI 34:1	PI 16:0-18:1	0.242327	pmol/ug protein	-H+
Duodenum	CTRL	02	PI	PI 34:1	PI 16:1-18:0	0.10704	pmol/ug protein	-H+
Duodenum	CTRL	02	PI	PI 34:2	PI 16:0-18:2	0.410945	pmol/ug protein	-H+
Duodenum	CTRL	02	PI	PI 34:3	PI 34:3	0.0058859	pmol/ug protein	-H+
Duodenum	CTRL	02	PI	PI 34:4	PI 34:4	0.000245346	pmol/ug protein	-H+
Duodenum	CTRL	02	PI	PI 35:1	PI 17:0-18:1	0.00969347	pmol/ug protein	-H+
Duodenum	CTRL	02	PI	PI 35:2	PI 17:0-18:2	0.0144045	pmol/ug protein	-H+
Duodenum	CTRL	02	PI	PI 36:0	PI 36:0	0.00305203	pmol/ug protein	-H+
Duodenum	CTRL	02	PI	PI 36:1	PI 18:0-18:1	0.135145	pmol/ug protein	-H+
Duodenum	CTRL	02	PI	PI 36:2	PI 16:0-20:2	0.0103624	pmol/ug protein	-H+
Duodenum	CTRL	02	PI	PI 36:2	PI 18:0-18:2	0.49758	pmol/ug protein	-H+
Duodenum	CTRL	02	PI	PI 36:2	PI 18:1-18:1	0.103449	pmol/ug protein	-H+
Duodenum	CTRL	02	PI	PI 36:3	PI 16:0-20:3	0.102879	pmol/ug protein	-H+
Duodenum	CTRL	02	PI	PI 36:3	PI 18:1-18:2	0.125231	pmol/ug protein	-H+
Duodenum	CTRL	02	PI	PI 36:4	PI 16:0-20:4	1.10181	pmol/ug protein	-H+
Duodenum	CTRL	02	PI	PI 36:5	PI 36:5	0.00962986	pmol/ug protein	-H+
Duodenum	CTRL	02	PI	PI 37:2	PI 37:2	0.000705894	pmol/ug protein	-H+
Duodenum	CTRL	02	PI	PI 37:3	PI 17:0-20:3	0.00202944	pmol/ug protein	-H+
Duodenum	CTRL	02	PI	PI 37:5	PI 37:5	0.000236098	pmol/ug protein	-H+
Duodenum	CTRL	02	PI	PI 37:6	PI 37:6	0.000487064	pmol/ug protein	-H+
Duodenum	CTRL	02	PI	PI 38:2	PI 38:2	0.0082176	pmol/ug protein	-H+
Duodenum	CTRL	02	PI	PI 38:3	PI 18:0-20:3	0.210768	pmol/ug protein	-H+
Duodenum	CTRL	02	PI	PI 38:4	PI 16:0-22:4	0.0732548	pmol/ug protein	-H+
Duodenum	CTRL	02	PI	PI 38:4	PI 18:0-20:4	5.24878	pmol/ug protein	-H+
Duodenum	CTRL	02	PI	PI 38:4	PI 18:1-20:3	0.039414	pmol/ug protein	-H+
Duodenum	CTRL	02	PI	PI 38:5	PI 16:0-22:5	0.0313213	pmol/ug protein	-H+
Duodenum	CTRL	02	PI	PI 38:5	PI 18:0-20:5	0.0227668	pmol/ug protein	-H+
Duodenum	CTRL	02	PI	PI 38:5	PI 18:1-20:4	0.356503	pmol/ug protein	-H+
Duodenum	CTRL	02	PI	PI 38:6	PI 16:0-22:6	0.112349	pmol/ug protein	-H+
Duodenum	CTRL	02	PI	PI 39:4	PI 39:4	0.0143225	pmol/ug protein	-H+
Duodenum	CTRL	02	PI	PI 39:6	PI 39:6	0.000573924	pmol/ug protein	-H+
Duodenum	CTRL	02	PI	PI 40:4	PI 18:0-22:4	0.105932	pmol/ug protein	-H+
Duodenum	CTRL	02	PI	PI 40:5	PI 18:0-22:5	0.0666569	pmol/ug protein	-H+
Duodenum	CTRL	02	PI	PI 40:5	PI 18:1-22:4	0.0178577	pmol/ug protein	-H+
Duodenum	CTRL	02	PI	PI 40:6	PI 18:0-22:6	0.123033	pmol/ug protein	-H+
Duodenum	CTRL	02	PI	PI 40:7	PI 40:7	0.0155586	pmol/ug protein	-H+
Duodenum	CTRL	02	PI	PI 40:8	PI 40:8	0.00137095	pmol/ug protein	-H+
Duodenum	CTRL	02	PI	PI 44:11	PI 44:11	0.00044228	pmol/ug protein	-H+
Duodenum	CTRL	02	PS	PS 32:0	PS 16:0-16:0	0.00803452	pmol/ug protein	-H+
Duodenum	CTRL	02	PS	PS 34:0	PS 16:0-18:0	0.0468901	pmol/ug protein	-H+
Duodenum	CTRL	02	PS	PS 34:1	PS 16:0-18:1	0.0764222	pmol/ug protein	-H+
Duodenum	CTRL	02	PS	PS 34:1	PS 16:1-18:0	0.047337	pmol/ug protein	-H+
Duodenum	CTRL	02	PS	PS 34:2	PS 16:0-18:2	0.0166548	pmol/ug protein	-H+
Duodenum	CTRL	02	PS	PS 35:1	PS 17:0-18:1	0.0361451	pmol/ug protein	-H+
Duodenum	CTRL	02	PS	PS 36:1	PS 18:0-18:1	2.48291	pmol/ug protein	-H+
Duodenum	CTRL	02	PS	PS 36:2	PS 18:0-18:2	0.540088	pmol/ug protein	-H+
Duodenum	CTRL	02	PS	PS 36:2	PS 18:1-18:1	0.0821817	pmol/ug protein	-H+
Duodenum	CTRL	02	PS	PS 36:3	PS 18:1-18:2	0.0290016	pmol/ug protein	-H+
Duodenum	CTRL	02	PS	PS 37:1	PS 18:1-19:0	0.0701461	pmol/ug protein	-H+
Duodenum	CTRL	02	PS	PS 38:2	PS 18:0-20:2	0.0458288	pmol/ug protein	-H+
Duodenum	CTRL	02	PS	PS 38:2	PS 18:1-20:1	0.0170506	pmol/ug protein	-H+
Duodenum	CTRL	02	PS	PS 38:3	PS 18:0-20:3	0.351933	pmol/ug protein	-H+
Duodenum	CTRL	02	PS	PS 38:4	PS 16:0-22:4	0.0297491	pmol/ug protein	-H+
Duodenum	CTRL	02	PS	PS 38:4	PS 18:0-20:4	1.62507	pmol/ug protein	-H+
Duodenum	CTRL	02	PS	PS 38:4	PS 18:1-20:3	0.0134782	pmol/ug protein	-H+
Duodenum	CTRL	02	PS	PS 38:5	PS 16:0-22:5	0.0430613	pmol/ug protein	-H+
Duodenum	CTRL	02	PS	PS 40:1	PS 18:1-22:0	0.0694917	pmol/ug protein	-H+
Duodenum	CTRL	02	PS	PS 40:4	PS 18:0-22:4	1.00694	pmol/ug protein	-H+
Duodenum	CTRL	02	PS	PS 40:5	PS 18:0-22:5	0.236422	pmol/ug protein	-H+
Duodenum	CTRL	02	PS	PS 40:5	PS 18:1-22:4	0.0580499	pmol/ug protein	-H+
Duodenum	CTRL	02	PS	PS 40:6	PS 18:0-22:6	0.717131	pmol/ug protein	-H+
Duodenum	CTRL	02	PS	PS 41:4	PS 19:0-22:4	0.0165177	pmol/ug protein	-H+
Duodenum	CTRL	02	PS	PS 44:10	PS 22:4-22:6	0.00302045	pmol/ug protein	-H+
Duodenum	CTRL	02	SHexCer	SHexCer 38:1;3	SHexCer 38:1;3	0.000211131	pmol/ug protein	-H+
Duodenum	CTRL	02	SHexCer	SHexCer 40:1;3	SHexCer 40:1;3	0.000225926	pmol/ug protein	-H+
Duodenum	CTRL	02	SHexCer	SHexCer 42:1;3	SHexCer 42:1;3	0.00013385	pmol/ug protein	-H+
Duodenum	CTRL	02	SHexCer	SHexCer 42:2;3	SHexCer 42:2;3	0.000133448	pmol/ug protein	-H+
Duodenum	CTRL	02	SM	SM 33:1;2	SM 18:1;2/15:0	0.00577376	pmol/ug protein	+H+
Duodenum	CTRL	02	SM	SM 34:0;2	SM 34:0;2	0.0605445	pmol/ug protein	+H+
Duodenum	CTRL	02	SM	SM 34:1;2	SM 18:1;2/16:0	4.21868	pmol/ug protein	+H+
Duodenum	CTRL	02	SM	SM 34:2;2	SM 17:0;2/17:2	0.00944457	pmol/ug protein	+H+
Duodenum	CTRL	02	SM	SM 34:2;2	SM 18:1;2/16:1	0.140156	pmol/ug protein	+H+
Duodenum	CTRL	02	SM	SM 34:2;2	SM 18:2;2/16:0	0.00804181	pmol/ug protein	+H+
Duodenum	CTRL	02	SM	SM 36:0;2	SM 36:0;2	0.00715617	pmol/ug protein	+H+
Duodenum	CTRL	02	SM	SM 36:1;2	SM 18:1;2/18:0	1.32944	pmol/ug protein	+H+
Duodenum	CTRL	02	SM	SM 36:2;2	SM 18:1;2/18:1	0.0819079	pmol/ug protein	+H+
Duodenum	CTRL	02	SM	SM 36:2;2	SM 18:2;2/18:0	0.0193077	pmol/ug protein	+H+
Duodenum	CTRL	02	SM	SM 37:1;2	SM 18:1;2/19:0	0.0105445	pmol/ug protein	+H+
Duodenum	CTRL	02	SM	SM 38:1;2	SM 18:1;2/20:0	0.613523	pmol/ug protein	+H+
Duodenum	CTRL	02	SM	SM 38:2;2	SM 18:1;2/20:1	0.0498867	pmol/ug protein	+H+
Duodenum	CTRL	02	SM	SM 40:1;2	SM 18:1;2/22:0	0.419411	pmol/ug protein	+H+
Duodenum	CTRL	02	SM	SM 40:2;2	SM 18:1;2/22:1	0.024735	pmol/ug protein	+H+
Duodenum	CTRL	02	SM	SM 41:1;2	SM 18:1;2/23:0	0.0410525	pmol/ug protein	+H+
Duodenum	CTRL	02	SM	SM 42:1;2	SM 18:1;2/24:0	0.519835	pmol/ug protein	+H+
Duodenum	CTRL	02	SM	SM 42:2;2	SM 18:1;2/24:1	0.809705	pmol/ug protein	+H+
Duodenum	CTRL	02	SM	SM 43:1;2	SM 43:1;2	0.00645047	pmol/ug protein	+H+
Duodenum	CTRL	02	ST	Cholesterol	Cholesterol	41.3581	pmol/ug protein	+H+ -H2O
Duodenum	CTRL	02	TAG	TAG 48:0	TAG 48:0	1.76531	pmol/ug protein	+NH4+
Duodenum	CTRL	02	TAG	TAG 48:1	TAG 48:1	2.57191	pmol/ug protein	+NH4+
Duodenum	CTRL	02	TAG	TAG 48:2	TAG 48:2	1.82074	pmol/ug protein	+NH4+
Duodenum	CTRL	02	TAG	TAG 48:3	TAG 48:3	0.436107	pmol/ug protein	+NH4+
Duodenum	CTRL	02	TAG	TAG 48:4	TAG 48:4	0.0534819	pmol/ug protein	+NH4+
Duodenum	CTRL	02	TAG	TAG 49:0	TAG 49:0	0.0560743	pmol/ug protein	+NH4+
Duodenum	CTRL	02	TAG	TAG 49:1	TAG 49:1	0.480492	pmol/ug protein	+NH4+
Duodenum	CTRL	02	TAG	TAG 49:2	TAG 49:2	0.467658	pmol/ug protein	+NH4+
Duodenum	CTRL	02	TAG	TAG 49:3	TAG 49:3	0.102751	pmol/ug protein	+NH4+
Duodenum	CTRL	02	TAG	TAG 50:1	TAG 50:1	15.3384	pmol/ug protein	+NH4+
Duodenum	CTRL	02	TAG	TAG 50:2	TAG 50:2	20.9503	pmol/ug protein	+NH4+
Duodenum	CTRL	02	TAG	TAG 50:3	TAG 50:3	8.27528	pmol/ug protein	+NH4+
Duodenum	CTRL	02	TAG	TAG 50:4	TAG 50:4	1.34486	pmol/ug protein	+NH4+
Duodenum	CTRL	02	TAG	TAG 50:5	TAG 50:5	0.127716	pmol/ug protein	+NH4+
Duodenum	CTRL	02	TAG	TAG 50:6	TAG 50:6	0.00175691	pmol/ug protein	+NH4+
Duodenum	CTRL	02	TAG	TAG 51:1	TAG 51:1	0.388629	pmol/ug protein	+NH4+
Duodenum	CTRL	02	TAG	TAG 51:2	TAG 51:2	1.20125	pmol/ug protein	+NH4+
Duodenum	CTRL	02	TAG	TAG 51:3	TAG 51:3	0.986041	pmol/ug protein	+NH4+
Duodenum	CTRL	02	TAG	TAG 51:4	TAG 51:4	0.259899	pmol/ug protein	+NH4+
Duodenum	CTRL	02	TAG	TAG 52:0	TAG 52:0	0.0597424	pmol/ug protein	+NH4+
Duodenum	CTRL	02	TAG	TAG 52:1	TAG 52:1	2.67259	pmol/ug protein	+NH4+
Duodenum	CTRL	02	TAG	TAG 52:3	TAG 52:3	57.1671	pmol/ug protein	+NH4+
Duodenum	CTRL	02	TAG	TAG 52:4	TAG 52:4	25.4342	pmol/ug protein	+NH4+
Duodenum	CTRL	02	TAG	TAG 52:5	TAG 52:5	3.67065	pmol/ug protein	+NH4+
Duodenum	CTRL	02	TAG	TAG 52:6	TAG 52:6	0.258552	pmol/ug protein	+NH4+
Duodenum	CTRL	02	TAG	TAG 53:2	TAG 53:2	0.619047	pmol/ug protein	+NH4+
Duodenum	CTRL	02	TAG	TAG 53:3	TAG 53:3	1.15008	pmol/ug protein	+NH4+
Duodenum	CTRL	02	TAG	TAG 53:4	TAG 53:4	0.742547	pmol/ug protein	+NH4+
Duodenum	CTRL	02	TAG	TAG 53:5	TAG 53:5	0.227876	pmol/ug protein	+NH4+
Duodenum	CTRL	02	TAG	TAG 54:0	TAG 54:0	0.0117289	pmol/ug protein	+NH4+
Duodenum	CTRL	02	TAG	TAG 54:1	TAG 54:1	0.264192	pmol/ug protein	+NH4+
Duodenum	CTRL	02	TAG	TAG 54:2	TAG 54:2	4.01188	pmol/ug protein	+NH4+
Duodenum	CTRL	02	TAG	TAG 54:3	TAG 54:3	22.2436	pmol/ug protein	+NH4+
Duodenum	CTRL	02	TAG	TAG 54:4	TAG 54:4	41.2672	pmol/ug protein	+NH4+
Duodenum	CTRL	02	TAG	TAG 54:5	TAG 54:5	25.3061	pmol/ug protein	+NH4+
Duodenum	CTRL	02	TAG	TAG 54:6	TAG 54:6	7.08713	pmol/ug protein	+NH4+
Duodenum	CTRL	02	TAG	TAG 54:7	TAG 54:7	0.599777	pmol/ug protein	+NH4+
Duodenum	CTRL	02	TAG	TAG 54:8	TAG 54:8	0.0126414	pmol/ug protein	+NH4+
Duodenum	CTRL	02	TAG	TAG 55:1	TAG 55:1	0.00958046	pmol/ug protein	+NH4+
Duodenum	CTRL	02	TAG	TAG 55:2	TAG 55:2	0.11032	pmol/ug protein	+NH4+
Duodenum	CTRL	02	TAG	TAG 55:3	TAG 55:3	0.250346	pmol/ug protein	+NH4+
Duodenum	CTRL	02	TAG	TAG 55:4	TAG 55:4	0.26203	pmol/ug protein	+NH4+
Duodenum	CTRL	02	TAG	TAG 55:5	TAG 55:5	0.145502	pmol/ug protein	+NH4+
Duodenum	CTRL	02	TAG	TAG 56:1	TAG 56:1	0.0393541	pmol/ug protein	+NH4+
Duodenum	CTRL	02	TAG	TAG 56:2	TAG 56:2	0.235662	pmol/ug protein	+NH4+
Duodenum	CTRL	02	TAG	TAG 56:3	TAG 56:3	0.886874	pmol/ug protein	+NH4+
Duodenum	CTRL	02	TAG	TAG 56:4	TAG 56:4	1.24	pmol/ug protein	+NH4+
Duodenum	CTRL	02	TAG	TAG 56:5	TAG 56:5	1.37675	pmol/ug protein	+NH4+
Duodenum	CTRL	02	TAG	TAG 56:6	TAG 56:6	1.70156	pmol/ug protein	+NH4+
Duodenum	CTRL	02	TAG	TAG 56:7	TAG 56:7	1.40509	pmol/ug protein	+NH4+
Duodenum	CTRL	02	TAG	TAG 56:8	TAG 56:8	0.431632	pmol/ug protein	+NH4+
Duodenum	CTRL	02	TAG	TAG 56:9	TAG 56:9	0.03191	pmol/ug protein	+NH4+
Duodenum	CTRL	02	TAG	TAG 57:3	TAG 57:3	0.0115903	pmol/ug protein	+NH4+
Duodenum	CTRL	02	TAG	TAG 57:4	TAG 57:4	0.0127368	pmol/ug protein	+NH4+
Duodenum	CTRL	02	TAG	TAG 57:5	TAG 57:5	0.00328325	pmol/ug protein	+NH4+
Duodenum	CTRL	02	TAG	TAG 57:6	TAG 57:6	0.0144383	pmol/ug protein	+NH4+
Duodenum	CTRL	02	TAG	TAG 58:10	TAG 58:10	0.0331696	pmol/ug protein	+NH4+
Duodenum	CTRL	02	TAG	TAG 58:2	TAG 58:2	0.0790927	pmol/ug protein	+NH4+
Duodenum	CTRL	02	TAG	TAG 58:3	TAG 58:3	0.153376	pmol/ug protein	+NH4+
Duodenum	CTRL	02	TAG	TAG 58:4	TAG 58:4	0.133722	pmol/ug protein	+NH4+
Duodenum	CTRL	02	TAG	TAG 58:5	TAG 58:5	0.0961523	pmol/ug protein	+NH4+
Duodenum	CTRL	02	TAG	TAG 58:6	TAG 58:6	0.257031	pmol/ug protein	+NH4+
Duodenum	CTRL	02	TAG	TAG 58:7	TAG 58:7	0.3544	pmol/ug protein	+NH4+
Duodenum	CTRL	02	TAG	TAG 58:8	TAG 58:8	0.245242	pmol/ug protein	+NH4+
Duodenum	CTRL	02	TAG	TAG 58:9	TAG 58:9	0.121293	pmol/ug protein	+NH4+
Duodenum	CTRL	02	TAG	TAG 59:3	TAG 59:3	0.00315169	pmol/ug protein	+NH4+
Duodenum	CTRL	02	TAG	TAG 59:4	TAG 59:4	0.00142819	pmol/ug protein	+NH4+
Duodenum	CTRL	02	TAG	TAG 60:11	TAG 60:11	0.00150837	pmol/ug protein	+NH4+
Duodenum	CTRL	02	TAG	TAG 60:2	TAG 60:2	0.00731104	pmol/ug protein	+NH4+
Duodenum	CTRL	02	TAG	TAG 60:3	TAG 60:3	0.0586289	pmol/ug protein	+NH4+
Duodenum	CTRL	02	TAG	TAG 60:4	TAG 60:4	0.0679629	pmol/ug protein	+NH4+
Duodenum	CTRL	02	TAG	TAG 60:6	TAG 60:6	0.00950843	pmol/ug protein	+NH4+
Duodenum	CTRL	02	TAG	TAG 60:8	TAG 60:8	0.00837662	pmol/ug protein	+NH4+
Duodenum	CTRL	03	ACar	ACar 16:0	ACar 16:0	0.0215196	pmol/ug protein	+H+
Duodenum	CTRL	03	ACar	ACar 18:0	ACar 18:0	0.00947354	pmol/ug protein	+H+
Duodenum	CTRL	03	ACar	ACar 18:1	ACar 18:1	0.0155926	pmol/ug protein	+H+
Duodenum	CTRL	03	ACar	ACar 18:2	ACar 18:2	0.0144858	pmol/ug protein	+H+
Duodenum	CTRL	03	CE	CE 16:0	CE 16:0	0.0113684	pmol/ug protein	+NH4+
Duodenum	CTRL	03	CE	CE 17:2	CE 17:2	0.0881536	pmol/ug protein	+NH4+
Duodenum	CTRL	03	CE	CE 18:1	CE 18:1	0.0687355	pmol/ug protein	+NH4+
Duodenum	CTRL	03	CE	CE 20:4	CE 20:4	0.266653	pmol/ug protein	+NH4+
Duodenum	CTRL	03	CL	CL 66:2	CL 66:2	0.000698511	pmol/ug protein	-2H+
Duodenum	CTRL	03	CL	CL 68:2	CL 68:2	0.0440966	pmol/ug protein	-2H+
Duodenum	CTRL	03	CL	CL 68:3	CL 68:3	0.0192837	pmol/ug protein	-2H+
Duodenum	CTRL	03	CL	CL 68:4	CL 68:4	0.0121682	pmol/ug protein	-2H+
Duodenum	CTRL	03	CL	CL 68:6	CL 68:6	0.0134939	pmol/ug protein	-2H+
Duodenum	CTRL	03	CL	CL 69:2	CL 69:2	0.00172389	pmol/ug protein	-2H+
Duodenum	CTRL	03	CL	CL 69:4	CL 69:4	0.000996381	pmol/ug protein	-2H+
Duodenum	CTRL	03	CL	CL 69:5	CL 69:5	0.00453891	pmol/ug protein	-2H+
Duodenum	CTRL	03	CL	CL 70:2	CL 70:2	0.000602968	pmol/ug protein	-2H+
Duodenum	CTRL	03	CL	CL 70:3	CL 70:3	0.00837068	pmol/ug protein	-2H+
Duodenum	CTRL	03	CL	CL 70:4	CL 70:4	0.0955825	pmol/ug protein	-2H+
Duodenum	CTRL	03	CL	CL 70:5	CL 70:5	0.0955341	pmol/ug protein	-2H+
Duodenum	CTRL	03	CL	CL 70:6	CL 70:6	0.111036	pmol/ug protein	-2H+
Duodenum	CTRL	03	CL	CL 70:7	CL 70:7	0.0898767	pmol/ug protein	-2H+
Duodenum	CTRL	03	CL	CL 71:4	CL 71:4	0.00278501	pmol/ug protein	-2H+
Duodenum	CTRL	03	CL	CL 71:6	CL 71:6	0.00381924	pmol/ug protein	-2H+
Duodenum	CTRL	03	CL	CL 72:4	CL 72:4	0.00233308	pmol/ug protein	-2H+
Duodenum	CTRL	03	CL	CL 72:6	CL 72:6	0.44372	pmol/ug protein	-2H+
Duodenum	CTRL	03	CL	CL 72:7	CL 72:7	0.763465	pmol/ug protein	-2H+
Duodenum	CTRL	03	CL	CL 72:8	CL 72:8	0.681525	pmol/ug protein	-2H+
Duodenum	CTRL	03	CL	CL 73:7	CL 73:7	0.0022652	pmol/ug protein	-2H+
Duodenum	CTRL	03	CL	CL 74:7	CL 74:7	0.0960853	pmol/ug protein	-2H+
Duodenum	CTRL	03	CL	CL 74:8	CL 74:8	0.198881	pmol/ug protein	-2H+
Duodenum	CTRL	03	CL	CL 74:9	CL 74:9	0.27529	pmol/ug protein	-2H+
Duodenum	CTRL	03	CL	CL 76:10	CL 76:10	0.0575422	pmol/ug protein	-2H+
Duodenum	CTRL	03	CL	CL 76:8	CL 76:8	0.0077881	pmol/ug protein	-2H+
Duodenum	CTRL	03	CL	CL 76:9	CL 76:9	0.0368799	pmol/ug protein	-2H+
Duodenum	CTRL	03	CL	CL 78:11	CL 78:11	0.00173807	pmol/ug protein	-2H+
Duodenum	CTRL	03	Cer	Cer 32:1;2	Cer 15:0;2/17:1	0.000159107	pmol/ug protein	+HCOO-
Duodenum	CTRL	03	Cer	Cer 32:1;2	Cer 16:1;2/16:0	0.000129371	pmol/ug protein	+HCOO-
Duodenum	CTRL	03	Cer	Cer 32:1;2	Cer 18:1;2/14:0	0.000137809	pmol/ug protein	+HCOO-
Duodenum	CTRL	03	Cer	Cer 32:2;3	Cer 17:1;2/15:1;1	0.000382817	pmol/ug protein	+HCOO-
Duodenum	CTRL	03	Cer	Cer 32:2;3	Cer 18:1;2/14:1;1	4.06599e-05	pmol/ug protein	+HCOO-
Duodenum	CTRL	03	Cer	Cer 33:1;2	Cer 17:1;2/16:0	0.00164958	pmol/ug protein	+HCOO-
Duodenum	CTRL	03	Cer	Cer 33:1;2	Cer 18:1;2/15:0	0.000175205	pmol/ug protein	+HCOO-
Duodenum	CTRL	03	Cer	Cer 34:0;2	Cer 18:0;2/16:0	0.00918445	pmol/ug protein	+HCOO-
Duodenum	CTRL	03	Cer	Cer 34:0;3	Cer 34:0;3	0.0102737	pmol/ug protein	+HCOO-
Duodenum	CTRL	03	Cer	Cer 34:1;2	Cer 18:1;2/16:0	0.221048	pmol/ug protein	+HCOO-
Duodenum	CTRL	03	Cer	Cer 34:1;3	Cer 18:1;2/16:0;1	0.00279611	pmol/ug protein	+HCOO-
Duodenum	CTRL	03	Cer	Cer 34:2;2	Cer 18:1;2/16:1	0.00103702	pmol/ug protein	+HCOO-
Duodenum	CTRL	03	Cer	Cer 34:2;2	Cer 18:2;2/16:0	0.0380932	pmol/ug protein	+HCOO-
Duodenum	CTRL	03	Cer	Cer 36:0;2	Cer 18:0;2/18:0	0.000690673	pmol/ug protein	+HCOO-
Duodenum	CTRL	03	Cer	Cer 36:1;2	Cer 18:1;2/18:0	0.0561944	pmol/ug protein	+HCOO-
Duodenum	CTRL	03	Cer	Cer 36:2;2	Cer 18:2;2/18:0	0.0151128	pmol/ug protein	+HCOO-
Duodenum	CTRL	03	Cer	Cer 36:2;3	Cer 18:1;2/18:1;1	0.000371183	pmol/ug protein	+HCOO-
Duodenum	CTRL	03	Cer	Cer 37:1;2	Cer 18:1;2/19:0	0.000579417	pmol/ug protein	+HCOO-
Duodenum	CTRL	03	Cer	Cer 37:2;3	Cer 18:1;2/19:1;1	0.019151	pmol/ug protein	+HCOO-
Duodenum	CTRL	03	Cer	Cer 38:0;2	Cer 18:0;2/20:0	0.000950055	pmol/ug protein	+HCOO-
Duodenum	CTRL	03	Cer	Cer 38:1;2	Cer 18:1;2/20:0	0.0248232	pmol/ug protein	+HCOO-
Duodenum	CTRL	03	Cer	Cer 38:2;2	Cer 18:2;2/20:0	0.0119869	pmol/ug protein	+HCOO-
Duodenum	CTRL	03	Cer	Cer 39:1;2	Cer 18:1;2/21:0	0.00127151	pmol/ug protein	+HCOO-
Duodenum	CTRL	03	Cer	Cer 40:0;2	Cer 18:0;2/22:0	0.00289595	pmol/ug protein	+HCOO-
Duodenum	CTRL	03	Cer	Cer 40:1;2	Cer 18:1;2/22:0	0.0302965	pmol/ug protein	+HCOO-
Duodenum	CTRL	03	Cer	Cer 40:2;2	Cer 18:1;2/22:1	0.00267043	pmol/ug protein	+HCOO-
Duodenum	CTRL	03	Cer	Cer 40:2;2	Cer 18:2;2/22:0	0.010702	pmol/ug protein	+HCOO-
Duodenum	CTRL	03	Cer	Cer 40:2;3	Cer 18:1;2/22:1;1	0.000454798	pmol/ug protein	+HCOO-
Duodenum	CTRL	03	Cer	Cer 41:0;2	Cer 18:0;2/23:0	0.00361692	pmol/ug protein	+HCOO-
Duodenum	CTRL	03	Cer	Cer 41:1;2	Cer 17:1;2/24:0	0.000371451	pmol/ug protein	+HCOO-
Duodenum	CTRL	03	Cer	Cer 41:1;2	Cer 18:1;2/23:0	0.0144636	pmol/ug protein	+HCOO-
Duodenum	CTRL	03	Cer	Cer 41:1;3	Cer 18:1;2/23:0;1	0.00199943	pmol/ug protein	+HCOO-
Duodenum	CTRL	03	Cer	Cer 41:2;2	Cer 18:1;2/23:1	0.00407354	pmol/ug protein	+HCOO-
Duodenum	CTRL	03	Cer	Cer 41:2;3	Cer 18:1;2/23:1;1	0.000526131	pmol/ug protein	+HCOO-
Duodenum	CTRL	03	Cer	Cer 42:0;2	Cer 18:0;2/24:0	0.0084934	pmol/ug protein	+HCOO-
Duodenum	CTRL	03	Cer	Cer 42:1;2	Cer 18:1;2/24:0	0.0570533	pmol/ug protein	+HCOO-
Duodenum	CTRL	03	Cer	Cer 42:1;3	Cer 42:1;3	0.0220811	pmol/ug protein	+HCOO-
Duodenum	CTRL	03	Cer	Cer 42:2;2	Cer 18:0;2/24:2	0.00853952	pmol/ug protein	+HCOO-
Duodenum	CTRL	03	Cer	Cer 42:2;2	Cer 18:1;2/24:1	0.0386719	pmol/ug protein	+HCOO-
Duodenum	CTRL	03	Cer	Cer 42:2;2	Cer 18:2;2/24:0	0.0192712	pmol/ug protein	+HCOO-
Duodenum	CTRL	03	Cer	Cer 43:1;2	Cer 43:1;2	0.00471295	pmol/ug protein	+HCOO-
Duodenum	CTRL	03	Cer	Cer 44:2;2	Cer 44:2;2	0.00149772	pmol/ug protein	+HCOO-
Duodenum	CTRL	03	DAG	DAG 30:0	DAG 14:0-16:0	0.0759397	pmol/ug protein	+HCOO-
Duodenum	CTRL	03	DAG	DAG 30:1	DAG 14:0-16:1	0.0281269	pmol/ug protein	+HCOO-
Duodenum	CTRL	03	DAG	DAG 31:0	DAG 31:0	0.0498399	pmol/ug protein	+HCOO-
Duodenum	CTRL	03	DAG	DAG 31:1	DAG 15:0-16:1	0.0140653	pmol/ug protein	+HCOO-
Duodenum	CTRL	03	DAG	DAG 32:0	DAG 16:0-16:0	0.460893	pmol/ug protein	+HCOO-
Duodenum	CTRL	03	DAG	DAG 32:1	DAG 14:0-18:1	0.0537718	pmol/ug protein	+HCOO-
Duodenum	CTRL	03	DAG	DAG 32:1	DAG 16:0-16:1	0.144474	pmol/ug protein	+HCOO-
Duodenum	CTRL	03	DAG	DAG 32:2	DAG 14:0-18:2	0.090615	pmol/ug protein	+HCOO-
Duodenum	CTRL	03	DAG	DAG 32:2	DAG 16:1-16:1	0.0261105	pmol/ug protein	+HCOO-
Duodenum	CTRL	03	DAG	DAG 33:0	DAG 16:0-17:0	0.0374909	pmol/ug protein	+HCOO-
Duodenum	CTRL	03	DAG	DAG 33:1	DAG 15:0-18:1	0.0581309	pmol/ug protein	+HCOO-
Duodenum	CTRL	03	DAG	DAG 33:2	DAG 15:0-18:2	0.0273581	pmol/ug protein	+HCOO-
Duodenum	CTRL	03	DAG	DAG 34:0	DAG 16:0-18:0	0.19262	pmol/ug protein	+HCOO-
Duodenum	CTRL	03	DAG	DAG 34:1	DAG 16:0-18:1	1.45611	pmol/ug protein	+HCOO-
Duodenum	CTRL	03	DAG	DAG 34:1	DAG 16:1-18:0	0.0110721	pmol/ug protein	+HCOO-
Duodenum	CTRL	03	DAG	DAG 34:2	DAG 16:0-18:2	1.61814	pmol/ug protein	+HCOO-
Duodenum	CTRL	03	DAG	DAG 34:2	DAG 16:1-18:1	0.252743	pmol/ug protein	+HCOO-
Duodenum	CTRL	03	DAG	DAG 34:3	DAG 16:0-18:3	0.0383943	pmol/ug protein	+HCOO-
Duodenum	CTRL	03	DAG	DAG 34:3	DAG 16:1-18:2	0.229531	pmol/ug protein	+HCOO-
Duodenum	CTRL	03	DAG	DAG 34:4	DAG 16:1-18:3	0.0156921	pmol/ug protein	+HCOO-
Duodenum	CTRL	03	DAG	DAG 35:0	DAG 17:0-18:0	0.0104088	pmol/ug protein	+HCOO-
Duodenum	CTRL	03	DAG	DAG 35:1	DAG 17:0-18:1	0.0629203	pmol/ug protein	+HCOO-
Duodenum	CTRL	03	DAG	DAG 35:2	DAG 17:0-18:2	0.0316099	pmol/ug protein	+HCOO-
Duodenum	CTRL	03	DAG	DAG 35:2	DAG 17:1-18:1	0.0341637	pmol/ug protein	+HCOO-
Duodenum	CTRL	03	DAG	DAG 35:3	DAG 17:1-18:2	0.0057398	pmol/ug protein	+HCOO-
Duodenum	CTRL	03	DAG	DAG 35:3	DAG 17:2-18:1	0.00636949	pmol/ug protein	+HCOO-
Duodenum	CTRL	03	DAG	DAG 36:1	DAG 18:0-18:1	0.348303	pmol/ug protein	+HCOO-
Duodenum	CTRL	03	DAG	DAG 36:2	DAG 18:0-18:2	0.495411	pmol/ug protein	+HCOO-
Duodenum	CTRL	03	DAG	DAG 36:2	DAG 18:1-18:1	1.83751	pmol/ug protein	+HCOO-
Duodenum	CTRL	03	DAG	DAG 36:3	DAG 16:0-20:3	0.0682955	pmol/ug protein	+HCOO-
Duodenum	CTRL	03	DAG	DAG 36:3	DAG 17:1-19:2	0.00775493	pmol/ug protein	+HCOO-
Duodenum	CTRL	03	DAG	DAG 36:3	DAG 18:0-18:3	0.00641292	pmol/ug protein	+HCOO-
Duodenum	CTRL	03	DAG	DAG 36:3	DAG 18:1-18:2	2.55851	pmol/ug protein	+HCOO-
Duodenum	CTRL	03	DAG	DAG 36:4	DAG 16:0-20:4	0.58675	pmol/ug protein	+HCOO-
Duodenum	CTRL	03	DAG	DAG 36:4	DAG 16:1-20:3	0.0135975	pmol/ug protein	+HCOO-
Duodenum	CTRL	03	DAG	DAG 36:4	DAG 18:1-18:3	0.175739	pmol/ug protein	+HCOO-
Duodenum	CTRL	03	DAG	DAG 36:4	DAG 18:2-18:2	1.01903	pmol/ug protein	+HCOO-
Duodenum	CTRL	03	DAG	DAG 36:5	DAG 18:2-18:3	0.0749079	pmol/ug protein	+HCOO-
Duodenum	CTRL	03	DAG	DAG 37:2	DAG 18:2-19:0	0.0289476	pmol/ug protein	+HCOO-
Duodenum	CTRL	03	DAG	DAG 37:3	DAG 37:3	0.00893428	pmol/ug protein	+HCOO-
Duodenum	CTRL	03	DAG	DAG 37:5	DAG 17:1-20:4	0.00448491	pmol/ug protein	+HCOO-
Duodenum	CTRL	03	DAG	DAG 38:0	DAG 38:0	0.00779686	pmol/ug protein	+HCOO-
Duodenum	CTRL	03	DAG	DAG 38:1	DAG 38:1	0.0323581	pmol/ug protein	+HCOO-
Duodenum	CTRL	03	DAG	DAG 38:2	DAG 38:2	0.104269	pmol/ug protein	+HCOO-
Duodenum	CTRL	03	DAG	DAG 38:3	DAG 18:2-20:1	0.20952	pmol/ug protein	+HCOO-
Duodenum	CTRL	03	DAG	DAG 38:4	DAG 16:0-22:4	0.345426	pmol/ug protein	+HCOO-
Duodenum	CTRL	03	DAG	DAG 38:4	DAG 18:0-20:4	1.19033	pmol/ug protein	+HCOO-
Duodenum	CTRL	03	DAG	DAG 38:4	DAG 18:1-20:3	0.273615	pmol/ug protein	+HCOO-
Duodenum	CTRL	03	DAG	DAG 38:5	DAG 18:1-20:4	0.380778	pmol/ug protein	+HCOO-
Duodenum	CTRL	03	DAG	DAG 38:5	DAG 18:2-20:3	0.057705	pmol/ug protein	+HCOO-
Duodenum	CTRL	03	DAG	DAG 38:6	DAG 16:0-22:6	0.108848	pmol/ug protein	+HCOO-
Duodenum	CTRL	03	DAG	DAG 38:6	DAG 18:2-20:4	0.284706	pmol/ug protein	+HCOO-
Duodenum	CTRL	03	DAG	DAG 40:2	DAG 40:2	0.01604	pmol/ug protein	+HCOO-
Duodenum	CTRL	03	DAG	DAG 40:3	DAG 40:3	0.0178903	pmol/ug protein	+HCOO-
Duodenum	CTRL	03	DAG	DAG 40:5	DAG 18:0-22:5	0.0299081	pmol/ug protein	+HCOO-
Duodenum	CTRL	03	DAG	DAG 40:5	DAG 18:1-22:4	0.0956148	pmol/ug protein	+HCOO-
Duodenum	CTRL	03	DAG	DAG 40:6	DAG 18:0-22:6	0.0166227	pmol/ug protein	+HCOO-
Duodenum	CTRL	03	DAG	DAG 40:6	DAG 18:1-22:5	0.0634469	pmol/ug protein	+HCOO-
Duodenum	CTRL	03	DAG	DAG 40:6	DAG 18:2-22:4	0.0754565	pmol/ug protein	+HCOO-
Duodenum	CTRL	03	DAG	DAG 40:7	DAG 18:1-22:6	0.0799858	pmol/ug protein	+HCOO-
Duodenum	CTRL	03	DAG	DAG 40:8	DAG 20:4-20:4	0.158745	pmol/ug protein	+HCOO-
Duodenum	CTRL	03	DAG	DAG 42:0	DAG 42:0	0.0145938	pmol/ug protein	+HCOO-
Duodenum	CTRL	03	DAG	DAG 42:1	DAG 42:1	0.0066071	pmol/ug protein	+HCOO-
Duodenum	CTRL	03	DAG	DAG 42:4	DAG 42:4	0.00308147	pmol/ug protein	+HCOO-
Duodenum	CTRL	03	GM3	GM3 32:0;3	GM3 32:0;3	0.000565276	pmol/ug protein	-H+
Duodenum	CTRL	03	GM3	GM3 32:1;2	GM3 32:1;2	3.38714e-05	pmol/ug protein	-H+
Duodenum	CTRL	03	GM3	GM3 32:1;3	GM3 32:1;3	0.000336025	pmol/ug protein	-H+
Duodenum	CTRL	03	GM3	GM3 33:1;3	GM3 33:1;3	0.000587489	pmol/ug protein	-H+
Duodenum	CTRL	03	GM3	GM3 34:0;2	GM3 34:0;2	0.000938301	pmol/ug protein	-H+
Duodenum	CTRL	03	GM3	GM3 34:0;3	GM3 34:0;3	0.0402524	pmol/ug protein	-H+
Duodenum	CTRL	03	GM3	GM3 34:1;2	GM3 34:1;2	0.0583603	pmol/ug protein	-H+
Duodenum	CTRL	03	GM3	GM3 34:1;3	GM3 34:1;3	0.0558189	pmol/ug protein	-H+
Duodenum	CTRL	03	GM3	GM3 34:2;2	GM3 34:2;2	0.000573125	pmol/ug protein	-H+
Duodenum	CTRL	03	GM3	GM3 34:2;3	GM3 34:2;3	0.00238697	pmol/ug protein	-H+
Duodenum	CTRL	03	GM3	GM3 35:1;2	GM3 35:1;2	0.000505491	pmol/ug protein	-H+
Duodenum	CTRL	03	GM3	GM3 36:0;3	GM3 36:0;3	0.00590746	pmol/ug protein	-H+
Duodenum	CTRL	03	GM3	GM3 36:1;2	GM3 36:1;2	0.0329151	pmol/ug protein	-H+
Duodenum	CTRL	03	GM3	GM3 36:1;3	GM3 36:1;3	0.00109229	pmol/ug protein	-H+
Duodenum	CTRL	03	GM3	GM3 36:2;2	GM3 36:2;2	0.00151531	pmol/ug protein	-H+
Duodenum	CTRL	03	GM3	GM3 37:1;2	GM3 37:1;2	0.000679182	pmol/ug protein	-H+
Duodenum	CTRL	03	GM3	GM3 38:0;3	GM3 38:0;3	0.0368816	pmol/ug protein	-H+
Duodenum	CTRL	03	GM3	GM3 38:1;2	GM3 38:1;2	0.04085	pmol/ug protein	-H+
Duodenum	CTRL	03	GM3	GM3 38:1;3	GM3 38:1;3	0.00446842	pmol/ug protein	-H+
Duodenum	CTRL	03	GM3	GM3 38:2;2	GM3 38:2;2	0.00691669	pmol/ug protein	-H+
Duodenum	CTRL	03	GM3	GM3 38:2;3	GM3 38:2;3	0.00145376	pmol/ug protein	-H+
Duodenum	CTRL	03	GM3	GM3 39:1;2	GM3 39:1;2	0.00197932	pmol/ug protein	-H+
Duodenum	CTRL	03	GM3	GM3 39:1;3	GM3 39:1;3	0.000273342	pmol/ug protein	-H+
Duodenum	CTRL	03	GM3	GM3 40:0;3	GM3 40:0;3	0.0184646	pmol/ug protein	-H+
Duodenum	CTRL	03	GM3	GM3 40:1;2	GM3 40:1;2	0.0211901	pmol/ug protein	-H+
Duodenum	CTRL	03	GM3	GM3 40:1;3	GM3 40:1;3	0.00343484	pmol/ug protein	-H+
Duodenum	CTRL	03	GM3	GM3 40:2;2	GM3 40:2;2	0.00607278	pmol/ug protein	-H+
Duodenum	CTRL	03	GM3	GM3 40:2;3	GM3 40:2;3	0.000434111	pmol/ug protein	-H+
Duodenum	CTRL	03	GM3	GM3 41:0;3	GM3 41:0;3	0.00285587	pmol/ug protein	-H+
Duodenum	CTRL	03	GM3	GM3 41:1;3	GM3 41:1;3	8.27837e-05	pmol/ug protein	-H+
Duodenum	CTRL	03	GM3	GM3 41:2;2	GM3 41:2;2	0.000209607	pmol/ug protein	-H+
Duodenum	CTRL	03	GM3	GM3 42:1;2	GM3 42:1;2	0.0172333	pmol/ug protein	-H+
Duodenum	CTRL	03	GM3	GM3 42:1;3	GM3 42:1;3	0.0140881	pmol/ug protein	-H+
Duodenum	CTRL	03	GM3	GM3 42:2;2	GM3 42:2;2	0.0237951	pmol/ug protein	-H+
Duodenum	CTRL	03	GM3	GM3 42:2;3	GM3 42:2;3	0.00401812	pmol/ug protein	-H+
Duodenum	CTRL	03	GM3	GM3 43:1;2	GM3 43:1;2	0.000173167	pmol/ug protein	-H+
Duodenum	CTRL	03	GM3	GM3 45:0;2	GM3 45:0;2	0.000958278	pmol/ug protein	-H+
Duodenum	CTRL	03	GM3	GM3 46:2;2	GM3 46:2;2	0.000207177	pmol/ug protein	-H+
Duodenum	CTRL	03	HexCer	HexCer 32:1;2	HexCer 18:1;2/14:0	0.0118054	pmol/ug protein	+HCOO-
Duodenum	CTRL	03	HexCer	HexCer 33:1;2	HexCer 18:1;2/15:0	0.00720483	pmol/ug protein	+HCOO-
Duodenum	CTRL	03	HexCer	HexCer 34:1;2	HexCer 18:1;2/16:0	0.0352003	pmol/ug protein	+HCOO-
Duodenum	CTRL	03	HexCer	HexCer 34:1;3	HexCer 34:1;3	0.0446261	pmol/ug protein	+HCOO-
Duodenum	CTRL	03	HexCer	HexCer 36:1;2	HexCer 18:1;2/18:0	0.00167403	pmol/ug protein	+HCOO-
Duodenum	CTRL	03	HexCer	HexCer 38:1;2	HexCer 18:1;2/20:0	0.00274786	pmol/ug protein	+HCOO-
Duodenum	CTRL	03	HexCer	HexCer 38:1;3	HexCer 38:1;3	0.0018745	pmol/ug protein	+HCOO-
Duodenum	CTRL	03	HexCer	HexCer 40:1;2	HexCer 18:1;2/22:0	0.00137258	pmol/ug protein	+HCOO-
Duodenum	CTRL	03	HexCer	HexCer 41:1;2	HexCer 18:1;2/23:0	0.00137925	pmol/ug protein	+HCOO-
Duodenum	CTRL	03	HexCer	HexCer 42:1;2	HexCer 18:1;2/24:0	0.00793859	pmol/ug protein	+HCOO-
Duodenum	CTRL	03	HexCer	HexCer 42:1;3	HexCer 18:1;2/24:0;1	0.0158137	pmol/ug protein	+HCOO-
Duodenum	CTRL	03	HexCer	HexCer 42:2;2	HexCer 18:1;2/24:1	0.00273131	pmol/ug protein	+HCOO-
Duodenum	CTRL	03	HexCer	HexCer 42:2;3	HexCer 18:1;2/24:1;1	0.000141426	pmol/ug protein	+HCOO-
Duodenum	CTRL	03	LPA	LPA 18:0	LPA 18:0	0.0203214	pmol/ug protein	-H+
Duodenum	CTRL	03	LPC	LPC 14:0	LPC 14:0	0.00651556	pmol/ug protein	+H+
Duodenum	CTRL	03	LPC	LPC 14:1	LPC 14:1	0.000129653	pmol/ug protein	+H+
Duodenum	CTRL	03	LPC	LPC 15:1	LPC 15:1	0.00426859	pmol/ug protein	+H+
Duodenum	CTRL	03	LPC	LPC 15:2	LPC 15:2	0.0128716	pmol/ug protein	+H+
Duodenum	CTRL	03	LPC	LPC 16:0	LPC 16:0	1.56957	pmol/ug protein	+H+
Duodenum	CTRL	03	LPC	LPC 16:1	LPC 16:1	0.0374438	pmol/ug protein	+H+
Duodenum	CTRL	03	LPC	LPC 16:2	LPC 16:2	0.0015276	pmol/ug protein	+H+
Duodenum	CTRL	03	LPC	LPC 17:0	LPC 17:0	0.030454	pmol/ug protein	+H+
Duodenum	CTRL	03	LPC	LPC 17:1	LPC 17:1	0.00280368	pmol/ug protein	+H+
Duodenum	CTRL	03	LPC	LPC 17:2	LPC 17:2	0.000165435	pmol/ug protein	+H+
Duodenum	CTRL	03	LPC	LPC 18:0	LPC 18:0	0.890727	pmol/ug protein	+H+
Duodenum	CTRL	03	LPC	LPC 18:1	LPC 18:1	0.338511	pmol/ug protein	+H+
Duodenum	CTRL	03	LPC	LPC 18:2	LPC 18:2	0.292394	pmol/ug protein	+H+
Duodenum	CTRL	03	LPC	LPC 19:0	LPC 19:0	0.00633325	pmol/ug protein	+H+
Duodenum	CTRL	03	LPC	LPC 19:4	LPC 19:4	0.00198767	pmol/ug protein	+H+
Duodenum	CTRL	03	LPC	LPC 20:0	LPC 20:0	0.00512307	pmol/ug protein	+H+
Duodenum	CTRL	03	LPC	LPC 20:1	LPC 20:1	0.027505	pmol/ug protein	+H+
Duodenum	CTRL	03	LPC	LPC 20:2	LPC 20:2	0.00910524	pmol/ug protein	+H+
Duodenum	CTRL	03	LPC	LPC 20:4	LPC 20:4	0.291459	pmol/ug protein	+H+
Duodenum	CTRL	03	LPC	LPC 21:2	LPC 21:2	0.00113353	pmol/ug protein	+H+
Duodenum	CTRL	03	LPC	LPC 22:0	LPC 22:0	0.000450817	pmol/ug protein	+H+
Duodenum	CTRL	03	LPC	LPC 22:1	LPC 22:1	0.000713586	pmol/ug protein	+H+
Duodenum	CTRL	03	LPC	LPC 22:2	LPC 22:2	0.000375222	pmol/ug protein	+H+
Duodenum	CTRL	03	LPC	LPC 22:4	LPC 22:4	0.00758068	pmol/ug protein	+H+
Duodenum	CTRL	03	LPC	LPC 22:5	LPC 22:5	0.000651475	pmol/ug protein	+H+
Duodenum	CTRL	03	LPC	LPC 22:6	LPC 22:6	0.0176116	pmol/ug protein	+H+
Duodenum	CTRL	03	LPC O-	LPC O-15:0	LPC O-15:0	0.00534932	pmol/ug protein	+H+
Duodenum	CTRL	03	LPC O-	LPC O-15:1	LPC O-15:1	0.0100396	pmol/ug protein	+H+
Duodenum	CTRL	03	LPC O-	LPC O-15:2	LPC O-15:2	0.00534506	pmol/ug protein	+H+
Duodenum	CTRL	03	LPC O-	LPC O-16:0	LPC O-16:0	0.0104091	pmol/ug protein	+H+
Duodenum	CTRL	03	LPC O-	LPC O-16:1	LPC O-16:1	0.000695775	pmol/ug protein	+H+
Duodenum	CTRL	03	LPC O-	LPC O-17:1	LPC O-17:1	0.00129847	pmol/ug protein	+H+
Duodenum	CTRL	03	LPC O-	LPC O-17:2	LPC O-17:2	0.000382007	pmol/ug protein	+H+
Duodenum	CTRL	03	LPC O-	LPC O-18:0	LPC O-18:0	0.00196703	pmol/ug protein	+H+
Duodenum	CTRL	03	LPC O-	LPC O-18:1	LPC O-18:1	0.00777264	pmol/ug protein	+H+
Duodenum	CTRL	03	LPC O-	LPC O-18:3	LPC O-18:3	0.00180863	pmol/ug protein	+H+
Duodenum	CTRL	03	LPC O-	LPC O-19:0	LPC O-19:0	0.000354945	pmol/ug protein	+H+
Duodenum	CTRL	03	LPC O-	LPC O-19:2	LPC O-19:2	0.000406441	pmol/ug protein	+H+
Duodenum	CTRL	03	LPC O-	LPC O-19:3	LPC O-19:3	0.00102903	pmol/ug protein	+H+
Duodenum	CTRL	03	LPC O-	LPC O-20:0	LPC O-20:0	0.00127407	pmol/ug protein	+H+
Duodenum	CTRL	03	LPC O-	LPC O-20:3	LPC O-20:3	0.00144916	pmol/ug protein	+H+
Duodenum	CTRL	03	LPE	LPE 15:0	LPE 15:0	0.0104237	pmol/ug protein	-H+
Duodenum	CTRL	03	LPE	LPE 16:0	LPE 16:0	0.225072	pmol/ug protein	-H+
Duodenum	CTRL	03	LPE	LPE 16:1	LPE 16:1	0.000544963	pmol/ug protein	-H+
Duodenum	CTRL	03	LPE	LPE 17:0	LPE 17:0	0.0174196	pmol/ug protein	-H+
Duodenum	CTRL	03	LPE	LPE 18:0	LPE 18:0	0.630874	pmol/ug protein	-H+
Duodenum	CTRL	03	LPE	LPE 18:1	LPE 18:1	0.17593	pmol/ug protein	-H+
Duodenum	CTRL	03	LPE	LPE 18:2	LPE 18:2	0.0558297	pmol/ug protein	-H+
Duodenum	CTRL	03	LPE	LPE 20:0	LPE 20:0	0.00909034	pmol/ug protein	-H+
Duodenum	CTRL	03	LPE	LPE 20:1	LPE 20:1	0.0117748	pmol/ug protein	-H+
Duodenum	CTRL	03	LPE	LPE 20:2	LPE 20:2	0.00260843	pmol/ug protein	-H+
Duodenum	CTRL	03	LPE	LPE 20:4	LPE 20:4	0.443572	pmol/ug protein	-H+
Duodenum	CTRL	03	LPE	LPE 22:4	LPE 22:4	0.0759286	pmol/ug protein	-H+
Duodenum	CTRL	03	LPE	LPE 22:6	LPE 22:6	0.069789	pmol/ug protein	-H+
Duodenum	CTRL	03	LPE O-	LPE O-16:1	LPE O-16:1	0.0325077	pmol/ug protein	-H+
Duodenum	CTRL	03	LPE O-	LPE O-18:0	LPE O-18:0	0.0246418	pmol/ug protein	-H+
Duodenum	CTRL	03	LPE O-	LPE O-18:2	LPE O-18:2	0.0228182	pmol/ug protein	-H+
Duodenum	CTRL	03	LPI	LPI 15:0	LPI 15:0	0.00852609	pmol/ug protein	-H+
Duodenum	CTRL	03	LPI	LPI 16:0	LPI 16:0	0.0721864	pmol/ug protein	-H+
Duodenum	CTRL	03	LPI	LPI 17:0	LPI 17:0	0.00490336	pmol/ug protein	-H+
Duodenum	CTRL	03	LPI	LPI 18:0	LPI 18:0	0.302008	pmol/ug protein	-H+
Duodenum	CTRL	03	LPI	LPI 18:1	LPI 18:1	0.0231	pmol/ug protein	-H+
Duodenum	CTRL	03	LPI	LPI 18:2	LPI 18:2	0.0132301	pmol/ug protein	-H+
Duodenum	CTRL	03	LPI	LPI 20:1	LPI 20:1	4.73825e-05	pmol/ug protein	-H+
Duodenum	CTRL	03	LPI	LPI 20:4	LPI 20:4	0.0823168	pmol/ug protein	-H+
Duodenum	CTRL	03	LPI	LPI 22:4	LPI 22:4	0.00183946	pmol/ug protein	-H+
Duodenum	CTRL	03	LPI	LPI 22:6	LPI 22:6	0.00214067	pmol/ug protein	-H+
Duodenum	CTRL	03	LPS	LPS 15:0	LPS 15:0	0.00428899	pmol/ug protein	-H+
Duodenum	CTRL	03	LPS	LPS 16:1	LPS 16:1	7.0795e-05	pmol/ug protein	-H+
Duodenum	CTRL	03	LPS	LPS 18:0	LPS 18:0	0.139288	pmol/ug protein	-H+
Duodenum	CTRL	03	LPS	LPS 18:1	LPS 18:1	0.0135143	pmol/ug protein	-H+
Duodenum	CTRL	03	LPS	LPS 18:2	LPS 18:2	0.00193168	pmol/ug protein	-H+
Duodenum	CTRL	03	LPS	LPS 20:0	LPS 20:0	0.00244249	pmol/ug protein	-H+
Duodenum	CTRL	03	LPS	LPS 20:4	LPS 20:4	0.0060988	pmol/ug protein	-H+
Duodenum	CTRL	03	LPS	LPS 21:0	LPS 21:0	0.000226361	pmol/ug protein	-H+
Duodenum	CTRL	03	LPS	LPS 22:0	LPS 22:0	0.00210684	pmol/ug protein	-H+
Duodenum	CTRL	03	LPS	LPS 22:1	LPS 22:1	0.00122312	pmol/ug protein	-H+
Duodenum	CTRL	03	LPS	LPS 22:6	LPS 22:6	0.00295543	pmol/ug protein	-H+
Duodenum	CTRL	03	PA	PA 38:4	PA 18:0-20:4	0.252749	pmol/ug protein	-H+
Duodenum	CTRL	03	PC	PC 30:0	PC 14:0-16:0	0.126366	pmol/ug protein	+H+
Duodenum	CTRL	03	PC	PC 31:0	PC 15:0-16:0	0.0609932	pmol/ug protein	+H+
Duodenum	CTRL	03	PC	PC 31:1	PC 31:1	0.0143368	pmol/ug protein	+H+
Duodenum	CTRL	03	PC	PC 32:0	PC 16:0-16:0	4.11273	pmol/ug protein	+H+
Duodenum	CTRL	03	PC	PC 32:1	PC 16:0-16:1	0.587997	pmol/ug protein	+H+
Duodenum	CTRL	03	PC	PC 32:2	PC 16:0-16:2	0.0346819	pmol/ug protein	+H+
Duodenum	CTRL	03	PC	PC 33:0	PC 16:0-17:0	0.0652553	pmol/ug protein	+H+
Duodenum	CTRL	03	PC	PC 33:1	PC 16:0-17:1	0.626769	pmol/ug protein	+H+
Duodenum	CTRL	03	PC	PC 33:2	PC 33:2	0.911343	pmol/ug protein	+H+
Duodenum	CTRL	03	PC	PC 33:3	PC 33:3	0.157859	pmol/ug protein	+H+
Duodenum	CTRL	03	PC	PC 34:0	PC 16:0-18:0	0.590221	pmol/ug protein	+H+
Duodenum	CTRL	03	PC	PC 34:1	PC 16:0-18:1	7.01734	pmol/ug protein	+H+
Duodenum	CTRL	03	PC	PC 34:2	PC 16:0-18:2	6.6238	pmol/ug protein	+H+
Duodenum	CTRL	03	PC	PC 34:4	PC 34:4	0.0403195	pmol/ug protein	+H+
Duodenum	CTRL	03	PC	PC 35:1	PC 16:0-19:1	0.0655485	pmol/ug protein	+H+
Duodenum	CTRL	03	PC	PC 35:2	PC 35:2	0.151374	pmol/ug protein	+H+
Duodenum	CTRL	03	PC	PC 35:3	PC 35:3	0.0793542	pmol/ug protein	+H+
Duodenum	CTRL	03	PC	PC 35:4	PC 15:0-20:4	4.22344	pmol/ug protein	+H+
Duodenum	CTRL	03	PC	PC 35:5	PC 35:5	0.517585	pmol/ug protein	+H+
Duodenum	CTRL	03	PC	PC 36:1	PC 18:0-18:1	1.58787	pmol/ug protein	+H+
Duodenum	CTRL	03	PC	PC 36:2	PC 18:0-18:2	4.14327	pmol/ug protein	+H+
Duodenum	CTRL	03	PC	PC 36:2	PC 18:1-18:1	0.966355	pmol/ug protein	+H+
Duodenum	CTRL	03	PC	PC 36:3	PC 16:0-20:3	0.608648	pmol/ug protein	+H+
Duodenum	CTRL	03	PC	PC 36:3	PC 18:1-18:2	1.65276	pmol/ug protein	+H+
Duodenum	CTRL	03	PC	PC 36:4	PC 16:0-20:4	10.2868	pmol/ug protein	+H+
Duodenum	CTRL	03	PC	PC 36:4	PC 18:2-18:2	0.7324	pmol/ug protein	+H+
Duodenum	CTRL	03	PC	PC 37:1	PC 37:1	0.00844477	pmol/ug protein	+H+
Duodenum	CTRL	03	PC	PC 37:2	PC 37:2	0.0234257	pmol/ug protein	+H+
Duodenum	CTRL	03	PC	PC 37:3	PC 37:3	0.00837895	pmol/ug protein	+H+
Duodenum	CTRL	03	PC	PC 37:4	PC 17:0-20:4	0.643973	pmol/ug protein	+H+
Duodenum	CTRL	03	PC	PC 37:5	PC 37:5	0.252062	pmol/ug protein	+H+
Duodenum	CTRL	03	PC	PC 37:6	PC 37:6	0.459662	pmol/ug protein	+H+
Duodenum	CTRL	03	PC	PC 38:0	PC 38:0	0.00482783	pmol/ug protein	+H+
Duodenum	CTRL	03	PC	PC 38:1	PC 38:1	0.030281	pmol/ug protein	+H+
Duodenum	CTRL	03	PC	PC 38:2	PC 38:2	0.218679	pmol/ug protein	+H+
Duodenum	CTRL	03	PC	PC 38:3	PC 38:3	0.624129	pmol/ug protein	+H+
Duodenum	CTRL	03	PC	PC 38:4	PC 16:0-22:4	1.10141	pmol/ug protein	+H+
Duodenum	CTRL	03	PC	PC 38:4	PC 18:0-20:4	7.83384	pmol/ug protein	+H+
Duodenum	CTRL	03	PC	PC 38:5	PC 16:0-22:5	0.164589	pmol/ug protein	+H+
Duodenum	CTRL	03	PC	PC 38:5	PC 18:1-20:4	2.3617	pmol/ug protein	+H+
Duodenum	CTRL	03	PC	PC 38:6	PC 16:0-22:6	0.447716	pmol/ug protein	+H+
Duodenum	CTRL	03	PC	PC 38:6	PC 18:2-20:4	0.884075	pmol/ug protein	+H+
Duodenum	CTRL	03	PC	PC 39:1	PC 39:1	0.00528921	pmol/ug protein	+H+
Duodenum	CTRL	03	PC	PC 39:4	PC 19:0-20:4	0.046094	pmol/ug protein	+H+
Duodenum	CTRL	03	PC	PC 39:5	PC 39:5	0.0257408	pmol/ug protein	+H+
Duodenum	CTRL	03	PC	PC 39:6	PC 39:6	0.0148281	pmol/ug protein	+H+
Duodenum	CTRL	03	PC	PC 40:1	PC 40:1	0.00530541	pmol/ug protein	+H+
Duodenum	CTRL	03	PC	PC 40:2	PC 40:2	0.0148628	pmol/ug protein	+H+
Duodenum	CTRL	03	PC	PC 40:3	PC 40:3	0.0069551	pmol/ug protein	+H+
Duodenum	CTRL	03	PC	PC 40:4	PC 40:4	0.457205	pmol/ug protein	+H+
Duodenum	CTRL	03	PC	PC 40:5	PC 18:0-22:5	0.142849	pmol/ug protein	+H+
Duodenum	CTRL	03	PC	PC 40:5	PC 20:1-20:4	0.494956	pmol/ug protein	+H+
Duodenum	CTRL	03	PC	PC 40:6	PC 18:0-22:6	0.590556	pmol/ug protein	+H+
Duodenum	CTRL	03	PC	PC 40:8	PC 40:8	0.205167	pmol/ug protein	+H+
Duodenum	CTRL	03	PC	PC 42:4	PC 42:4	0.0167109	pmol/ug protein	+H+
Duodenum	CTRL	03	PC	PC 42:5	PC 42:5	0.0509973	pmol/ug protein	+H+
Duodenum	CTRL	03	PC	PC 42:6	PC 42:6	0.00447772	pmol/ug protein	+H+
Duodenum	CTRL	03	PC	PC 42:7	PC 42:7	0.0352104	pmol/ug protein	+H+
Duodenum	CTRL	03	PC	PC 42:8	PC 42:8	0.0577045	pmol/ug protein	+H+
Duodenum	CTRL	03	PC	PC 42:9	PC 42:9	0.0116096	pmol/ug protein	+H+
Duodenum	CTRL	03	PC	PC 44:4	PC 44:4	0.00315595	pmol/ug protein	+H+
Duodenum	CTRL	03	PC	PC 44:5	PC 44:5	0.00458722	pmol/ug protein	+H+
Duodenum	CTRL	03	PC O-	PC O-32:0	PC O-16:0/16:0	0.159575	pmol/ug protein	+H+
Duodenum	CTRL	03	PC O-	PC O-32:1	PC O-16:1/16:0	0.0463896	pmol/ug protein	+H+
Duodenum	CTRL	03	PC O-	PC O-34:0	PC O-34:0	0.033027	pmol/ug protein	+H+
Duodenum	CTRL	03	PC O-	PC O-34:1	PC O-16:0/18:1	0.140086	pmol/ug protein	+H+
Duodenum	CTRL	03	PC O-	PC O-34:1	PC O-18:1/16:0	0.171619	pmol/ug protein	+H+
Duodenum	CTRL	03	PC O-	PC O-34:2	PC O-16:0/18:2	0.0227081	pmol/ug protein	+H+
Duodenum	CTRL	03	PC O-	PC O-36:0	PC O-36:0	0.052247	pmol/ug protein	+H+
Duodenum	CTRL	03	PC O-	PC O-36:1	PC O-36:1	0.0146033	pmol/ug protein	+H+
Duodenum	CTRL	03	PC O-	PC O-36:2	PC O-16:2/20:0	0.0241299	pmol/ug protein	+H+
Duodenum	CTRL	03	PC O-	PC O-36:3	PC O-36:3	0.017684	pmol/ug protein	+H+
Duodenum	CTRL	03	PC O-	PC O-36:4	PC O-16:0/20:4	0.294321	pmol/ug protein	+H+
Duodenum	CTRL	03	PC O-	PC O-36:5	PC O-16:1/20:4	0.318817	pmol/ug protein	+H+
Duodenum	CTRL	03	PC O-	PC O-38:1	PC O-38:1	0.0153873	pmol/ug protein	+H+
Duodenum	CTRL	03	PC O-	PC O-38:2	PC O-38:2	0.00977589	pmol/ug protein	+H+
Duodenum	CTRL	03	PC O-	PC O-38:4	PC O-18:0/20:4	0.192453	pmol/ug protein	+H+
Duodenum	CTRL	03	PC O-	PC O-38:5	PC O-18:1/20:4	0.534688	pmol/ug protein	+H+
Duodenum	CTRL	03	PC O-	PC O-38:6	PC O-18:2/20:4	0.09149	pmol/ug protein	+H+
Duodenum	CTRL	03	PC O-	PC O-38:7	PC O-18:3/20:4	0.00567938	pmol/ug protein	+H+
Duodenum	CTRL	03	PC O-	PC O-40:1	PC O-40:1	0.00380856	pmol/ug protein	+H+
Duodenum	CTRL	03	PC O-	PC O-40:2	PC O-40:2	0.00609123	pmol/ug protein	+H+
Duodenum	CTRL	03	PC O-	PC O-40:3	PC O-40:3	0.0140779	pmol/ug protein	+H+
Duodenum	CTRL	03	PC O-	PC O-40:4	PC O-40:4	0.147727	pmol/ug protein	+H+
Duodenum	CTRL	03	PC O-	PC O-40:5	PC O-40:5	0.0256086	pmol/ug protein	+H+
Duodenum	CTRL	03	PC O-	PC O-40:6	PC O-40:6	0.028834	pmol/ug protein	+H+
Duodenum	CTRL	03	PC O-	PC O-40:7	PC O-18:1/22:6	0.00846249	pmol/ug protein	+H+
Duodenum	CTRL	03	PC O-	PC O-42:4	PC O-42:4	0.0306066	pmol/ug protein	+H+
Duodenum	CTRL	03	PC O-	PC O-42:5	PC O-42:5	0.0143242	pmol/ug protein	+H+
Duodenum	CTRL	03	PE	PE 34:0	PE 34:0	0.0344485	pmol/ug protein	-H+
Duodenum	CTRL	03	PE	PE 34:1	PE 16:0-18:1	0.453356	pmol/ug protein	-H+
Duodenum	CTRL	03	PE	PE 34:2	PE 16:0-18:2	0.364672	pmol/ug protein	-H+
Duodenum	CTRL	03	PE	PE 35:2	PE 17:1-18:1	0.0186961	pmol/ug protein	-H+
Duodenum	CTRL	03	PE	PE 36:1	PE 18:0-18:1	1.06779	pmol/ug protein	-H+
Duodenum	CTRL	03	PE	PE 36:2	PE 18:0-18:2	1.39406	pmol/ug protein	-H+
Duodenum	CTRL	03	PE	PE 36:2	PE 18:1-18:1	0.329414	pmol/ug protein	-H+
Duodenum	CTRL	03	PE	PE 36:3	PE 18:1-18:2	0.420183	pmol/ug protein	-H+
Duodenum	CTRL	03	PE	PE 36:4	PE 16:0-20:4	1.16159	pmol/ug protein	-H+
Duodenum	CTRL	03	PE	PE 36:5	PE 16:1-20:4	0.0289863	pmol/ug protein	-H+
Duodenum	CTRL	03	PE	PE 37:4	PE 15:0-22:4	0.0265292	pmol/ug protein	-H+
Duodenum	CTRL	03	PE	PE 37:4	PE 17:0-20:4	0.0548687	pmol/ug protein	-H+
Duodenum	CTRL	03	PE	PE 37:5	PE 17:1-20:4	0.00499107	pmol/ug protein	-H+
Duodenum	CTRL	03	PE	PE 38:1	PE 38:1	0.0280509	pmol/ug protein	-H+
Duodenum	CTRL	03	PE	PE 38:2	PE 38:2	0.0665825	pmol/ug protein	-H+
Duodenum	CTRL	03	PE	PE 38:3	PE 18:0-20:3	0.426383	pmol/ug protein	-H+
Duodenum	CTRL	03	PE	PE 38:4	PE 16:0-22:4	0.472582	pmol/ug protein	-H+
Duodenum	CTRL	03	PE	PE 38:4	PE 18:0-20:4	7.54804	pmol/ug protein	-H+
Duodenum	CTRL	03	PE	PE 38:4	PE 18:1-20:3	0.132797	pmol/ug protein	-H+
Duodenum	CTRL	03	PE	PE 38:5	PE 18:0-20:5	0.0441254	pmol/ug protein	-H+
Duodenum	CTRL	03	PE	PE 38:5	PE 18:1-20:4	1.24072	pmol/ug protein	-H+
Duodenum	CTRL	03	PE	PE 38:6	PE 16:0-22:6	0.470404	pmol/ug protein	-H+
Duodenum	CTRL	03	PE	PE 38:6	PE 18:2-20:4	0.159645	pmol/ug protein	-H+
Duodenum	CTRL	03	PE	PE 38:7	PE 16:1-22:6	0.00145737	pmol/ug protein	-H+
Duodenum	CTRL	03	PE	PE 39:4	PE 19:0-20:4	0.0381612	pmol/ug protein	-H+
Duodenum	CTRL	03	PE	PE 39:6	PE 17:0-22:6	0.00671116	pmol/ug protein	-H+
Duodenum	CTRL	03	PE	PE 40:2	PE 40:2	0.00955323	pmol/ug protein	-H+
Duodenum	CTRL	03	PE	PE 40:4	PE 18:0-22:4	0.776559	pmol/ug protein	-H+
Duodenum	CTRL	03	PE	PE 40:4	PE 20:0-20:4	0.0608149	pmol/ug protein	-H+
Duodenum	CTRL	03	PE	PE 40:5	PE 18:1-22:4	0.303837	pmol/ug protein	-H+
Duodenum	CTRL	03	PE	PE 40:5	PE 20:1-20:4	0.187269	pmol/ug protein	-H+
Duodenum	CTRL	03	PE	PE 40:6	PE 18:0-22:6	0.807596	pmol/ug protein	-H+
Duodenum	CTRL	03	PE	PE 40:6	PE 18:2-22:4	0.0152812	pmol/ug protein	-H+
Duodenum	CTRL	03	PE	PE 40:6	PE 20:2-20:4	0.0664491	pmol/ug protein	-H+
Duodenum	CTRL	03	PE	PE 40:7	PE 18:1-22:6	0.183045	pmol/ug protein	-H+
Duodenum	CTRL	03	PE	PE 42:1	PE 42:1	0.0020501	pmol/ug protein	-H+
Duodenum	CTRL	03	PE	PE 42:4	PE 42:4	0.0202496	pmol/ug protein	-H+
Duodenum	CTRL	03	PE	PE 42:6	PE 42:6	0.0106688	pmol/ug protein	-H+
Duodenum	CTRL	03	PE	PE 44:5	PE 44:5	0.0036174	pmol/ug protein	-H+
Duodenum	CTRL	03	PE	PE 44:6	PE 44:6	0.00207574	pmol/ug protein	-H+
Duodenum	CTRL	03	PE O-	PE O-34:0	PE O-34:0	0.00394207	pmol/ug protein	-H+
Duodenum	CTRL	03	PE O-	PE O-34:1	PE O-16:0/18:1	0.0195117	pmol/ug protein	-H+
Duodenum	CTRL	03	PE O-	PE O-34:2	PE O-16:1/18:1	0.173619	pmol/ug protein	-H+
Duodenum	CTRL	03	PE O-	PE O-34:3	PE O-16:1/18:2	0.015481	pmol/ug protein	-H+
Duodenum	CTRL	03	PE O-	PE O-35:2	PE O-35:2	0.00174298	pmol/ug protein	-H+
Duodenum	CTRL	03	PE O-	PE O-36:2	PE O-18:1/18:1	0.177381	pmol/ug protein	-H+
Duodenum	CTRL	03	PE O-	PE O-36:3	PE O-18:1/18:2	0.0494122	pmol/ug protein	-H+
Duodenum	CTRL	03	PE O-	PE O-36:3	PE O-18:2/18:1	0.0573803	pmol/ug protein	-H+
Duodenum	CTRL	03	PE O-	PE O-36:4	PE O-36:4	0.0615443	pmol/ug protein	-H+
Duodenum	CTRL	03	PE O-	PE O-36:5	PE O-16:1/20:4	1.90722	pmol/ug protein	-H+
Duodenum	CTRL	03	PE O-	PE O-37:5	PE O-37:5	0.166442	pmol/ug protein	-H+
Duodenum	CTRL	03	PE O-	PE O-38:1	PE O-38:1	0.05939	pmol/ug protein	-H+
Duodenum	CTRL	03	PE O-	PE O-38:2	PE O-38:2	0.104571	pmol/ug protein	-H+
Duodenum	CTRL	03	PE O-	PE O-38:4	PE O-38:4	0.395367	pmol/ug protein	-H+
Duodenum	CTRL	03	PE O-	PE O-38:5	PE O-16:1/22:4	1.37979	pmol/ug protein	-H+
Duodenum	CTRL	03	PE O-	PE O-38:5	PE O-18:1/20:4	2.22647	pmol/ug protein	-H+
Duodenum	CTRL	03	PE O-	PE O-38:6	PE O-16:0/22:6	0.0189561	pmol/ug protein	-H+
Duodenum	CTRL	03	PE O-	PE O-38:6	PE O-16:1/22:5	0.0857322	pmol/ug protein	-H+
Duodenum	CTRL	03	PE O-	PE O-38:6	PE O-18:2/20:4	1.20512	pmol/ug protein	-H+
Duodenum	CTRL	03	PE O-	PE O-38:7	PE O-16:1/22:6	0.444716	pmol/ug protein	-H+
Duodenum	CTRL	03	PE O-	PE O-39:5	PE O-19:1/20:4	0.0807374	pmol/ug protein	-H+
Duodenum	CTRL	03	PE O-	PE O-39:6	PE O-39:6	0.0120506	pmol/ug protein	-H+
Duodenum	CTRL	03	PE O-	PE O-40:4	PE O-20:0/20:4	0.559925	pmol/ug protein	-H+
Duodenum	CTRL	03	PE O-	PE O-40:5	PE O-18:1/22:4	0.663205	pmol/ug protein	-H+
Duodenum	CTRL	03	PE O-	PE O-40:5	PE O-20:1/20:4	0.510892	pmol/ug protein	-H+
Duodenum	CTRL	03	PE O-	PE O-40:6	PE O-18:0/22:6	0.0265172	pmol/ug protein	-H+
Duodenum	CTRL	03	PE O-	PE O-40:6	PE O-18:2/22:4	0.546672	pmol/ug protein	-H+
Duodenum	CTRL	03	PE O-	PE O-40:6	PE O-20:2/20:4	0.1385	pmol/ug protein	-H+
Duodenum	CTRL	03	PE O-	PE O-40:7	PE O-18:1/22:6	0.597994	pmol/ug protein	-H+
Duodenum	CTRL	03	PE O-	PE O-40:7	PE O-18:2/22:5	0.0193049	pmol/ug protein	-H+
Duodenum	CTRL	03	PE O-	PE O-40:8	PE O-18:2/22:6	0.179115	pmol/ug protein	-H+
Duodenum	CTRL	03	PE O-	PE O-42:6	PE O-42:6	0.213095	pmol/ug protein	-H+
Duodenum	CTRL	03	PG	PG 32:1	PG 16:0-16:1	0.00190722	pmol/ug protein	-H+
Duodenum	CTRL	03	PG	PG 34:1	PG 16:0-18:1	0.707932	pmol/ug protein	-H+
Duodenum	CTRL	03	PG	PG 34:2	PG 16:1-18:1	0.0540555	pmol/ug protein	-H+
Duodenum	CTRL	03	PG	PG 36:1	PG 18:0-18:1	0.0444287	pmol/ug protein	-H+
Duodenum	CTRL	03	PG	PG 36:2	PG 18:0-18:2	0.026598	pmol/ug protein	-H+
Duodenum	CTRL	03	PG	PG 36:2	PG 18:1-18:1	0.0303486	pmol/ug protein	-H+
Duodenum	CTRL	03	PG	PG 36:3	PG 18:1-18:2	0.0469762	pmol/ug protein	-H+
Duodenum	CTRL	03	PG	PG 36:4	PG 16:0-20:4	0.0654118	pmol/ug protein	-H+
Duodenum	CTRL	03	PG	PG 36:4	PG 16:1-20:3	0.00211325	pmol/ug protein	-H+
Duodenum	CTRL	03	PG	PG 38:4	PG 18:0-20:4	0.016838	pmol/ug protein	-H+
Duodenum	CTRL	03	PG	PG 38:4	PG 18:1-20:3	0.00513182	pmol/ug protein	-H+
Duodenum	CTRL	03	PG	PG 40:6	PG 18:0-22:6	0.0279394	pmol/ug protein	-H+
Duodenum	CTRL	03	PG	PG 40:8	PG 18:2-22:6	0.048104	pmol/ug protein	-H+
Duodenum	CTRL	03	PG	PG 40:8	PG 20:4-20:4	0.0386495	pmol/ug protein	-H+
Duodenum	CTRL	03	PG	PG 44:11	PG 22:5-22:6	0.0392868	pmol/ug protein	-H+
Duodenum	CTRL	03	PI	PI 32:0	PI 32:0	0.00708591	pmol/ug protein	-H+
Duodenum	CTRL	03	PI	PI 32:1	PI 16:0-16:1	0.011882	pmol/ug protein	-H+
Duodenum	CTRL	03	PI	PI 33:0	PI 15:0-18:0	0.000738354	pmol/ug protein	-H+
Duodenum	CTRL	03	PI	PI 33:1	PI 33:1	0.00236498	pmol/ug protein	-H+
Duodenum	CTRL	03	PI	PI 34:0	PI 16:0-18:0	0.0176877	pmol/ug protein	-H+
Duodenum	CTRL	03	PI	PI 34:1	PI 16:0-18:1	0.357038	pmol/ug protein	-H+
Duodenum	CTRL	03	PI	PI 34:1	PI 16:1-18:0	0.132729	pmol/ug protein	-H+
Duodenum	CTRL	03	PI	PI 34:2	PI 16:0-18:2	0.45758	pmol/ug protein	-H+
Duodenum	CTRL	03	PI	PI 34:3	PI 34:3	0.00763024	pmol/ug protein	-H+
Duodenum	CTRL	03	PI	PI 35:1	PI 17:0-18:1	0.0105165	pmol/ug protein	-H+
Duodenum	CTRL	03	PI	PI 35:2	PI 17:0-18:2	0.018607	pmol/ug protein	-H+
Duodenum	CTRL	03	PI	PI 35:3	PI 35:3	0.000360119	pmol/ug protein	-H+
Duodenum	CTRL	03	PI	PI 35:4	PI 35:4	0.00127762	pmol/ug protein	-H+
Duodenum	CTRL	03	PI	PI 36:0	PI 36:0	0.000872207	pmol/ug protein	-H+
Duodenum	CTRL	03	PI	PI 36:1	PI 18:0-18:1	0.124172	pmol/ug protein	-H+
Duodenum	CTRL	03	PI	PI 36:2	PI 16:0-20:2	0.00964685	pmol/ug protein	-H+
Duodenum	CTRL	03	PI	PI 36:2	PI 18:0-18:2	0.48559	pmol/ug protein	-H+
Duodenum	CTRL	03	PI	PI 36:2	PI 18:1-18:1	0.0921757	pmol/ug protein	-H+
Duodenum	CTRL	03	PI	PI 36:3	PI 16:0-20:3	0.105743	pmol/ug protein	-H+
Duodenum	CTRL	03	PI	PI 36:3	PI 18:1-18:2	0.12907	pmol/ug protein	-H+
Duodenum	CTRL	03	PI	PI 36:4	PI 16:0-20:4	1.02013	pmol/ug protein	-H+
Duodenum	CTRL	03	PI	PI 36:5	PI 36:5	0.0105555	pmol/ug protein	-H+
Duodenum	CTRL	03	PI	PI 37:2	PI 37:2	0.000933989	pmol/ug protein	-H+
Duodenum	CTRL	03	PI	PI 37:3	PI 17:0-20:3	0.00407383	pmol/ug protein	-H+
Duodenum	CTRL	03	PI	PI 38:1	PI 38:1	0.000185499	pmol/ug protein	-H+
Duodenum	CTRL	03	PI	PI 38:2	PI 38:2	0.00667601	pmol/ug protein	-H+
Duodenum	CTRL	03	PI	PI 38:3	PI 18:0-20:3	0.219775	pmol/ug protein	-H+
Duodenum	CTRL	03	PI	PI 38:4	PI 16:0-22:4	0.0696417	pmol/ug protein	-H+
Duodenum	CTRL	03	PI	PI 38:4	PI 18:0-20:4	4.8213	pmol/ug protein	-H+
Duodenum	CTRL	03	PI	PI 38:4	PI 18:1-20:3	0.0393135	pmol/ug protein	-H+
Duodenum	CTRL	03	PI	PI 38:5	PI 16:0-22:5	0.0202456	pmol/ug protein	-H+
Duodenum	CTRL	03	PI	PI 38:5	PI 18:0-20:5	0.0182914	pmol/ug protein	-H+
Duodenum	CTRL	03	PI	PI 38:5	PI 18:1-20:4	0.329107	pmol/ug protein	-H+
Duodenum	CTRL	03	PI	PI 38:6	PI 16:0-22:6	0.0936258	pmol/ug protein	-H+
Duodenum	CTRL	03	PI	PI 39:4	PI 39:4	0.0175837	pmol/ug protein	-H+
Duodenum	CTRL	03	PI	PI 39:5	PI 39:5	0.00168871	pmol/ug protein	-H+
Duodenum	CTRL	03	PI	PI 39:6	PI 39:6	0.00172552	pmol/ug protein	-H+
Duodenum	CTRL	03	PI	PI 40:4	PI 18:0-22:4	0.0945925	pmol/ug protein	-H+
Duodenum	CTRL	03	PI	PI 40:5	PI 18:0-22:5	0.0548773	pmol/ug protein	-H+
Duodenum	CTRL	03	PI	PI 40:5	PI 18:1-22:4	0.0184201	pmol/ug protein	-H+
Duodenum	CTRL	03	PI	PI 40:6	PI 18:0-22:6	0.0974293	pmol/ug protein	-H+
Duodenum	CTRL	03	PI	PI 40:8	PI 40:8	0.00301598	pmol/ug protein	-H+
Duodenum	CTRL	03	PS	PS 32:0	PS 16:0-16:0	0.00710927	pmol/ug protein	-H+
Duodenum	CTRL	03	PS	PS 34:0	PS 16:0-18:0	0.0337638	pmol/ug protein	-H+
Duodenum	CTRL	03	PS	PS 34:1	PS 16:0-18:1	0.0662961	pmol/ug protein	-H+
Duodenum	CTRL	03	PS	PS 34:1	PS 16:1-18:0	0.0373628	pmol/ug protein	-H+
Duodenum	CTRL	03	PS	PS 34:2	PS 16:0-18:2	0.0179938	pmol/ug protein	-H+
Duodenum	CTRL	03	PS	PS 35:1	PS 17:0-18:1	0.0299933	pmol/ug protein	-H+
Duodenum	CTRL	03	PS	PS 36:1	PS 18:0-18:1	2.50949	pmol/ug protein	-H+
Duodenum	CTRL	03	PS	PS 36:2	PS 18:0-18:2	0.622694	pmol/ug protein	-H+
Duodenum	CTRL	03	PS	PS 36:2	PS 18:1-18:1	0.0762139	pmol/ug protein	-H+
Duodenum	CTRL	03	PS	PS 36:3	PS 18:1-18:2	0.0278021	pmol/ug protein	-H+
Duodenum	CTRL	03	PS	PS 37:1	PS 18:1-19:0	0.0413805	pmol/ug protein	-H+
Duodenum	CTRL	03	PS	PS 38:2	PS 18:0-20:2	0.0474434	pmol/ug protein	-H+
Duodenum	CTRL	03	PS	PS 38:2	PS 18:1-20:1	0.0190194	pmol/ug protein	-H+
Duodenum	CTRL	03	PS	PS 38:3	PS 18:0-20:3	0.364204	pmol/ug protein	-H+
Duodenum	CTRL	03	PS	PS 38:4	PS 16:0-22:4	0.0344483	pmol/ug protein	-H+
Duodenum	CTRL	03	PS	PS 38:4	PS 18:0-20:4	1.74828	pmol/ug protein	-H+
Duodenum	CTRL	03	PS	PS 38:4	PS 18:1-20:3	0.0146712	pmol/ug protein	-H+
Duodenum	CTRL	03	PS	PS 38:5	PS 16:0-22:5	0.0380768	pmol/ug protein	-H+
Duodenum	CTRL	03	PS	PS 40:1	PS 18:1-22:0	0.0693587	pmol/ug protein	-H+
Duodenum	CTRL	03	PS	PS 40:4	PS 18:0-22:4	1.16457	pmol/ug protein	-H+
Duodenum	CTRL	03	PS	PS 40:5	PS 18:0-22:5	0.286372	pmol/ug protein	-H+
Duodenum	CTRL	03	PS	PS 40:5	PS 18:1-22:4	0.0744844	pmol/ug protein	-H+
Duodenum	CTRL	03	PS	PS 40:6	PS 18:0-22:6	0.662571	pmol/ug protein	-H+
Duodenum	CTRL	03	PS	PS 41:4	PS 19:0-22:4	0.0114631	pmol/ug protein	-H+
Duodenum	CTRL	03	PS	PS 44:10	PS 22:4-22:6	0.00478634	pmol/ug protein	-H+
Duodenum	CTRL	03	SHexCer	SHexCer 36:1;2	SHexCer 36:1;2	0.000252843	pmol/ug protein	-H+
Duodenum	CTRL	03	SHexCer	SHexCer 40:1;3	SHexCer 40:1;3	0.000283293	pmol/ug protein	-H+
Duodenum	CTRL	03	SHexCer	SHexCer 41:1;3	SHexCer 41:1;3	0.000104509	pmol/ug protein	-H+
Duodenum	CTRL	03	SHexCer	SHexCer 42:1;3	SHexCer 42:1;3	0.000491314	pmol/ug protein	-H+
Duodenum	CTRL	03	SHexCer	SHexCer 42:2;3	SHexCer 42:2;3	0.000122024	pmol/ug protein	-H+
Duodenum	CTRL	03	SM	SM 34:0;2	SM 34:0;2	0.0515876	pmol/ug protein	+H+
Duodenum	CTRL	03	SM	SM 34:1;2	SM 18:1;2/16:0	3.52141	pmol/ug protein	+H+
Duodenum	CTRL	03	SM	SM 34:2;2	SM 18:1;2/16:1	0.152033	pmol/ug protein	+H+
Duodenum	CTRL	03	SM	SM 34:2;2	SM 18:2;2/16:0	0.0101405	pmol/ug protein	+H+
Duodenum	CTRL	03	SM	SM 36:1;2	SM 18:1;2/18:0	0.906047	pmol/ug protein	+H+
Duodenum	CTRL	03	SM	SM 36:1;2	SM 20:0;2/16:1	0.141361	pmol/ug protein	+H+
Duodenum	CTRL	03	SM	SM 36:2;2	SM 18:1;2/18:1	0.0600965	pmol/ug protein	+H+
Duodenum	CTRL	03	SM	SM 36:2;2	SM 18:2;2/18:0	0.0146067	pmol/ug protein	+H+
Duodenum	CTRL	03	SM	SM 37:1;2	SM 18:1;2/19:0	0.00704066	pmol/ug protein	+H+
Duodenum	CTRL	03	SM	SM 38:1;2	SM 18:1;2/20:0	0.509115	pmol/ug protein	+H+
Duodenum	CTRL	03	SM	SM 38:2;2	SM 18:1;2/20:1	0.0589139	pmol/ug protein	+H+
Duodenum	CTRL	03	SM	SM 39:1;2	SM 18:1;2/21:0	0.00566177	pmol/ug protein	+H+
Duodenum	CTRL	03	SM	SM 40:1;2	SM 18:1;2/22:0	0.3522	pmol/ug protein	+H+
Duodenum	CTRL	03	SM	SM 40:2;2	SM 18:1;2/22:1	0.059688	pmol/ug protein	+H+
Duodenum	CTRL	03	SM	SM 41:1;2	SM 18:1;2/23:0	0.0510378	pmol/ug protein	+H+
Duodenum	CTRL	03	SM	SM 41:2;2	SM 18:1;2/23:1	0.00262187	pmol/ug protein	+H+
Duodenum	CTRL	03	SM	SM 42:1;2	SM 18:1;2/24:0	0.451913	pmol/ug protein	+H+
Duodenum	CTRL	03	SM	SM 42:2;2	SM 18:1;2/24:1	0.644305	pmol/ug protein	+H+
Duodenum	CTRL	03	ST	Cholesterol	Cholesterol	34.3254	pmol/ug protein	+H+ -H2O
Duodenum	CTRL	03	TAG	TAG 48:0	TAG 48:0	0.880496	pmol/ug protein	+NH4+
Duodenum	CTRL	03	TAG	TAG 48:1	TAG 48:1	1.01241	pmol/ug protein	+NH4+
Duodenum	CTRL	03	TAG	TAG 48:2	TAG 48:2	0.753517	pmol/ug protein	+NH4+
Duodenum	CTRL	03	TAG	TAG 48:3	TAG 48:3	0.185969	pmol/ug protein	+NH4+
Duodenum	CTRL	03	TAG	TAG 48:4	TAG 48:4	0.019022	pmol/ug protein	+NH4+
Duodenum	CTRL	03	TAG	TAG 49:0	TAG 49:0	0.0345146	pmol/ug protein	+NH4+
Duodenum	CTRL	03	TAG	TAG 49:1	TAG 49:1	0.239074	pmol/ug protein	+NH4+
Duodenum	CTRL	03	TAG	TAG 49:2	TAG 49:2	0.249003	pmol/ug protein	+NH4+
Duodenum	CTRL	03	TAG	TAG 49:3	TAG 49:3	0.0699277	pmol/ug protein	+NH4+
Duodenum	CTRL	03	TAG	TAG 50:1	TAG 50:1	7.22931	pmol/ug protein	+NH4+
Duodenum	CTRL	03	TAG	TAG 50:2	TAG 50:2	10.7155	pmol/ug protein	+NH4+
Duodenum	CTRL	03	TAG	TAG 50:3	TAG 50:3	3.76757	pmol/ug protein	+NH4+
Duodenum	CTRL	03	TAG	TAG 50:4	TAG 50:4	0.667497	pmol/ug protein	+NH4+
Duodenum	CTRL	03	TAG	TAG 50:5	TAG 50:5	0.0649421	pmol/ug protein	+NH4+
Duodenum	CTRL	03	TAG	TAG 50:6	TAG 50:6	0.00167062	pmol/ug protein	+NH4+
Duodenum	CTRL	03	TAG	TAG 51:1	TAG 51:1	0.213315	pmol/ug protein	+NH4+
Duodenum	CTRL	03	TAG	TAG 51:2	TAG 51:2	0.589471	pmol/ug protein	+NH4+
Duodenum	CTRL	03	TAG	TAG 51:3	TAG 51:3	0.560671	pmol/ug protein	+NH4+
Duodenum	CTRL	03	TAG	TAG 51:4	TAG 51:4	0.175603	pmol/ug protein	+NH4+
Duodenum	CTRL	03	TAG	TAG 52:0	TAG 52:0	0.0252835	pmol/ug protein	+NH4+
Duodenum	CTRL	03	TAG	TAG 52:1	TAG 52:1	1.20002	pmol/ug protein	+NH4+
Duodenum	CTRL	03	TAG	TAG 52:2	TAG 52:2	15.1497	pmol/ug protein	+NH4+
Duodenum	CTRL	03	TAG	TAG 52:3	TAG 52:3	27.9547	pmol/ug protein	+NH4+
Duodenum	CTRL	03	TAG	TAG 52:4	TAG 52:4	13.6116	pmol/ug protein	+NH4+
Duodenum	CTRL	03	TAG	TAG 52:5	TAG 52:5	2.10694	pmol/ug protein	+NH4+
Duodenum	CTRL	03	TAG	TAG 52:6	TAG 52:6	0.140125	pmol/ug protein	+NH4+
Duodenum	CTRL	03	TAG	TAG 53:2	TAG 53:2	0.314126	pmol/ug protein	+NH4+
Duodenum	CTRL	03	TAG	TAG 53:3	TAG 53:3	0.617252	pmol/ug protein	+NH4+
Duodenum	CTRL	03	TAG	TAG 53:4	TAG 53:4	0.413624	pmol/ug protein	+NH4+
Duodenum	CTRL	03	TAG	TAG 53:5	TAG 53:5	0.126461	pmol/ug protein	+NH4+
Duodenum	CTRL	03	TAG	TAG 54:0	TAG 54:0	0.00488864	pmol/ug protein	+NH4+
Duodenum	CTRL	03	TAG	TAG 54:1	TAG 54:1	0.107328	pmol/ug protein	+NH4+
Duodenum	CTRL	03	TAG	TAG 54:2	TAG 54:2	1.78855	pmol/ug protein	+NH4+
Duodenum	CTRL	03	TAG	TAG 54:3	TAG 54:3	11.4763	pmol/ug protein	+NH4+
Duodenum	CTRL	03	TAG	TAG 54:4	TAG 54:4	21.0634	pmol/ug protein	+NH4+
Duodenum	CTRL	03	TAG	TAG 54:5	TAG 54:5	14.2689	pmol/ug protein	+NH4+
Duodenum	CTRL	03	TAG	TAG 54:6	TAG 54:6	4.42151	pmol/ug protein	+NH4+
Duodenum	CTRL	03	TAG	TAG 54:7	TAG 54:7	0.38458	pmol/ug protein	+NH4+
Duodenum	CTRL	03	TAG	TAG 54:8	TAG 54:8	0.00797869	pmol/ug protein	+NH4+
Duodenum	CTRL	03	TAG	TAG 55:2	TAG 55:2	0.0458311	pmol/ug protein	+NH4+
Duodenum	CTRL	03	TAG	TAG 55:3	TAG 55:3	0.135738	pmol/ug protein	+NH4+
Duodenum	CTRL	03	TAG	TAG 55:4	TAG 55:4	0.140656	pmol/ug protein	+NH4+
Duodenum	CTRL	03	TAG	TAG 55:5	TAG 55:5	0.0723286	pmol/ug protein	+NH4+
Duodenum	CTRL	03	TAG	TAG 56:1	TAG 56:1	0.0131498	pmol/ug protein	+NH4+
Duodenum	CTRL	03	TAG	TAG 56:2	TAG 56:2	0.117085	pmol/ug protein	+NH4+
Duodenum	CTRL	03	TAG	TAG 56:3	TAG 56:3	0.463744	pmol/ug protein	+NH4+
Duodenum	CTRL	03	TAG	TAG 56:4	TAG 56:4	0.724835	pmol/ug protein	+NH4+
Duodenum	CTRL	03	TAG	TAG 56:5	TAG 56:5	0.849476	pmol/ug protein	+NH4+
Duodenum	CTRL	03	TAG	TAG 56:6	TAG 56:6	0.969041	pmol/ug protein	+NH4+
Duodenum	CTRL	03	TAG	TAG 56:7	TAG 56:7	0.827069	pmol/ug protein	+NH4+
Duodenum	CTRL	03	TAG	TAG 56:8	TAG 56:8	0.287629	pmol/ug protein	+NH4+
Duodenum	CTRL	03	TAG	TAG 56:9	TAG 56:9	0.0107495	pmol/ug protein	+NH4+
Duodenum	CTRL	03	TAG	TAG 57:3	TAG 57:3	0.00764302	pmol/ug protein	+NH4+
Duodenum	CTRL	03	TAG	TAG 57:4	TAG 57:4	0.00377894	pmol/ug protein	+NH4+
Duodenum	CTRL	03	TAG	TAG 57:5	TAG 57:5	0.00525898	pmol/ug protein	+NH4+
Duodenum	CTRL	03	TAG	TAG 57:6	TAG 57:6	0.00662615	pmol/ug protein	+NH4+
Duodenum	CTRL	03	TAG	TAG 58:10	TAG 58:10	0.027414	pmol/ug protein	+NH4+
Duodenum	CTRL	03	TAG	TAG 58:2	TAG 58:2	0.0403237	pmol/ug protein	+NH4+
Duodenum	CTRL	03	TAG	TAG 58:3	TAG 58:3	0.0712859	pmol/ug protein	+NH4+
Duodenum	CTRL	03	TAG	TAG 58:4	TAG 58:4	0.077076	pmol/ug protein	+NH4+
Duodenum	CTRL	03	TAG	TAG 58:5	TAG 58:5	0.0660701	pmol/ug protein	+NH4+
Duodenum	CTRL	03	TAG	TAG 58:6	TAG 58:6	0.166567	pmol/ug protein	+NH4+
Duodenum	CTRL	03	TAG	TAG 58:7	TAG 58:7	0.256967	pmol/ug protein	+NH4+
Duodenum	CTRL	03	TAG	TAG 58:8	TAG 58:8	0.175112	pmol/ug protein	+NH4+
Duodenum	CTRL	03	TAG	TAG 58:9	TAG 58:9	0.078709	pmol/ug protein	+NH4+
Duodenum	CTRL	03	TAG	TAG 59:4	TAG 59:4	0.00354213	pmol/ug protein	+NH4+
Duodenum	CTRL	03	TAG	TAG 60:11	TAG 60:11	0.00170098	pmol/ug protein	+NH4+
Duodenum	CTRL	03	TAG	TAG 60:2	TAG 60:2	0.00469872	pmol/ug protein	+NH4+
Duodenum	CTRL	03	TAG	TAG 60:3	TAG 60:3	0.0308653	pmol/ug protein	+NH4+
Duodenum	CTRL	03	TAG	TAG 60:4	TAG 60:4	0.0489414	pmol/ug protein	+NH4+
Duodenum	CTRL	03	TAG	TAG 60:6	TAG 60:6	0.00170276	pmol/ug protein	+NH4+
Duodenum	CTRL	03	TAG	TAG 60:8	TAG 60:8	0.00688783	pmol/ug protein	+NH4+
Duodenum	CTRL	04	ACar	ACar 16:0	ACar 16:0	0.0231032	pmol/ug protein	+H+
Duodenum	CTRL	04	ACar	ACar 18:0	ACar 18:0	0.0112909	pmol/ug protein	+H+
Duodenum	CTRL	04	ACar	ACar 18:1	ACar 18:1	0.0128945	pmol/ug protein	+H+
Duodenum	CTRL	04	ACar	ACar 18:2	ACar 18:2	0.0131182	pmol/ug protein	+H+
Duodenum	CTRL	04	CE	CE 16:0	CE 16:0	0.014071	pmol/ug protein	+NH4+
Duodenum	CTRL	04	CE	CE 18:1	CE 18:1	0.054453	pmol/ug protein	+NH4+
Duodenum	CTRL	04	CE	CE 18:2	CE 18:2	0.028437	pmol/ug protein	+NH4+
Duodenum	CTRL	04	CE	CE 20:4	CE 20:4	0.156182	pmol/ug protein	+NH4+
Duodenum	CTRL	04	CL	CL 68:2	CL 68:2	0.0491159	pmol/ug protein	-2H+
Duodenum	CTRL	04	CL	CL 68:3	CL 68:3	0.0184002	pmol/ug protein	-2H+
Duodenum	CTRL	04	CL	CL 68:4	CL 68:4	0.00539306	pmol/ug protein	-2H+
Duodenum	CTRL	04	CL	CL 68:6	CL 68:6	0.00615844	pmol/ug protein	-2H+
Duodenum	CTRL	04	CL	CL 70:3	CL 70:3	0.0065687	pmol/ug protein	-2H+
Duodenum	CTRL	04	CL	CL 70:4	CL 70:4	0.0933329	pmol/ug protein	-2H+
Duodenum	CTRL	04	CL	CL 70:5	CL 70:5	0.0793046	pmol/ug protein	-2H+
Duodenum	CTRL	04	CL	CL 70:6	CL 70:6	0.0629512	pmol/ug protein	-2H+
Duodenum	CTRL	04	CL	CL 70:7	CL 70:7	0.0441384	pmol/ug protein	-2H+
Duodenum	CTRL	04	CL	CL 72:4	CL 72:4	0.00210059	pmol/ug protein	-2H+
Duodenum	CTRL	04	CL	CL 72:6	CL 72:6	0.360198	pmol/ug protein	-2H+
Duodenum	CTRL	04	CL	CL 72:7	CL 72:7	0.585322	pmol/ug protein	-2H+
Duodenum	CTRL	04	CL	CL 72:8	CL 72:8	0.559141	pmol/ug protein	-2H+
Duodenum	CTRL	04	CL	CL 74:6	CL 74:6	0.0152412	pmol/ug protein	-2H+
Duodenum	CTRL	04	CL	CL 74:7	CL 74:7	0.0904965	pmol/ug protein	-2H+
Duodenum	CTRL	04	CL	CL 74:8	CL 74:8	0.14799	pmol/ug protein	-2H+
Duodenum	CTRL	04	CL	CL 74:9	CL 74:9	0.207896	pmol/ug protein	-2H+
Duodenum	CTRL	04	CL	CL 76:10	CL 76:10	0.0318967	pmol/ug protein	-2H+
Duodenum	CTRL	04	CL	CL 76:8	CL 76:8	0.0078635	pmol/ug protein	-2H+
Duodenum	CTRL	04	CL	CL 76:9	CL 76:9	0.0175752	pmol/ug protein	-2H+
Duodenum	CTRL	04	Cer	Cer 32:1;2	Cer 15:0;2/17:1	0.000524361	pmol/ug protein	+HCOO-
Duodenum	CTRL	04	Cer	Cer 32:1;2	Cer 16:1;2/16:0	0.000585015	pmol/ug protein	+HCOO-
Duodenum	CTRL	04	Cer	Cer 32:1;2	Cer 18:1;2/14:0	0.000617223	pmol/ug protein	+HCOO-
Duodenum	CTRL	04	Cer	Cer 32:2;3	Cer 17:1;2/15:1;1	0.000713971	pmol/ug protein	+HCOO-
Duodenum	CTRL	04	Cer	Cer 32:2;3	Cer 18:1;2/14:1;1	0.000371416	pmol/ug protein	+HCOO-
Duodenum	CTRL	04	Cer	Cer 33:1;2	Cer 17:1;2/16:0	0.00228845	pmol/ug protein	+HCOO-
Duodenum	CTRL	04	Cer	Cer 33:1;2	Cer 18:1;2/15:0	0.00119048	pmol/ug protein	+HCOO-
Duodenum	CTRL	04	Cer	Cer 34:0;2	Cer 18:0;2/16:0	0.010678	pmol/ug protein	+HCOO-
Duodenum	CTRL	04	Cer	Cer 34:0;3	Cer 34:0;3	0.0111632	pmol/ug protein	+HCOO-
Duodenum	CTRL	04	Cer	Cer 34:1;2	Cer 18:1;2/16:0	0.201426	pmol/ug protein	+HCOO-
Duodenum	CTRL	04	Cer	Cer 34:1;3	Cer 18:1;2/16:0;1	0.0151575	pmol/ug protein	+HCOO-
Duodenum	CTRL	04	Cer	Cer 34:2;2	Cer 18:1;2/16:1	0.000646692	pmol/ug protein	+HCOO-
Duodenum	CTRL	04	Cer	Cer 34:2;2	Cer 18:2;2/16:0	0.0371415	pmol/ug protein	+HCOO-
Duodenum	CTRL	04	Cer	Cer 36:0;2	Cer 18:0;2/18:0	0.00458367	pmol/ug protein	+HCOO-
Duodenum	CTRL	04	Cer	Cer 36:1;2	Cer 18:1;2/18:0	0.0493302	pmol/ug protein	+HCOO-
Duodenum	CTRL	04	Cer	Cer 36:2;2	Cer 18:1;2/18:1	0.000984844	pmol/ug protein	+HCOO-
Duodenum	CTRL	04	Cer	Cer 36:2;2	Cer 18:2;2/18:0	0.0116867	pmol/ug protein	+HCOO-
Duodenum	CTRL	04	Cer	Cer 36:2;3	Cer 18:1;2/18:1;1	0.00111551	pmol/ug protein	+HCOO-
Duodenum	CTRL	04	Cer	Cer 37:1;2	Cer 18:1;2/19:0	0.00162807	pmol/ug protein	+HCOO-
Duodenum	CTRL	04	Cer	Cer 37:2;3	Cer 18:1;2/19:1;1	0.0107812	pmol/ug protein	+HCOO-
Duodenum	CTRL	04	Cer	Cer 38:0;2	Cer 18:0;2/20:0	0.00597185	pmol/ug protein	+HCOO-
Duodenum	CTRL	04	Cer	Cer 38:1;2	Cer 18:1;2/20:0	0.0288095	pmol/ug protein	+HCOO-
Duodenum	CTRL	04	Cer	Cer 38:2;2	Cer 18:2;2/20:0	0.00948259	pmol/ug protein	+HCOO-
Duodenum	CTRL	04	Cer	Cer 39:1;2	Cer 18:1;2/21:0	0.00397584	pmol/ug protein	+HCOO-
Duodenum	CTRL	04	Cer	Cer 40:0;2	Cer 18:0;2/22:0	0.00990093	pmol/ug protein	+HCOO-
Duodenum	CTRL	04	Cer	Cer 40:1;2	Cer 18:1;2/22:0	0.0316649	pmol/ug protein	+HCOO-
Duodenum	CTRL	04	Cer	Cer 40:2;2	Cer 18:1;2/22:1	0.00267294	pmol/ug protein	+HCOO-
Duodenum	CTRL	04	Cer	Cer 40:2;2	Cer 18:2;2/22:0	0.0115726	pmol/ug protein	+HCOO-
Duodenum	CTRL	04	Cer	Cer 40:2;3	Cer 18:1;2/22:1;1	0.000266424	pmol/ug protein	+HCOO-
Duodenum	CTRL	04	Cer	Cer 41:0;2	Cer 18:0;2/23:0	0.00668294	pmol/ug protein	+HCOO-
Duodenum	CTRL	04	Cer	Cer 41:1;2	Cer 18:1;2/23:0	0.0227288	pmol/ug protein	+HCOO-
Duodenum	CTRL	04	Cer	Cer 41:1;3	Cer 18:1;2/23:0;1	0.0103749	pmol/ug protein	+HCOO-
Duodenum	CTRL	04	Cer	Cer 41:2;2	Cer 17:1;2/24:1	0.00217639	pmol/ug protein	+HCOO-
Duodenum	CTRL	04	Cer	Cer 41:2;2	Cer 18:1;2/23:1	0.00246652	pmol/ug protein	+HCOO-
Duodenum	CTRL	04	Cer	Cer 41:2;3	Cer 18:1;2/23:1;1	0.000777772	pmol/ug protein	+HCOO-
Duodenum	CTRL	04	Cer	Cer 42:0;2	Cer 18:0;2/24:0	0.0125522	pmol/ug protein	+HCOO-
Duodenum	CTRL	04	Cer	Cer 42:1;2	Cer 18:1;2/24:0	0.0705034	pmol/ug protein	+HCOO-
Duodenum	CTRL	04	Cer	Cer 42:1;3	Cer 42:1;3	0.0294313	pmol/ug protein	+HCOO-
Duodenum	CTRL	04	Cer	Cer 42:2;2	Cer 18:0;2/24:2	0.00753955	pmol/ug protein	+HCOO-
Duodenum	CTRL	04	Cer	Cer 42:2;2	Cer 18:1;2/24:1	0.0363096	pmol/ug protein	+HCOO-
Duodenum	CTRL	04	Cer	Cer 42:2;2	Cer 18:2;2/24:0	0.0211605	pmol/ug protein	+HCOO-
Duodenum	CTRL	04	Cer	Cer 43:1;2	Cer 43:1;2	0.0137339	pmol/ug protein	+HCOO-
Duodenum	CTRL	04	Cer	Cer 44:2;2	Cer 44:2;2	0.00338503	pmol/ug protein	+HCOO-
Duodenum	CTRL	04	DAG	DAG 30:0	DAG 14:0-16:0	0.109894	pmol/ug protein	+HCOO-
Duodenum	CTRL	04	DAG	DAG 30:1	DAG 14:0-16:1	0.0601833	pmol/ug protein	+HCOO-
Duodenum	CTRL	04	DAG	DAG 31:0	DAG 31:0	0.055006	pmol/ug protein	+HCOO-
Duodenum	CTRL	04	DAG	DAG 31:1	DAG 15:0-16:1	0.0260262	pmol/ug protein	+HCOO-
Duodenum	CTRL	04	DAG	DAG 32:0	DAG 16:0-16:0	0.734387	pmol/ug protein	+HCOO-
Duodenum	CTRL	04	DAG	DAG 32:1	DAG 14:0-18:1	0.142478	pmol/ug protein	+HCOO-
Duodenum	CTRL	04	DAG	DAG 32:1	DAG 16:0-16:1	0.188984	pmol/ug protein	+HCOO-
Duodenum	CTRL	04	DAG	DAG 32:2	DAG 14:0-18:2	0.203448	pmol/ug protein	+HCOO-
Duodenum	CTRL	04	DAG	DAG 32:2	DAG 16:1-16:1	0.0241059	pmol/ug protein	+HCOO-
Duodenum	CTRL	04	DAG	DAG 33:0	DAG 16:0-17:0	0.0375838	pmol/ug protein	+HCOO-
Duodenum	CTRL	04	DAG	DAG 33:1	DAG 15:0-18:1	0.1052	pmol/ug protein	+HCOO-
Duodenum	CTRL	04	DAG	DAG 33:2	DAG 15:0-18:2	0.0911877	pmol/ug protein	+HCOO-
Duodenum	CTRL	04	DAG	DAG 34:0	DAG 16:0-18:0	0.272528	pmol/ug protein	+HCOO-
Duodenum	CTRL	04	DAG	DAG 34:1	DAG 16:0-18:1	3.27016	pmol/ug protein	+HCOO-
Duodenum	CTRL	04	DAG	DAG 34:1	DAG 16:1-18:0	0.0323018	pmol/ug protein	+HCOO-
Duodenum	CTRL	04	DAG	DAG 34:2	DAG 16:0-18:2	3.9408	pmol/ug protein	+HCOO-
Duodenum	CTRL	04	DAG	DAG 34:2	DAG 16:1-18:1	0.558329	pmol/ug protein	+HCOO-
Duodenum	CTRL	04	DAG	DAG 34:3	DAG 16:0-18:3	0.104517	pmol/ug protein	+HCOO-
Duodenum	CTRL	04	DAG	DAG 34:3	DAG 16:1-18:2	0.616797	pmol/ug protein	+HCOO-
Duodenum	CTRL	04	DAG	DAG 34:4	DAG 16:1-18:3	0.0694698	pmol/ug protein	+HCOO-
Duodenum	CTRL	04	DAG	DAG 35:0	DAG 17:0-18:0	0.0143699	pmol/ug protein	+HCOO-
Duodenum	CTRL	04	DAG	DAG 35:1	DAG 17:0-18:1	0.132095	pmol/ug protein	+HCOO-
Duodenum	CTRL	04	DAG	DAG 35:2	DAG 17:0-18:2	0.120717	pmol/ug protein	+HCOO-
Duodenum	CTRL	04	DAG	DAG 35:2	DAG 17:1-18:1	0.080802	pmol/ug protein	+HCOO-
Duodenum	CTRL	04	DAG	DAG 35:3	DAG 17:1-18:2	0.044268	pmol/ug protein	+HCOO-
Duodenum	CTRL	04	DAG	DAG 35:3	DAG 17:2-18:1	0.0184265	pmol/ug protein	+HCOO-
Duodenum	CTRL	04	DAG	DAG 36:1	DAG 18:0-18:1	0.744307	pmol/ug protein	+HCOO-
Duodenum	CTRL	04	DAG	DAG 36:2	DAG 18:0-18:2	0.713601	pmol/ug protein	+HCOO-
Duodenum	CTRL	04	DAG	DAG 36:2	DAG 18:1-18:1	5.58706	pmol/ug protein	+HCOO-
Duodenum	CTRL	04	DAG	DAG 36:3	DAG 16:0-20:3	0.0835109	pmol/ug protein	+HCOO-
Duodenum	CTRL	04	DAG	DAG 36:3	DAG 17:1-19:2	0.0267882	pmol/ug protein	+HCOO-
Duodenum	CTRL	04	DAG	DAG 36:3	DAG 18:0-18:3	0.032096	pmol/ug protein	+HCOO-
Duodenum	CTRL	04	DAG	DAG 36:3	DAG 18:1-18:2	9.92394	pmol/ug protein	+HCOO-
Duodenum	CTRL	04	DAG	DAG 36:4	DAG 16:0-20:4	0.602857	pmol/ug protein	+HCOO-
Duodenum	CTRL	04	DAG	DAG 36:4	DAG 16:1-20:3	0.0307349	pmol/ug protein	+HCOO-
Duodenum	CTRL	04	DAG	DAG 36:4	DAG 18:1-18:3	0.612096	pmol/ug protein	+HCOO-
Duodenum	CTRL	04	DAG	DAG 36:4	DAG 18:2-18:2	4.09335	pmol/ug protein	+HCOO-
Duodenum	CTRL	04	DAG	DAG 36:5	DAG 18:2-18:3	0.288374	pmol/ug protein	+HCOO-
Duodenum	CTRL	04	DAG	DAG 37:2	DAG 18:2-19:0	0.10012	pmol/ug protein	+HCOO-
Duodenum	CTRL	04	DAG	DAG 37:3	DAG 37:3	0.0897123	pmol/ug protein	+HCOO-
Duodenum	CTRL	04	DAG	DAG 37:5	DAG 17:1-20:4	0.00662984	pmol/ug protein	+HCOO-
Duodenum	CTRL	04	DAG	DAG 38:0	DAG 38:0	0.0232414	pmol/ug protein	+HCOO-
Duodenum	CTRL	04	DAG	DAG 38:1	DAG 38:1	0.0418478	pmol/ug protein	+HCOO-
Duodenum	CTRL	04	DAG	DAG 38:2	DAG 38:2	0.233914	pmol/ug protein	+HCOO-
Duodenum	CTRL	04	DAG	DAG 38:3	DAG 18:2-20:1	0.411226	pmol/ug protein	+HCOO-
Duodenum	CTRL	04	DAG	DAG 38:4	DAG 16:0-22:4	0.480922	pmol/ug protein	+HCOO-
Duodenum	CTRL	04	DAG	DAG 38:4	DAG 18:0-20:4	0.967243	pmol/ug protein	+HCOO-
Duodenum	CTRL	04	DAG	DAG 38:4	DAG 18:1-20:3	0.481238	pmol/ug protein	+HCOO-
Duodenum	CTRL	04	DAG	DAG 38:5	DAG 18:1-20:4	0.610556	pmol/ug protein	+HCOO-
Duodenum	CTRL	04	DAG	DAG 38:5	DAG 18:2-20:3	0.128482	pmol/ug protein	+HCOO-
Duodenum	CTRL	04	DAG	DAG 38:6	DAG 16:0-22:6	0.141066	pmol/ug protein	+HCOO-
Duodenum	CTRL	04	DAG	DAG 38:6	DAG 18:2-20:4	0.444398	pmol/ug protein	+HCOO-
Duodenum	CTRL	04	DAG	DAG 40:2	DAG 40:2	0.0286788	pmol/ug protein	+HCOO-
Duodenum	CTRL	04	DAG	DAG 40:3	DAG 40:3	0.0117282	pmol/ug protein	+HCOO-
Duodenum	CTRL	04	DAG	DAG 40:5	DAG 18:0-22:5	0.0142407	pmol/ug protein	+HCOO-
Duodenum	CTRL	04	DAG	DAG 40:5	DAG 18:1-22:4	0.205747	pmol/ug protein	+HCOO-
Duodenum	CTRL	04	DAG	DAG 40:6	DAG 18:0-22:6	0.0100147	pmol/ug protein	+HCOO-
Duodenum	CTRL	04	DAG	DAG 40:6	DAG 18:1-22:5	0.113793	pmol/ug protein	+HCOO-
Duodenum	CTRL	04	DAG	DAG 40:6	DAG 18:2-22:4	0.174549	pmol/ug protein	+HCOO-
Duodenum	CTRL	04	DAG	DAG 40:7	DAG 18:1-22:6	0.213179	pmol/ug protein	+HCOO-
Duodenum	CTRL	04	DAG	DAG 40:8	DAG 20:4-20:4	0.140886	pmol/ug protein	+HCOO-
Duodenum	CTRL	04	DAG	DAG 42:0	DAG 42:0	0.0156752	pmol/ug protein	+HCOO-
Duodenum	CTRL	04	DAG	DAG 42:1	DAG 42:1	0.00845502	pmol/ug protein	+HCOO-
Duodenum	CTRL	04	DAG	DAG 42:4	DAG 42:4	0.0164772	pmol/ug protein	+HCOO-
Duodenum	CTRL	04	GM3	GM3 32:1;2	GM3 32:1;2	0.00243178	pmol/ug protein	-H+
Duodenum	CTRL	04	GM3	GM3 32:1;3	GM3 32:1;3	0.000656061	pmol/ug protein	-H+
Duodenum	CTRL	04	GM3	GM3 34:0;3	GM3 34:0;3	0.00546807	pmol/ug protein	-H+
Duodenum	CTRL	04	GM3	GM3 34:1;2	GM3 34:1;2	0.058795	pmol/ug protein	-H+
Duodenum	CTRL	04	GM3	GM3 34:1;3	GM3 34:1;3	0.0205244	pmol/ug protein	-H+
Duodenum	CTRL	04	GM3	GM3 34:2;2	GM3 34:2;2	0.000309864	pmol/ug protein	-H+
Duodenum	CTRL	04	GM3	GM3 35:1;3	GM3 35:1;3	0.00132918	pmol/ug protein	-H+
Duodenum	CTRL	04	GM3	GM3 36:1;2	GM3 36:1;2	0.0444023	pmol/ug protein	-H+
Duodenum	CTRL	04	GM3	GM3 36:1;3	GM3 36:1;3	0.00254323	pmol/ug protein	-H+
Duodenum	CTRL	04	GM3	GM3 36:2;2	GM3 36:2;2	0.000161446	pmol/ug protein	-H+
Duodenum	CTRL	04	GM3	GM3 37:1;2	GM3 37:1;2	0.000311934	pmol/ug protein	-H+
Duodenum	CTRL	04	GM3	GM3 37:1;3	GM3 37:1;3	0.000729147	pmol/ug protein	-H+
Duodenum	CTRL	04	GM3	GM3 38:0;3	GM3 38:0;3	0.0200848	pmol/ug protein	-H+
Duodenum	CTRL	04	GM3	GM3 38:1;2	GM3 38:1;2	0.0561592	pmol/ug protein	-H+
Duodenum	CTRL	04	GM3	GM3 38:1;3	GM3 38:1;3	0.00158726	pmol/ug protein	-H+
Duodenum	CTRL	04	GM3	GM3 38:2;2	GM3 38:2;2	0.00517268	pmol/ug protein	-H+
Duodenum	CTRL	04	GM3	GM3 38:2;3	GM3 38:2;3	0.00133734	pmol/ug protein	-H+
Duodenum	CTRL	04	GM3	GM3 39:1;2	GM3 39:1;2	0.000812735	pmol/ug protein	-H+
Duodenum	CTRL	04	GM3	GM3 40:1;2	GM3 40:1;2	0.0321367	pmol/ug protein	-H+
Duodenum	CTRL	04	GM3	GM3 40:1;3	GM3 40:1;3	0.00369314	pmol/ug protein	-H+
Duodenum	CTRL	04	GM3	GM3 40:2;2	GM3 40:2;2	0.00467224	pmol/ug protein	-H+
Duodenum	CTRL	04	GM3	GM3 40:2;3	GM3 40:2;3	0.000808116	pmol/ug protein	-H+
Duodenum	CTRL	04	GM3	GM3 41:2;2	GM3 41:2;2	0.00180778	pmol/ug protein	-H+
Duodenum	CTRL	04	GM3	GM3 42:1;2	GM3 42:1;2	0.0351151	pmol/ug protein	-H+
[truncated: 10,663 more rows]

## Sheet: Lung
Tissue	Diet	Biological_replicate	Lipid class	Lipid species	Lipid variable	value	unit	Adduct
Lung	CTRL	01	ACar	ACar 16:0	ACar 16:0	4.89394	pmol/mg tissue	+H+
Lung	CTRL	01	ACar	ACar 16:1	ACar 16:1	0.44857	pmol/mg tissue	+H+
Lung	CTRL	01	ACar	ACar 18:0	ACar 18:0	0.910897	pmol/mg tissue	+H+
Lung	CTRL	01	ACar	ACar 18:1	ACar 18:1	1.49539	pmol/mg tissue	+H+
Lung	CTRL	01	CE	CE 15:0	CE 15:0	1.28878	pmol/mg tissue	+NH4+
Lung	CTRL	01	CE	CE 16:0	CE 16:0	80.0507	pmol/mg tissue	+NH4+
Lung	CTRL	01	CE	CE 16:1	CE 16:1	5.95711	pmol/mg tissue	+NH4+
Lung	CTRL	01	CE	CE 17:2	CE 17:2	0.493461	pmol/mg tissue	+NH4+
Lung	CTRL	01	CE	CE 18:0	CE 18:0	11.9194	pmol/mg tissue	+NH4+
Lung	CTRL	01	CE	CE 18:1	CE 18:1	50.3085	pmol/mg tissue	+NH4+
Lung	CTRL	01	CE	CE 18:2	CE 18:2	11.3172	pmol/mg tissue	+NH4+
Lung	CTRL	01	CE	CE 20:4	CE 20:4	51.3195	pmol/mg tissue	+NH4+
Lung	CTRL	01	CE	CE 22:4	CE 22:4	3.81659	pmol/mg tissue	+NH4+
Lung	CTRL	01	CL	CL 68:3	CL 68:3	0.24216	pmol/mg tissue	-2H+
Lung	CTRL	01	CL	CL 68:4	CL 68:4	0.502592	pmol/mg tissue	-2H+
Lung	CTRL	01	CL	CL 68:6	CL 68:6	0.634476	pmol/mg tissue	-2H+
Lung	CTRL	01	CL	CL 70:4	CL 70:4	0.903231	pmol/mg tissue	-2H+
Lung	CTRL	01	CL	CL 70:6	CL 70:6	3.09534	pmol/mg tissue	-2H+
Lung	CTRL	01	CL	CL 70:7	CL 70:7	4.63282	pmol/mg tissue	-2H+
Lung	CTRL	01	CL	CL 72:7	CL 72:7	9.30721	pmol/mg tissue	-2H+
Lung	CTRL	01	CL	CL 72:8	CL 72:8	13.899	pmol/mg tissue	-2H+
Lung	CTRL	01	CL	CL 74:7	CL 74:7	0.600082	pmol/mg tissue	-2H+
Lung	CTRL	01	CL	CL 74:8	CL 74:8	1.30128	pmol/mg tissue	-2H+
Lung	CTRL	01	CL	CL 74:9	CL 74:9	1.42873	pmol/mg tissue	-2H+
Lung	CTRL	01	CL	CL 76:9	CL 76:9	0.180553	pmol/mg tissue	-2H+
Lung	CTRL	01	Cer	Cer 32:1;2	Cer 16:1;2/16:0	0.044286	pmol/mg tissue	+HCOO-
Lung	CTRL	01	Cer	Cer 32:1;2	Cer 18:1;2/14:0	0.0111403	pmol/mg tissue	+HCOO-
Lung	CTRL	01	Cer	Cer 34:0;2	Cer 18:0;2/16:0	0.340455	pmol/mg tissue	+HCOO-
Lung	CTRL	01	Cer	Cer 34:1;2	Cer 18:1;2/16:0	6.82661	pmol/mg tissue	+HCOO-
Lung	CTRL	01	Cer	Cer 34:2;2	Cer 18:2;2/16:0	0.254398	pmol/mg tissue	+HCOO-
Lung	CTRL	01	Cer	Cer 36:0;2	Cer 18:0;2/18:0	0.11606	pmol/mg tissue	+HCOO-
Lung	CTRL	01	Cer	Cer 36:1;2	Cer 18:1;2/18:0	0.780338	pmol/mg tissue	+HCOO-
Lung	CTRL	01	Cer	Cer 37:1;2	Cer 18:1;2/19:0	0.0395994	pmol/mg tissue	+HCOO-
Lung	CTRL	01	Cer	Cer 38:1;2	Cer 18:1;2/20:0	0.662388	pmol/mg tissue	+HCOO-
Lung	CTRL	01	Cer	Cer 39:1;2	Cer 18:1;2/21:0	0.0196132	pmol/mg tissue	+HCOO-
Lung	CTRL	01	Cer	Cer 40:0;2	Cer 18:0;2/22:0	0.257484	pmol/mg tissue	+HCOO-
Lung	CTRL	01	Cer	Cer 40:1;2	Cer 18:1;2/22:0	2.96416	pmol/mg tissue	+HCOO-
Lung	CTRL	01	Cer	Cer 40:2;2	Cer 18:1;2/22:1	0.616391	pmol/mg tissue	+HCOO-
Lung	CTRL	01	Cer	Cer 40:2;2	Cer 18:2;2/22:0	0.845208	pmol/mg tissue	+HCOO-
Lung	CTRL	01	Cer	Cer 41:1;2	Cer 18:1;2/23:0	0.555933	pmol/mg tissue	+HCOO-
Lung	CTRL	01	Cer	Cer 41:2;2	Cer 18:1;2/23:1	0.125767	pmol/mg tissue	+HCOO-
Lung	CTRL	01	Cer	Cer 42:0;2	Cer 18:0;2/24:0	1.06384	pmol/mg tissue	+HCOO-
Lung	CTRL	01	Cer	Cer 42:1;2	Cer 18:1;2/24:0	11.1815	pmol/mg tissue	+HCOO-
Lung	CTRL	01	Cer	Cer 42:2;2	Cer 18:0;2/24:2	0.33379	pmol/mg tissue	+HCOO-
Lung	CTRL	01	Cer	Cer 42:2;2	Cer 18:1;2/24:1	6.86455	pmol/mg tissue	+HCOO-
Lung	CTRL	01	Cer	Cer 42:2;2	Cer 18:2;2/24:0	3.18603	pmol/mg tissue	+HCOO-
Lung	CTRL	01	Cer	Cer 44:2;2	Cer 44:2;2	0.0585671	pmol/mg tissue	+HCOO-
Lung	CTRL	01	DAG	DAG 30:0	DAG 14:0-16:0	2.58718	pmol/mg tissue	+HCOO-
Lung	CTRL	01	DAG	DAG 30:1	DAG 30:1	0.597571	pmol/mg tissue	+HCOO-
Lung	CTRL	01	DAG	DAG 31:1	DAG 15:0-16:1	0.848025	pmol/mg tissue	+HCOO-
Lung	CTRL	01	DAG	DAG 32:0	DAG 16:0-16:0	42.6897	pmol/mg tissue	+HCOO-
Lung	CTRL	01	DAG	DAG 32:1	DAG 16:0-16:1	18.2454	pmol/mg tissue	+HCOO-
Lung	CTRL	01	DAG	DAG 32:2	DAG 32:2	3.60344	pmol/mg tissue	+HCOO-
Lung	CTRL	01	DAG	DAG 33:0	DAG 33:0	2.96146	pmol/mg tissue	+HCOO-
Lung	CTRL	01	DAG	DAG 33:2	DAG 33:2	0.396599	pmol/mg tissue	+HCOO-
Lung	CTRL	01	DAG	DAG 34:0	DAG 16:0-18:0	12.5829	pmol/mg tissue	+HCOO-
Lung	CTRL	01	DAG	DAG 34:1	DAG 16:0-18:1	67.8035	pmol/mg tissue	+HCOO-
Lung	CTRL	01	DAG	DAG 34:1	DAG 16:1-18:0	1.75629	pmol/mg tissue	+HCOO-
Lung	CTRL	01	DAG	DAG 34:2	DAG 16:0-18:2	41.1071	pmol/mg tissue	+HCOO-
Lung	CTRL	01	DAG	DAG 34:2	DAG 16:1-18:1	4.01251	pmol/mg tissue	+HCOO-
Lung	CTRL	01	DAG	DAG 34:3	DAG 16:0-18:3	0.711222	pmol/mg tissue	+HCOO-
Lung	CTRL	01	DAG	DAG 34:3	DAG 16:1-18:2	1.82881	pmol/mg tissue	+HCOO-
Lung	CTRL	01	DAG	DAG 34:4	DAG 34:4	0.137006	pmol/mg tissue	+HCOO-
Lung	CTRL	01	DAG	DAG 35:0	DAG 17:0-18:0	0.749833	pmol/mg tissue	+HCOO-
Lung	CTRL	01	DAG	DAG 35:2	DAG 17:0-18:2	3.31723	pmol/mg tissue	+HCOO-
Lung	CTRL	01	DAG	DAG 36:0	DAG 36:0	0.81685	pmol/mg tissue	+HCOO-
Lung	CTRL	01	DAG	DAG 36:1	DAG 18:0-18:1	20.3123	pmol/mg tissue	+HCOO-
Lung	CTRL	01	DAG	DAG 36:2	DAG 18:1-18:1	44.4307	pmol/mg tissue	+HCOO-
Lung	CTRL	01	DAG	DAG 36:3	DAG 16:0-20:3	1.95952	pmol/mg tissue	+HCOO-
Lung	CTRL	01	DAG	DAG 36:3	DAG 18:1-18:2	21.6461	pmol/mg tissue	+HCOO-
Lung	CTRL	01	DAG	DAG 36:4	DAG 16:0-20:4	42.4798	pmol/mg tissue	+HCOO-
Lung	CTRL	01	DAG	DAG 36:4	DAG 18:1-18:3	1.18567	pmol/mg tissue	+HCOO-
Lung	CTRL	01	DAG	DAG 36:4	DAG 18:2-18:2	6.77552	pmol/mg tissue	+HCOO-
Lung	CTRL	01	DAG	DAG 38:3	DAG 38:3	4.56099	pmol/mg tissue	+HCOO-
Lung	CTRL	01	DAG	DAG 38:4	DAG 16:0-22:4	135.317	pmol/mg tissue	+HCOO-
Lung	CTRL	01	DAG	DAG 38:6	DAG 16:0-22:6	6.37399	pmol/mg tissue	+HCOO-
Lung	CTRL	01	DAG	DAG 40:3	DAG 40:3	0.194659	pmol/mg tissue	+HCOO-
Lung	CTRL	01	DAG	DAG 40:4	DAG 40:4	11.8203	pmol/mg tissue	+HCOO-
Lung	CTRL	01	DAG	DAG 40:5	DAG 18:0-22:5	5.24802	pmol/mg tissue	+HCOO-
Lung	CTRL	01	DAG	DAG 40:5	DAG 18:1-22:4	3.23588	pmol/mg tissue	+HCOO-
Lung	CTRL	01	DAG	DAG 40:6	DAG 18:1-22:5	2.31922	pmol/mg tissue	+HCOO-
Lung	CTRL	01	DAG	DAG 42:1	DAG 42:1	0.420729	pmol/mg tissue	+HCOO-
Lung	CTRL	01	GM3	GM3 34:0;2	GM3 34:0;2	0.752995	pmol/mg tissue	-H+
Lung	CTRL	01	GM3	GM3 34:1;2	GM3 34:1;2	11.4195	pmol/mg tissue	-H+
Lung	CTRL	01	GM3	GM3 34:2;2	GM3 34:2;2	0.00665442	pmol/mg tissue	-H+
Lung	CTRL	01	GM3	GM3 35:1;2	GM3 35:1;2	0.13683	pmol/mg tissue	-H+
Lung	CTRL	01	GM3	GM3 35:2;2	GM3 35:2;2	0.0247755	pmol/mg tissue	-H+
Lung	CTRL	01	GM3	GM3 36:0;2	GM3 36:0;2	0.213356	pmol/mg tissue	-H+
Lung	CTRL	01	GM3	GM3 36:1;2	GM3 36:1;2	2.71575	pmol/mg tissue	-H+
Lung	CTRL	01	GM3	GM3 36:2;2	GM3 36:2;2	0.12332	pmol/mg tissue	-H+
Lung	CTRL	01	GM3	GM3 37:1;2	GM3 37:1;2	0.0370483	pmol/mg tissue	-H+
Lung	CTRL	01	GM3	GM3 37:2;2	GM3 37:2;2	0.0384978	pmol/mg tissue	-H+
Lung	CTRL	01	GM3	GM3 38:0;2	GM3 38:0;2	0.323762	pmol/mg tissue	-H+
Lung	CTRL	01	GM3	GM3 38:1;2	GM3 38:1;2	6.15514	pmol/mg tissue	-H+
Lung	CTRL	01	GM3	GM3 38:2;2	GM3 38:2;2	0.710703	pmol/mg tissue	-H+
Lung	CTRL	01	GM3	GM3 39:1;2	GM3 39:1;2	0.71913	pmol/mg tissue	-H+
Lung	CTRL	01	GM3	GM3 39:2;2	GM3 39:2;2	0.0765378	pmol/mg tissue	-H+
Lung	CTRL	01	GM3	GM3 40:0;2	GM3 40:0;2	0.411598	pmol/mg tissue	-H+
Lung	CTRL	01	GM3	GM3 40:1;2	GM3 40:1;2	12.0338	pmol/mg tissue	-H+
Lung	CTRL	01	GM3	GM3 40:2;2	GM3 40:2;2	5.13482	pmol/mg tissue	-H+
Lung	CTRL	01	GM3	GM3 41:1;2	GM3 41:1;2	0.968473	pmol/mg tissue	-H+
Lung	CTRL	01	GM3	GM3 41:2;2	GM3 41:2;2	0.247545	pmol/mg tissue	-H+
Lung	CTRL	01	GM3	GM3 42:0;2	GM3 42:0;2	0.024246	pmol/mg tissue	-H+
Lung	CTRL	01	GM3	GM3 42:1;2	GM3 42:1;2	11.0689	pmol/mg tissue	-H+
Lung	CTRL	01	GM3	GM3 42:2;2	GM3 42:2;2	13.5309	pmol/mg tissue	-H+
Lung	CTRL	01	GM3	GM3 43:1;2	GM3 43:1;2	0.232724	pmol/mg tissue	-H+
Lung	CTRL	01	GM3	GM3 43:2;2	GM3 43:2;2	0.0486212	pmol/mg tissue	-H+
Lung	CTRL	01	GM3	GM3 44:1;2	GM3 44:1;2	0.102242	pmol/mg tissue	-H+
Lung	CTRL	01	HexCer	HexCer 32:1;2	HexCer 18:1;2/14:0	3.58055	pmol/mg tissue	+HCOO-
Lung	CTRL	01	HexCer	HexCer 33:1;2	HexCer 18:1;2/15:0	0.959032	pmol/mg tissue	+HCOO-
Lung	CTRL	01	HexCer	HexCer 34:1;2	HexCer 18:1;2/16:0	1.93236	pmol/mg tissue	+HCOO-
Lung	CTRL	01	HexCer	HexCer 35:1;2	HexCer 35:1;2	1.13848	pmol/mg tissue	+HCOO-
Lung	CTRL	01	HexCer	HexCer 36:1;2	HexCer 18:1;2/18:0	0.246001	pmol/mg tissue	+HCOO-
Lung	CTRL	01	HexCer	HexCer 36:1;2	HexCer 20:1;2/16:0	0.51142	pmol/mg tissue	+HCOO-
Lung	CTRL	01	HexCer	HexCer 38:1;2	HexCer 18:1;2/20:0	1.17262	pmol/mg tissue	+HCOO-
Lung	CTRL	01	HexCer	HexCer 40:1;2	HexCer 18:1;2/22:0	0.647032	pmol/mg tissue	+HCOO-
Lung	CTRL	01	HexCer	HexCer 41:1;2	HexCer 18:1;2/23:0	0.507263	pmol/mg tissue	+HCOO-
Lung	CTRL	01	HexCer	HexCer 42:1;2	HexCer 18:1;2/24:0	1.48273	pmol/mg tissue	+HCOO-
Lung	CTRL	01	HexCer	HexCer 42:2;2	HexCer 18:1;2/24:1	0.376665	pmol/mg tissue	+HCOO-
Lung	CTRL	01	LPA	LPA 18:0	LPA 18:0	1.09395	pmol/mg tissue	-H+
Lung	CTRL	01	LPC	LPC 14:0	LPC 14:0	0.393921	pmol/mg tissue	+H+
Lung	CTRL	01	LPC	LPC 14:1	LPC 14:1	0.05355	pmol/mg tissue	+H+
Lung	CTRL	01	LPC	LPC 15:0	LPC 15:0	4.17799	pmol/mg tissue	+H+
Lung	CTRL	01	LPC	LPC 15:1	LPC 15:1	0.256571	pmol/mg tissue	+H+
Lung	CTRL	01	LPC	LPC 15:2	LPC 15:2	0.0248517	pmol/mg tissue	+H+
Lung	CTRL	01	LPC	LPC 16:0	LPC 16:0	145.967	pmol/mg tissue	+H+
Lung	CTRL	01	LPC	LPC 16:1	LPC 16:1	2.90049	pmol/mg tissue	+H+
Lung	CTRL	01	LPC	LPC 16:2	LPC 16:2	0.0990431	pmol/mg tissue	+H+
Lung	CTRL	01	LPC	LPC 17:0	LPC 17:0	3.79858	pmol/mg tissue	+H+
Lung	CTRL	01	LPC	LPC 17:1	LPC 17:1	0.0821696	pmol/mg tissue	+H+
Lung	CTRL	01	LPC	LPC 17:2	LPC 17:2	0.0141011	pmol/mg tissue	+H+
Lung	CTRL	01	LPC	LPC 17:3	LPC 17:3	0.196081	pmol/mg tissue	+H+
Lung	CTRL	01	LPC	LPC 18:0	LPC 18:0	159.903	pmol/mg tissue	+H+
Lung	CTRL	01	LPC	LPC 18:1	LPC 18:1	12.9665	pmol/mg tissue	+H+
Lung	CTRL	01	LPC	LPC 18:2	LPC 18:2	8.12051	pmol/mg tissue	+H+
Lung	CTRL	01	LPC	LPC 19:0	LPC 19:0	2.11667	pmol/mg tissue	+H+
Lung	CTRL	01	LPC	LPC 19:3	LPC 19:3	0.0750409	pmol/mg tissue	+H+
Lung	CTRL	01	LPC	LPC 19:4	LPC 19:4	0.0735116	pmol/mg tissue	+H+
Lung	CTRL	01	LPC	LPC 20:0	LPC 20:0	0.50635	pmol/mg tissue	+H+
Lung	CTRL	01	LPC	LPC 20:1	LPC 20:1	0.682558	pmol/mg tissue	+H+
Lung	CTRL	01	LPC	LPC 20:2	LPC 20:2	0.296695	pmol/mg tissue	+H+
Lung	CTRL	01	LPC	LPC 20:4	LPC 20:4	7.77932	pmol/mg tissue	+H+
Lung	CTRL	01	LPC	LPC 21:2	LPC 21:2	0.737808	pmol/mg tissue	+H+
Lung	CTRL	01	LPC	LPC 21:4	LPC 21:4	0.0358924	pmol/mg tissue	+H+
Lung	CTRL	01	LPC	LPC 22:0	LPC 22:0	0.0874527	pmol/mg tissue	+H+
Lung	CTRL	01	LPC	LPC 22:2	LPC 22:2	0.196709	pmol/mg tissue	+H+
Lung	CTRL	01	LPC	LPC 22:4	LPC 22:4	0.353213	pmol/mg tissue	+H+
Lung	CTRL	01	LPC	LPC 22:5	LPC 22:5	0.20829	pmol/mg tissue	+H+
Lung	CTRL	01	LPC	LPC 22:6	LPC 22:6	0.142578	pmol/mg tissue	+H+
Lung	CTRL	01	LPE	LPE 15:0	LPE 15:0	1.23165	pmol/mg tissue	-H+
Lung	CTRL	01	LPE	LPE 16:0	LPE 16:0	9.92161	pmol/mg tissue	-H+
Lung	CTRL	01	LPE	LPE 16:1	LPE 16:1	0.793797	pmol/mg tissue	-H+
Lung	CTRL	01	LPE	LPE 17:0	LPE 17:0	0.644225	pmol/mg tissue	-H+
Lung	CTRL	01	LPE	LPE 18:0	LPE 18:0	14.112	pmol/mg tissue	-H+
Lung	CTRL	01	LPE	LPE 18:1	LPE 18:1	22.9452	pmol/mg tissue	-H+
Lung	CTRL	01	LPE	LPE 18:2	LPE 18:2	3.53858	pmol/mg tissue	-H+
Lung	CTRL	01	LPE	LPE 20:2	LPE 20:2	0.331493	pmol/mg tissue	-H+
Lung	CTRL	01	LPE	LPE 20:4	LPE 20:4	104.625	pmol/mg tissue	-H+
Lung	CTRL	01	LPE	LPE 20:5	LPE 20:5	0.244042	pmol/mg tissue	-H+
Lung	CTRL	01	LPE	LPE 22:4	LPE 22:4	24.4254	pmol/mg tissue	-H+
Lung	CTRL	01	LPE	LPE 22:6	LPE 22:6	8.39331	pmol/mg tissue	-H+
Lung	CTRL	01	LPI	LPI 15:0	LPI 15:0	0.488937	pmol/mg tissue	-H+
Lung	CTRL	01	LPI	LPI 16:0	LPI 16:0	1.06923	pmol/mg tissue	-H+
Lung	CTRL	01	LPI	LPI 18:0	LPI 18:0	5.4183	pmol/mg tissue	-H+
Lung	CTRL	01	LPI	LPI 18:1	LPI 18:1	1.1399	pmol/mg tissue	-H+
Lung	CTRL	01	LPI	LPI 18:2	LPI 18:2	0.372829	pmol/mg tissue	-H+
Lung	CTRL	01	LPI	LPI 19:4	LPI 19:4	5.31137	pmol/mg tissue	-H+
Lung	CTRL	01	LPI	LPI 20:4	LPI 20:4	2.1312	pmol/mg tissue	-H+
Lung	CTRL	01	LPI	LPI 22:6	LPI 22:6	0.0305441	pmol/mg tissue	-H+
Lung	CTRL	01	LPS	LPS 15:0	LPS 15:0	0.171412	pmol/mg tissue	-H+
Lung	CTRL	01	LPS	LPS 16:0	LPS 16:0	0.0351427	pmol/mg tissue	-H+
Lung	CTRL	01	LPS	LPS 16:1	LPS 16:1	0.00399966	pmol/mg tissue	-H+
Lung	CTRL	01	LPS	LPS 18:0	LPS 18:0	3.10596	pmol/mg tissue	-H+
Lung	CTRL	01	LPS	LPS 18:1	LPS 18:1	2.01318	pmol/mg tissue	-H+
Lung	CTRL	01	LPS	LPS 18:2	LPS 18:2	0.0773484	pmol/mg tissue	-H+
Lung	CTRL	01	LPS	LPS 20:0	LPS 20:0	0.0239065	pmol/mg tissue	-H+
Lung	CTRL	01	LPS	LPS 20:4	LPS 20:4	0.65043	pmol/mg tissue	-H+
Lung	CTRL	01	LPS	LPS 22:1	LPS 22:1	0.163809	pmol/mg tissue	-H+
Lung	CTRL	01	LPS	LPS 22:6	LPS 22:6	0.030707	pmol/mg tissue	-H+
Lung	CTRL	01	PA	PA 32:0	PA 16:0-16:0	3.90227	pmol/mg tissue	-H+
Lung	CTRL	01	PA	PA 36:1	PA 18:0-18:1	14.7035	pmol/mg tissue	-H+
Lung	CTRL	01	PA	PA 38:4	PA 18:0-20:4	14.0031	pmol/mg tissue	-H+
Lung	CTRL	01	PA	PA 40:5	PA 18:0-22:5	2.16974	pmol/mg tissue	-H+
Lung	CTRL	01	PC	PC 30:0	PC 14:0-16:0	343.55	pmol/mg tissue	+H+
Lung	CTRL	01	PC	PC 30:1	PC 14:0-16:1	5.34718	pmol/mg tissue	+H+
Lung	CTRL	01	PC	PC 30:1	PC 14:1-16:0	19.8228	pmol/mg tissue	+H+
Lung	CTRL	01	PC	PC 31:0	PC 14:0-17:0	3.30438	pmol/mg tissue	+H+
Lung	CTRL	01	PC	PC 31:0	PC 15:0-16:0	157.111	pmol/mg tissue	+H+
Lung	CTRL	01	PC	PC 31:1	PC 31:1	13.1591	pmol/mg tissue	+H+
Lung	CTRL	01	PC	PC 32:0	PC 16:0-16:0	4330.6	pmol/mg tissue	+H+
Lung	CTRL	01	PC	PC 32:1	PC 16:0-16:1	1525.69	pmol/mg tissue	+H+
Lung	CTRL	01	PC	PC 32:2	PC 16:0-16:2	55.715	pmol/mg tissue	+H+
Lung	CTRL	01	PC	PC 32:2	PC 16:1-16:1	54.3041	pmol/mg tissue	+H+
Lung	CTRL	01	PC	PC 33:0	PC 16:0-17:0	59.1913	pmol/mg tissue	+H+
Lung	CTRL	01	PC	PC 33:1	PC 16:0-17:1	52.1901	pmol/mg tissue	+H+
Lung	CTRL	01	PC	PC 33:1	PC 16:1-17:0	20.5334	pmol/mg tissue	+H+
Lung	CTRL	01	PC	PC 33:2	PC 15:0-18:2	27.6193	pmol/mg tissue	+H+
Lung	CTRL	01	PC	PC 33:3	PC 33:3	11.4956	pmol/mg tissue	+H+
Lung	CTRL	01	PC	PC 34:0	PC 16:0-18:0	201.22	pmol/mg tissue	+H+
Lung	CTRL	01	PC	PC 34:1	PC 16:0-18:1	1569.1	pmol/mg tissue	+H+
Lung	CTRL	01	PC	PC 34:2	PC 16:0-18:2	901.103	pmol/mg tissue	+H+
Lung	CTRL	01	PC	PC 34:2	PC 16:1-18:1	74.293	pmol/mg tissue	+H+
Lung	CTRL	01	PC	PC 34:3	PC 16:0-18:3	25.8534	pmol/mg tissue	+H+
Lung	CTRL	01	PC	PC 34:3	PC 16:1-18:2	37.604	pmol/mg tissue	+H+
Lung	CTRL	01	PC	PC 34:4	PC 14:0-20:4	10.1646	pmol/mg tissue	+H+
Lung	CTRL	01	PC	PC 35:0	PC 35:0	2.7954	pmol/mg tissue	+H+
Lung	CTRL	01	PC	PC 35:1	PC 16:0-19:1	19.2506	pmol/mg tissue	+H+
Lung	CTRL	01	PC	PC 35:2	PC 35:2	15.5691	pmol/mg tissue	+H+
Lung	CTRL	01	PC	PC 35:3	PC 35:3	4.00556	pmol/mg tissue	+H+
Lung	CTRL	01	PC	PC 35:4	PC 15:0-20:4	157.289	pmol/mg tissue	+H+
Lung	CTRL	01	PC	PC 35:5	PC 35:5	39.552	pmol/mg tissue	+H+
Lung	CTRL	01	PC	PC 36:0	PC 16:0-20:0	3.44095	pmol/mg tissue	+H+
Lung	CTRL	01	PC	PC 36:1	PC 18:0-18:1	244.419	pmol/mg tissue	+H+
Lung	CTRL	01	PC	PC 36:2	PC 18:0-18:2	262.769	pmol/mg tissue	+H+
Lung	CTRL	01	PC	PC 36:2	PC 18:1-18:1	120.093	pmol/mg tissue	+H+
Lung	CTRL	01	PC	PC 36:3	PC 16:0-20:3	34.7446	pmol/mg tissue	+H+
Lung	CTRL	01	PC	PC 36:3	PC 18:1-18:2	147.614	pmol/mg tissue	+H+
Lung	CTRL	01	PC	PC 36:4	PC 16:0-20:4	929.717	pmol/mg tissue	+H+
Lung	CTRL	01	PC	PC 36:4	PC 18:2-18:2	45.3093	pmol/mg tissue	+H+
Lung	CTRL	01	PC	PC 36:5	PC 16:0-20:5	15.2768	pmol/mg tissue	+H+
Lung	CTRL	01	PC	PC 36:5	PC 16:1-20:4	20.444	pmol/mg tissue	+H+
Lung	CTRL	01	PC	PC 37:1	PC 37:1	2.47542	pmol/mg tissue	+H+
Lung	CTRL	01	PC	PC 37:2	PC 37:2	3.56338	pmol/mg tissue	+H+
Lung	CTRL	01	PC	PC 37:3	PC 37:3	0.674052	pmol/mg tissue	+H+
Lung	CTRL	01	PC	PC 37:4	PC 17:0-20:4	53.858	pmol/mg tissue	+H+
Lung	CTRL	01	PC	PC 37:5	PC 37:5	24.6957	pmol/mg tissue	+H+
Lung	CTRL	01	PC	PC 37:6	PC 37:6	13.2434	pmol/mg tissue	+H+
Lung	CTRL	01	PC	PC 38:0	PC 38:0	0.130625	pmol/mg tissue	+H+
Lung	CTRL	01	PC	PC 38:1	PC 38:1	7.47144	pmol/mg tissue	+H+
Lung	CTRL	01	PC	PC 38:2	PC 38:2	15.1514	pmol/mg tissue	+H+
Lung	CTRL	01	PC	PC 38:3	PC 38:3	25.4364	pmol/mg tissue	+H+
Lung	CTRL	01	PC	PC 38:4	PC 16:0-22:4	119.636	pmol/mg tissue	+H+
Lung	CTRL	01	PC	PC 38:4	PC 18:0-20:4	411.849	pmol/mg tissue	+H+
Lung	CTRL	01	PC	PC 38:5	PC 16:0-22:5	19.4456	pmol/mg tissue	+H+
Lung	CTRL	01	PC	PC 38:5	PC 18:1-20:4	119.72	pmol/mg tissue	+H+
Lung	CTRL	01	PC	PC 38:6	PC 16:0-22:6	55.0424	pmol/mg tissue	+H+
Lung	CTRL	01	PC	PC 38:6	PC 18:2-20:4	33.9858	pmol/mg tissue	+H+
Lung	CTRL	01	PC	PC 39:4	PC 39:4	4.62052	pmol/mg tissue	+H+
Lung	CTRL	01	PC	PC 39:5	PC 39:5	3.17363	pmol/mg tissue	+H+
Lung	CTRL	01	PC	PC 39:6	PC 39:6	0.696616	pmol/mg tissue	+H+
Lung	CTRL	01	PC	PC 40:1	PC 40:1	1.19874	pmol/mg tissue	+H+
Lung	CTRL	01	PC	PC 40:2	PC 40:2	3.4949	pmol/mg tissue	+H+
Lung	CTRL	01	PC	PC 40:3	PC 40:3	2.07626	pmol/mg tissue	+H+
Lung	CTRL	01	PC	PC 40:4	PC 40:4	30.7726	pmol/mg tissue	+H+
Lung	CTRL	01	PC	PC 40:5	PC 40:5	34.6152	pmol/mg tissue	+H+
Lung	CTRL	01	PC	PC 40:6	PC 18:0-22:6	25.2334	pmol/mg tissue	+H+
Lung	CTRL	01	PC	PC 40:7	PC 40:7	4.60001	pmol/mg tissue	+H+
Lung	CTRL	01	PC	PC 40:8	PC 40:8	9.90425	pmol/mg tissue	+H+
Lung	CTRL	01	PC	PC 41:5	PC 41:5	0.225764	pmol/mg tissue	+H+
Lung	CTRL	01	PC	PC 42:1	PC 42:1	1.41629	pmol/mg tissue	+H+
Lung	CTRL	01	PC	PC 42:10	PC 42:10	1.35	pmol/mg tissue	+H+
Lung	CTRL	01	PC	PC 42:2	PC 42:2	0.531206	pmol/mg tissue	+H+
Lung	CTRL	01	PC	PC 42:3	PC 42:3	0.508773	pmol/mg tissue	+H+
Lung	CTRL	01	PC	PC 42:4	PC 42:4	1.13318	pmol/mg tissue	+H+
Lung	CTRL	01	PC	PC 42:5	PC 42:5	3.15779	pmol/mg tissue	+H+
Lung	CTRL	01	PC	PC 42:6	PC 42:6	1.14254	pmol/mg tissue	+H+
Lung	CTRL	01	PC	PC 42:7	PC 42:7	0.590618	pmol/mg tissue	+H+
Lung	CTRL	01	PC	PC 42:8	PC 42:8	0.12745	pmol/mg tissue	+H+
Lung	CTRL	01	PC	PC 42:9	PC 42:9	0.28677	pmol/mg tissue	+H+
Lung	CTRL	01	PC	PC 44:5	PC 44:5	0.344118	pmol/mg tissue	+H+
Lung	CTRL	01	PC O-	PC O-30:0	PC O-30:0	0.738119	pmol/mg tissue	+H+
Lung	CTRL	01	PC O-	PC O-30:1	PC O-30:1	0.179583	pmol/mg tissue	+H+
Lung	CTRL	01	PC O-	PC O-32:0	PC O-16:0/16:0	46.1388	pmol/mg tissue	+H+
Lung	CTRL	01	PC O-	PC O-32:1	PC O-16:1/16:0	80.4504	pmol/mg tissue	+H+
Lung	CTRL	01	PC O-	PC O-32:2	PC O-32:2	5.97496	pmol/mg tissue	+H+
Lung	CTRL	01	PC O-	PC O-34:0	PC O-34:0	4.22824	pmol/mg tissue	+H+
Lung	CTRL	01	PC O-	PC O-34:1	PC O-16:0/18:1	20.5938	pmol/mg tissue	+H+
Lung	CTRL	01	PC O-	PC O-34:1	PC O-18:1/16:0	44.0554	pmol/mg tissue	+H+
Lung	CTRL	01	PC O-	PC O-34:2	PC O-16:0/18:2	25.4563	pmol/mg tissue	+H+
Lung	CTRL	01	PC O-	PC O-34:3	PC O-34:3	4.82534	pmol/mg tissue	+H+
Lung	CTRL	01	PC O-	PC O-34:4	PC O-34:4	0.105219	pmol/mg tissue	+H+
Lung	CTRL	01	PC O-	PC O-36:1	PC O-36:1	0.720024	pmol/mg tissue	+H+
Lung	CTRL	01	PC O-	PC O-36:2	PC O-16:2/20:0	4.49815	pmol/mg tissue	+H+
Lung	CTRL	01	PC O-	PC O-36:3	PC O-36:3	3.10727	pmol/mg tissue	+H+
Lung	CTRL	01	PC O-	PC O-36:4	PC O-16:0/20:4	44.065	pmol/mg tissue	+H+
Lung	CTRL	01	PC O-	PC O-36:5	PC O-16:1/20:4	65.2332	pmol/mg tissue	+H+
Lung	CTRL	01	PC O-	PC O-38:4	PC O-18:0/20:4	15.7096	pmol/mg tissue	+H+
Lung	CTRL	01	PC O-	PC O-38:5	PC O-18:1/20:4	47.317	pmol/mg tissue	+H+
Lung	CTRL	01	PC O-	PC O-38:6	PC O-18:2/20:4	12.9926	pmol/mg tissue	+H+
Lung	CTRL	01	PC O-	PC O-38:7	PC O-18:3/20:4	3.07225	pmol/mg tissue	+H+
Lung	CTRL	01	PC O-	PC O-40:4	PC O-40:4	2.20193	pmol/mg tissue	+H+
Lung	CTRL	01	PC O-	PC O-40:5	PC O-40:5	3.03966	pmol/mg tissue	+H+
Lung	CTRL	01	PC O-	PC O-40:6	PC O-40:6	1.63486	pmol/mg tissue	+H+
Lung	CTRL	01	PC O-	PC O-40:7	PC O-18:1/22:6	0.931389	pmol/mg tissue	+H+
Lung	CTRL	01	PC O-	PC O-42:9	PC O-42:9	0.131239	pmol/mg tissue	+H+
Lung	CTRL	01	PE	PE 33:2	PE 33:2	0.0776925	pmol/mg tissue	-H+
Lung	CTRL	01	PE	PE 34:1	PE 16:0-18:1	72.8516	pmol/mg tissue	-H+
Lung	CTRL	01	PE	PE 34:2	PE 16:0-18:2	35.8343	pmol/mg tissue	-H+
Lung	CTRL	01	PE	PE 35:2	PE 35:2	1.44594	pmol/mg tissue	-H+
Lung	CTRL	01	PE	PE 35:4	PE 35:4	0.274088	pmol/mg tissue	-H+
Lung	CTRL	01	PE	PE 36:0	PE 36:0	0.210307	pmol/mg tissue	-H+
Lung	CTRL	01	PE	PE 36:1	PE 18:0-18:1	108.847	pmol/mg tissue	-H+
Lung	CTRL	01	PE	PE 36:2	PE 18:0-18:2	56.1083	pmol/mg tissue	-H+
Lung	CTRL	01	PE	PE 36:2	PE 18:1-18:1	49.7153	pmol/mg tissue	-H+
Lung	CTRL	01	PE	PE 36:3	PE 18:1-18:2	39.5509	pmol/mg tissue	-H+
Lung	CTRL	01	PE	PE 36:4	PE 16:0-20:4	125.841	pmol/mg tissue	-H+
Lung	CTRL	01	PE	PE 36:5	PE 16:1-20:4	10.9478	pmol/mg tissue	-H+
Lung	CTRL	01	PE	PE 37:4	PE 15:0-22:4	4.33715	pmol/mg tissue	-H+
Lung	CTRL	01	PE	PE 37:4	PE 17:0-20:4	2.8113	pmol/mg tissue	-H+
Lung	CTRL	01	PE	PE 37:5	PE 37:5	1.73302	pmol/mg tissue	-H+
Lung	CTRL	01	PE	PE 38:1	PE 18:0-20:1	2.24643	pmol/mg tissue	-H+
Lung	CTRL	01	PE	PE 38:2	PE 18:0-20:2	7.28682	pmol/mg tissue	-H+
Lung	CTRL	01	PE	PE 38:3	PE 18:0-20:3	15.5727	pmol/mg tissue	-H+
Lung	CTRL	01	PE	PE 38:4	PE 16:0-22:4	83.8648	pmol/mg tissue	-H+
Lung	CTRL	01	PE	PE 38:4	PE 18:0-20:4	323.816	pmol/mg tissue	-H+
Lung	CTRL	01	PE	PE 38:5	PE 16:1-22:4	19.8945	pmol/mg tissue	-H+
Lung	CTRL	01	PE	PE 38:5	PE 18:0-20:5	2.03888	pmol/mg tissue	-H+
Lung	CTRL	01	PE	PE 38:5	PE 18:1-20:4	106.665	pmol/mg tissue	-H+
Lung	CTRL	01	PE	PE 38:6	PE 16:0-22:6	39.703	pmol/mg tissue	-H+
Lung	CTRL	01	PE	PE 38:7	PE 16:1-22:6	1.22853	pmol/mg tissue	-H+
Lung	CTRL	01	PE	PE 39:6	PE 17:0-22:6	0.255074	pmol/mg tissue	-H+
Lung	CTRL	01	PE	PE 40:2	PE 40:2	2.06957	pmol/mg tissue	-H+
Lung	CTRL	01	PE	PE 40:4	PE 18:0-22:4	102.851	pmol/mg tissue	-H+
Lung	CTRL	01	PE	PE 40:5	PE 18:1-22:4	67.9121	pmol/mg tissue	-H+
Lung	CTRL	01	PE	PE 40:6	PE 18:0-22:6	18.4319	pmol/mg tissue	-H+
Lung	CTRL	01	PE	PE 40:6	PE 18:1-22:5	15.613	pmol/mg tissue	-H+
Lung	CTRL	01	PE	PE 40:6	PE 18:2-22:4	1.20561	pmol/mg tissue	-H+
Lung	CTRL	01	PE	PE 40:7	PE 40:7	11.9501	pmol/mg tissue	-H+
Lung	CTRL	01	PE	PE 42:1	PE 42:1	0.457128	pmol/mg tissue	-H+
Lung	CTRL	01	PE	PE 42:4	PE 42:4	2.59916	pmol/mg tissue	-H+
Lung	CTRL	01	PE	PE 42:6	PE 42:6	1.16271	pmol/mg tissue	-H+
Lung	CTRL	01	PE	PE 42:9	PE 42:9	0.338832	pmol/mg tissue	-H+
Lung	CTRL	01	PE O-	PE O-32:1	PE O-32:1	2.09393	pmol/mg tissue	-H+
Lung	CTRL	01	PE O-	PE O-33:2	PE O-33:2	0.390624	pmol/mg tissue	-H+
Lung	CTRL	01	PE O-	PE O-34:2	PE O-16:1/18:1	187.433	pmol/mg tissue	-H+
Lung	CTRL	01	PE O-	PE O-34:3	PE O-16:1/18:2	17.1687	pmol/mg tissue	-H+
Lung	CTRL	01	PE O-	PE O-35:2	PE O-35:2	6.92179	pmol/mg tissue	-H+
Lung	CTRL	01	PE O-	PE O-36:2	PE O-18:1/18:1	44.0736	pmol/mg tissue	-H+
Lung	CTRL	01	PE O-	PE O-36:3	PE O-18:2/18:1	64.0465	pmol/mg tissue	-H+
Lung	CTRL	01	PE O-	PE O-36:4	PE O-18:2/18:2	31.267	pmol/mg tissue	-H+
Lung	CTRL	01	PE O-	PE O-36:5	PE O-16:1/20:4	603.481	pmol/mg tissue	-H+
Lung	CTRL	01	PE O-	PE O-37:2	PE O-37:2	0.334692	pmol/mg tissue	-H+
Lung	CTRL	01	PE O-	PE O-37:5	PE O-37:5	42.4028	pmol/mg tissue	-H+
Lung	CTRL	01	PE O-	PE O-38:4	PE O-38:4	22.7512	pmol/mg tissue	-H+
Lung	CTRL	01	PE O-	PE O-38:5	PE O-16:1/22:4	437.8	pmol/mg tissue	-H+
Lung	CTRL	01	PE O-	PE O-38:5	PE O-18:1/20:4	247.422	pmol/mg tissue	-H+
Lung	CTRL	01	PE O-	PE O-38:6	PE O-16:1/22:5	57.0002	pmol/mg tissue	-H+
Lung	CTRL	01	PE O-	PE O-38:6	PE O-18:2/20:4	223.489	pmol/mg tissue	-H+
Lung	CTRL	01	PE O-	PE O-38:7	PE O-16:1/22:6	94.1613	pmol/mg tissue	-H+
Lung	CTRL	01	PE O-	PE O-38:7	PE O-18:3/20:4	2.89531	pmol/mg tissue	-H+
Lung	CTRL	01	PE O-	PE O-39:5	PE O-19:1/20:4	21.1483	pmol/mg tissue	-H+
Lung	CTRL	01	PE O-	PE O-39:6	PE O-39:6	5.48508	pmol/mg tissue	-H+
Lung	CTRL	01	PE O-	PE O-40:6	PE O-18:0/22:6	1.723	pmol/mg tissue	-H+
Lung	CTRL	01	PE O-	PE O-40:6	PE O-18:1/22:5	4.90542	pmol/mg tissue	-H+
Lung	CTRL	01	PE O-	PE O-40:6	PE O-18:2/22:4	88.9872	pmol/mg tissue	-H+
Lung	CTRL	01	PE O-	PE O-40:7	PE O-18:1/22:6	61.7983	pmol/mg tissue	-H+
Lung	CTRL	01	PE O-	PE O-40:8	PE O-18:2/22:6	17.1213	pmol/mg tissue	-H+
Lung	CTRL	01	PE O-	PE O-42:8	PE O-42:8	0.34784	pmol/mg tissue	-H+
Lung	CTRL	01	PG	PG 30:0	PG 14:0-16:0	7.15856	pmol/mg tissue	-H+
Lung	CTRL	01	PG	PG 32:0	PG 16:0-16:0	178.855	pmol/mg tissue	-H+
Lung	CTRL	01	PG	PG 32:1	PG 16:0-16:1	45.1232	pmol/mg tissue	-H+
Lung	CTRL	01	PG	PG 33:0	PG 16:0-17:0	2.18667	pmol/mg tissue	-H+
Lung	CTRL	01	PG	PG 34:0	PG 16:0-18:0	11.9455	pmol/mg tissue	-H+
Lung	CTRL	01	PG	PG 34:1	PG 16:0-18:1	144.031	pmol/mg tissue	-H+
Lung	CTRL	01	PG	PG 34:2	PG 16:0-18:2	104.24	pmol/mg tissue	-H+
Lung	CTRL	01	PG	PG 34:2	PG 16:1-18:1	9.68211	pmol/mg tissue	-H+
Lung	CTRL	01	PG	PG 34:4	PG 34:4	0.0426354	pmol/mg tissue	-H+
Lung	CTRL	01	PG	PG 36:1	PG 18:0-18:1	18.7772	pmol/mg tissue	-H+
Lung	CTRL	01	PG	PG 36:2	PG 18:0-18:2	25.3144	pmol/mg tissue	-H+
Lung	CTRL	01	PG	PG 36:2	PG 18:1-18:1	19.4428	pmol/mg tissue	-H+
Lung	CTRL	01	PG	PG 36:3	PG 18:1-18:2	32.4358	pmol/mg tissue	-H+
Lung	CTRL	01	PG	PG 36:4	PG 16:0-20:4	50.7618	pmol/mg tissue	-H+
Lung	CTRL	01	PG	PG 36:4	PG 16:1-20:3	0.26338	pmol/mg tissue	-H+
Lung	CTRL	01	PG	PG 38:3	PG 18:0-20:3	0.24862	pmol/mg tissue	-H+
Lung	CTRL	01	PG	PG 38:3	PG 18:1-20:2	0.060541	pmol/mg tissue	-H+
Lung	CTRL	01	PG	PG 38:4	PG 18:0-20:4	15.7969	pmol/mg tissue	-H+
Lung	CTRL	01	PG	PG 38:4	PG 18:1-20:3	1.62352	pmol/mg tissue	-H+
Lung	CTRL	01	PG	PG 38:5	PG 18:1-20:4	14.1919	pmol/mg tissue	-H+
Lung	CTRL	01	PG	PG 38:6	PG 16:0-22:6	13.8443	pmol/mg tissue	-H+
Lung	CTRL	01	PG	PG 40:6	PG 18:0-22:6	5.85924	pmol/mg tissue	-H+
Lung	CTRL	01	PG	PG 40:8	PG 18:2-22:6	2.63498	pmol/mg tissue	-H+
Lung	CTRL	01	PG	PG 40:8	PG 20:4-20:4	0.74123	pmol/mg tissue	-H+
Lung	CTRL	01	PI	PI 30:0	PI 30:0	0.028917	pmol/mg tissue	-H+
Lung	CTRL	01	PI	PI 32:0	PI 16:0-16:0	3.46888	pmol/mg tissue	-H+
Lung	CTRL	01	PI	PI 32:1	PI 16:0-16:1	2.33604	pmol/mg tissue	-H+
Lung	CTRL	01	PI	PI 32:2	PI 32:2	0.191901	pmol/mg tissue	-H+
Lung	CTRL	01	PI	PI 33:0	PI 33:0	0.0397279	pmol/mg tissue	-H+
Lung	CTRL	01	PI	PI 33:1	PI 33:1	0.156625	pmol/mg tissue	-H+
Lung	CTRL	01	PI	PI 33:2	PI 33:2	0.116341	pmol/mg tissue	-H+
Lung	CTRL	01	PI	PI 33:3	PI 33:3	0.0422818	pmol/mg tissue	-H+
Lung	CTRL	01	PI	PI 34:0	PI 16:0-18:0	22.9501	pmol/mg tissue	-H+
Lung	CTRL	01	PI	PI 34:1	PI 16:0-18:1	25.5131	pmol/mg tissue	-H+
Lung	CTRL	01	PI	PI 34:1	PI 16:1-18:0	11.8216	pmol/mg tissue	-H+
Lung	CTRL	01	PI	PI 34:2	PI 16:0-18:2	18.3132	pmol/mg tissue	-H+
Lung	CTRL	01	PI	PI 34:2	PI 16:1-18:1	2.24161	pmol/mg tissue	-H+
Lung	CTRL	01	PI	PI 34:2	PI 16:2-18:0	1.37595	pmol/mg tissue	-H+
Lung	CTRL	01	PI	PI 34:3	PI 34:3	1.457	pmol/mg tissue	-H+
Lung	CTRL	01	PI	PI 34:4	PI 34:4	0.0181143	pmol/mg tissue	-H+
Lung	CTRL	01	PI	PI 35:0	PI 35:0	0.221969	pmol/mg tissue	-H+
Lung	CTRL	01	PI	PI 35:1	PI 17:0-18:1	0.507015	pmol/mg tissue	-H+
Lung	CTRL	01	PI	PI 35:2	PI 17:0-18:2	0.492582	pmol/mg tissue	-H+
Lung	CTRL	01	PI	PI 35:3	PI 35:3	0.0506274	pmol/mg tissue	-H+
Lung	CTRL	01	PI	PI 35:4	PI 15:0-20:4	0.0786427	pmol/mg tissue	-H+
Lung	CTRL	01	PI	PI 36:1	PI 18:0-18:1	16.0073	pmol/mg tissue	-H+
Lung	CTRL	01	PI	PI 36:2	PI 18:0-18:2	28.0961	pmol/mg tissue	-H+
Lung	CTRL	01	PI	PI 36:2	PI 18:1-18:1	11.3825	pmol/mg tissue	-H+
Lung	CTRL	01	PI	PI 36:3	PI 16:0-20:3	2.00301	pmol/mg tissue	-H+
Lung	CTRL	01	PI	PI 36:3	PI 18:0-18:3	0.935108	pmol/mg tissue	-H+
Lung	CTRL	01	PI	PI 36:3	PI 18:1-18:2	15.2401	pmol/mg tissue	-H+
Lung	CTRL	01	PI	PI 36:4	PI 16:0-20:4	43.0113	pmol/mg tissue	-H+
Lung	CTRL	01	PI	PI 36:5	PI 36:5	0.904978	pmol/mg tissue	-H+
Lung	CTRL	01	PI	PI 37:2	PI 37:2	0.107342	pmol/mg tissue	-H+
Lung	CTRL	01	PI	PI 37:5	PI 37:5	0.0361358	pmol/mg tissue	-H+
Lung	CTRL	01	PI	PI 37:6	PI 37:6	0.0467404	pmol/mg tissue	-H+
Lung	CTRL	01	PI	PI 38:2	PI 18:0-20:2	0.32777	pmol/mg tissue	-H+
Lung	CTRL	01	PI	PI 38:3	PI 18:0-20:3	2.92943	pmol/mg tissue	-H+
Lung	CTRL	01	PI	PI 38:4	PI 16:0-22:4	8.82833	pmol/mg tissue	-H+
Lung	CTRL	01	PI	PI 38:4	PI 18:0-20:4	256.797	pmol/mg tissue	-H+
Lung	CTRL	01	PI	PI 38:4	PI 18:1-20:3	2.82446	pmol/mg tissue	-H+
Lung	CTRL	01	PI	PI 38:5	PI 16:0-22:5	6.45444	pmol/mg tissue	-H+
Lung	CTRL	01	PI	PI 38:5	PI 18:0-20:5	1.17614	pmol/mg tissue	-H+
Lung	CTRL	01	PI	PI 38:5	PI 18:1-20:4	42.4883	pmol/mg tissue	-H+
Lung	CTRL	01	PI	PI 38:6	PI 16:0-22:6	9.90834	pmol/mg tissue	-H+
Lung	CTRL	01	PI	PI 38:6	PI 18:2-20:4	3.4113	pmol/mg tissue	-H+
Lung	CTRL	01	PI	PI 39:4	PI 19:0-20:4	1.38625	pmol/mg tissue	-H+
Lung	CTRL	01	PI	PI 39:5	PI 39:5	0.0742236	pmol/mg tissue	-H+
Lung	CTRL	01	PI	PI 39:6	PI 39:6	0.0434829	pmol/mg tissue	-H+
Lung	CTRL	01	PI	PI 40:3	PI 40:3	0.120984	pmol/mg tissue	-H+
Lung	CTRL	01	PI	PI 40:4	PI 18:0-22:4	10.8383	pmol/mg tissue	-H+
Lung	CTRL	01	PI	PI 40:5	PI 18:0-22:5	5.51571	pmol/mg tissue	-H+
Lung	CTRL	01	PI	PI 40:5	PI 18:1-22:4	2.56413	pmol/mg tissue	-H+
Lung	CTRL	01	PI	PI 40:6	PI 18:0-22:6	4.64617	pmol/mg tissue	-H+
Lung	CTRL	01	PI	PI 40:6	PI 18:1-22:5	0.819837	pmol/mg tissue	-H+
Lung	CTRL	01	PI	PI 40:6	PI 20:2-20:4	1.05668	pmol/mg tissue	-H+
Lung	CTRL	01	PI	PI 42:5	PI 42:5	0.0168224	pmol/mg tissue	-H+
Lung	CTRL	01	PI	PI 42:6	PI 42:6	0.0213127	pmol/mg tissue	-H+
Lung	CTRL	01	PS	PS 32:0	PS 16:0-16:0	1.49469	pmol/mg tissue	-H+
Lung	CTRL	01	PS	PS 32:1	PS 16:0-16:1	0.496878	pmol/mg tissue	-H+
Lung	CTRL	01	PS	PS 34:0	PS 16:0-18:0	2.33284	pmol/mg tissue	-H+
Lung	CTRL	01	PS	PS 34:1	PS 16:0-18:1	10.6523	pmol/mg tissue	-H+
Lung	CTRL	01	PS	PS 34:1	PS 16:1-18:0	13.2202	pmol/mg tissue	-H+
Lung	CTRL	01	PS	PS 34:2	PS 16:0-18:2	2.1907	pmol/mg tissue	-H+
Lung	CTRL	01	PS	PS 34:2	PS 16:1-18:1	0.878066	pmol/mg tissue	-H+
Lung	CTRL	01	PS	PS 34:2	PS 16:2-18:0	0.649272	pmol/mg tissue	-H+
Lung	CTRL	01	PS	PS 35:0	PS 17:0-18:0	5.04429	pmol/mg tissue	-H+
Lung	CTRL	01	PS	PS 35:1	PS 17:0-18:1	6.25274	pmol/mg tissue	-H+
Lung	CTRL	01	PS	PS 35:1	PS 17:1-18:0	1.31482	pmol/mg tissue	-H+
Lung	CTRL	01	PS	PS 35:2	PS 17:0-18:2	0.0703437	pmol/mg tissue	-H+
Lung	CTRL	01	PS	PS 36:0	PS 18:0-18:0	2.69821	pmol/mg tissue	-H+
Lung	CTRL	01	PS	PS 36:1	PS 18:0-18:1	593.276	pmol/mg tissue	-H+
Lung	CTRL	01	PS	PS 36:2	PS 18:0-18:2	56.2964	pmol/mg tissue	-H+
Lung	CTRL	01	PS	PS 36:2	PS 18:1-18:1	30.8875	pmol/mg tissue	-H+
Lung	CTRL	01	PS	PS 36:3	PS 18:1-18:2	4.58752	pmol/mg tissue	-H+
Lung	CTRL	01	PS	PS 36:4	PS 16:0-20:4	3.34001	pmol/mg tissue	-H+
Lung	CTRL	01	PS	PS 37:0	PS 18:0-19:0	4.48421	pmol/mg tissue	-H+
Lung	CTRL	01	PS	PS 37:1	PS 18:0-19:1	3.6724	pmol/mg tissue	-H+
Lung	CTRL	01	PS	PS 37:1	PS 18:1-19:0	11.1098	pmol/mg tissue	-H+
Lung	CTRL	01	PS	PS 37:2	PS 18:2-19:0	1.48699	pmol/mg tissue	-H+
Lung	CTRL	01	PS	PS 38:1	PS 18:0-20:1	5.04517	pmol/mg tissue	-H+
Lung	CTRL	01	PS	PS 38:1	PS 18:1-20:0	13.5205	pmol/mg tissue	-H+
Lung	CTRL	01	PS	PS 38:2	PS 18:0-20:2	6.70956	pmol/mg tissue	-H+
Lung	CTRL	01	PS	PS 38:2	PS 18:1-20:1	13.2751	pmol/mg tissue	-H+
Lung	CTRL	01	PS	PS 38:3	PS 18:0-20:3	24.8624	pmol/mg tissue	-H+
Lung	CTRL	01	PS	PS 38:3	PS 18:1-20:2	2.25711	pmol/mg tissue	-H+
Lung	CTRL	01	PS	PS 38:4	PS 16:0-22:4	3.9618	pmol/mg tissue	-H+
Lung	CTRL	01	PS	PS 38:4	PS 18:0-20:4	251.051	pmol/mg tissue	-H+
Lung	CTRL	01	PS	PS 38:4	PS 18:1-20:3	4.75802	pmol/mg tissue	-H+
Lung	CTRL	01	PS	PS 38:5	PS 18:1-20:4	9.23568	pmol/mg tissue	-H+
Lung	CTRL	01	PS	PS 39:4	PS 17:0-22:4	1.46926	pmol/mg tissue	-H+
Lung	CTRL	01	PS	PS 39:4	PS 19:0-20:4	2.84273	pmol/mg tissue	-H+
Lung	CTRL	01	PS	PS 40:1	PS 18:0-22:1	1.71359	pmol/mg tissue	-H+
Lung	CTRL	01	PS	PS 40:1	PS 18:1-22:0	12.9511	pmol/mg tissue	-H+
Lung	CTRL	01	PS	PS 40:2	PS 18:1-22:1	25.3159	pmol/mg tissue	-H+
Lung	CTRL	01	PS	PS 40:3	PS 18:1-22:2	8.36925	pmol/mg tissue	-H+
Lung	CTRL	01	PS	PS 40:4	PS 18:0-22:4	145.408	pmol/mg tissue	-H+
Lung	CTRL	01	PS	PS 40:5	PS 18:0-22:5	44.15	pmol/mg tissue	-H+
Lung	CTRL	01	PS	PS 40:5	PS 18:1-22:4	8.85382	pmol/mg tissue	-H+
Lung	CTRL	01	PS	PS 40:6	PS 18:0-22:6	34.2126	pmol/mg tissue	-H+
Lung	CTRL	01	PS	PS 40:6	PS 18:1-22:5	4.33775	pmol/mg tissue	-H+
Lung	CTRL	01	PS	PS 41:4	PS 19:0-22:4	3.69688	pmol/mg tissue	-H+
Lung	CTRL	01	SM	SM 32:1;2	SM 32:1;2	0.440061	pmol/mg tissue	+H+
Lung	CTRL	01	SM	SM 33:1;2	SM 18:1;2/15:0	1.72064	pmol/mg tissue	+H+
Lung	CTRL	01	SM	SM 34:0;2	SM 34:0;2	18.0168	pmol/mg tissue	+H+
Lung	CTRL	01	SM	SM 34:1;2	SM 18:1;2/16:0	451.827	pmol/mg tissue	+H+
Lung	CTRL	01	SM	SM 34:2;2	SM 18:1;2/16:1	19.6806	pmol/mg tissue	+H+
Lung	CTRL	01	SM	SM 36:0;2	SM 36:0;2	4.81459	pmol/mg tissue	+H+
Lung	CTRL	01	SM	SM 36:1;2	SM 18:1;2/18:0	48.1091	pmol/mg tissue	+H+
Lung	CTRL	01	SM	SM 36:2;2	SM 18:1;2/18:1	1.4455	pmol/mg tissue	+H+
Lung	CTRL	01	SM	SM 36:2;2	SM 20:1;2/16:1	3.76343	pmol/mg tissue	+H+
Lung	CTRL	01	SM	SM 37:1;2	SM 18:1;2/19:0	1.73372	pmol/mg tissue	+H+
Lung	CTRL	01	SM	SM 38:0;2	SM 38:0;2	0.201244	pmol/mg tissue	+H+
Lung	CTRL	01	SM	SM 38:1;2	SM 18:1;2/20:0	49.6367	pmol/mg tissue	+H+
Lung	CTRL	01	SM	SM 38:2;2	SM 18:1;2/20:1	10.8297	pmol/mg tissue	+H+
Lung	CTRL	01	SM	SM 39:1;2	SM 18:1;2/21:0	2.16362	pmol/mg tissue	+H+
Lung	CTRL	01	SM	SM 40:0;2	SM 40:0;2	2.29298	pmol/mg tissue	+H+
Lung	CTRL	01	SM	SM 40:1;2	SM 18:1;2/22:0	127.998	pmol/mg tissue	+H+
Lung	CTRL	01	SM	SM 40:2;2	SM 18:1;2/22:1	74.9864	pmol/mg tissue	+H+
Lung	CTRL	01	SM	SM 40:2;2	SM 18:2;2/22:0	7.66023	pmol/mg tissue	+H+
Lung	CTRL	01	SM	SM 41:1;2	SM 18:1;2/23:0	18.2498	pmol/mg tissue	+H+
Lung	CTRL	01	SM	SM 41:2;2	SM 18:1;2/23:1	11.8149	pmol/mg tissue	+H+
Lung	CTRL	01	SM	SM 42:0;2	SM 42:0;2	2.72452	pmol/mg tissue	+H+
Lung	CTRL	01	SM	SM 42:1;2	SM 18:1;2/24:0	154.033	pmol/mg tissue	+H+
Lung	CTRL	01	SM	SM 42:2;2	SM 18:1;2/24:1	299.877	pmol/mg tissue	+H+
Lung	CTRL	01	SM	SM 42:2;2	SM 18:2;2/24:0	13.3023	pmol/mg tissue	+H+
Lung	CTRL	01	SM	SM 43:1;2	SM 43:1;2	1.48334	pmol/mg tissue	+H+
Lung	CTRL	01	SM	SM 43:2;2	SM 43:2;2	0.686248	pmol/mg tissue	+H+
Lung	CTRL	01	SM	SM 44:2;2	SM 44:2;2	1.57336	pmol/mg tissue	+H+
Lung	CTRL	01	ST	Cholesterol	Cholesterol	7265.2	pmol/mg tissue	+H+ -H2O
Lung	CTRL	01	TAG	TAG 48:0	TAG 48:0	4.87894	pmol/mg tissue	+NH4+
Lung	CTRL	01	TAG	TAG 48:1	TAG 48:1	1.88223	pmol/mg tissue	+NH4+
Lung	CTRL	01	TAG	TAG 48:2	TAG 48:2	0.946686	pmol/mg tissue	+NH4+
Lung	CTRL	01	TAG	TAG 48:3	TAG 48:3	0.0587217	pmol/mg tissue	+NH4+
Lung	CTRL	01	TAG	TAG 49:1	TAG 49:1	0.190899	pmol/mg tissue	+NH4+
Lung	CTRL	01	TAG	TAG 49:2	TAG 49:2	0.327868	pmol/mg tissue	+NH4+
Lung	CTRL	01	TAG	TAG 50:0	TAG 50:0	2.92451	pmol/mg tissue	+NH4+
Lung	CTRL	01	TAG	TAG 50:1	TAG 50:1	15.5285	pmol/mg tissue	+NH4+
Lung	CTRL	01	TAG	TAG 50:2	TAG 50:2	13.1453	pmol/mg tissue	+NH4+
Lung	CTRL	01	TAG	TAG 50:3	TAG 50:3	3.51817	pmol/mg tissue	+NH4+
Lung	CTRL	01	TAG	TAG 50:4	TAG 50:4	0.0995767	pmol/mg tissue	+NH4+
Lung	CTRL	01	TAG	TAG 51:2	TAG 51:2	0.36419	pmol/mg tissue	+NH4+
Lung	CTRL	01	TAG	TAG 51:3	TAG 51:3	0.342801	pmol/mg tissue	+NH4+
Lung	CTRL	01	TAG	TAG 51:4	TAG 51:4	0.0559827	pmol/mg tissue	+NH4+
Lung	CTRL	01	TAG	TAG 52:0	TAG 52:0	0.240733	pmol/mg tissue	+NH4+
Lung	CTRL	01	TAG	TAG 52:1	TAG 52:1	5.64346	pmol/mg tissue	+NH4+
Lung	CTRL	01	TAG	TAG 52:2	TAG 52:2	27.049	pmol/mg tissue	+NH4+
Lung	CTRL	01	TAG	TAG 52:3	TAG 52:3	35.0437	pmol/mg tissue	+NH4+
Lung	CTRL	01	TAG	TAG 52:4	TAG 52:4	18.1374	pmol/mg tissue	+NH4+
Lung	CTRL	01	TAG	TAG 52:5	TAG 52:5	2.85308	pmol/mg tissue	+NH4+
Lung	CTRL	01	TAG	TAG 53:2	TAG 53:2	0.353188	pmol/mg tissue	+NH4+
Lung	CTRL	01	TAG	TAG 53:3	TAG 53:3	0.554753	pmol/mg tissue	+NH4+
Lung	CTRL	01	TAG	TAG 53:4	TAG 53:4	0.0460291	pmol/mg tissue	+NH4+
Lung	CTRL	01	TAG	TAG 54:2	TAG 54:2	7.22848	pmol/mg tissue	+NH4+
Lung	CTRL	01	TAG	TAG 54:3	TAG 54:3	21.4326	pmol/mg tissue	+NH4+
Lung	CTRL	01	TAG	TAG 54:4	TAG 54:4	32.622	pmol/mg tissue	+NH4+
Lung	CTRL	01	TAG	TAG 54:5	TAG 54:5	21.7763	pmol/mg tissue	+NH4+
Lung	CTRL	01	TAG	TAG 54:6	TAG 54:6	9.04862	pmol/mg tissue	+NH4+
Lung	CTRL	01	TAG	TAG 54:7	TAG 54:7	0.692303	pmol/mg tissue	+NH4+
Lung	CTRL	01	TAG	TAG 55:2	TAG 55:2	0.0344049	pmol/mg tissue	+NH4+
Lung	CTRL	01	TAG	TAG 55:3	TAG 55:3	0.0449367	pmol/mg tissue	+NH4+
Lung	CTRL	01	TAG	TAG 55:4	TAG 55:4	0.255527	pmol/mg tissue	+NH4+
Lung	CTRL	01	TAG	TAG 56:2	TAG 56:2	0.436056	pmol/mg tissue	+NH4+
Lung	CTRL	01	TAG	TAG 56:3	TAG 56:3	1.76698	pmol/mg tissue	+NH4+
Lung	CTRL	01	TAG	TAG 56:4	TAG 56:4	4.25832	pmol/mg tissue	+NH4+
Lung	CTRL	01	TAG	TAG 56:5	TAG 56:5	8.70875	pmol/mg tissue	+NH4+
Lung	CTRL	01	TAG	TAG 56:6	TAG 56:6	9.0642	pmol/mg tissue	+NH4+
Lung	CTRL	01	TAG	TAG 56:7	TAG 56:7	5.85711	pmol/mg tissue	+NH4+
Lung	CTRL	01	TAG	TAG 56:8	TAG 56:8	2.11726	pmol/mg tissue	+NH4+
Lung	CTRL	01	TAG	TAG 56:9	TAG 56:9	0.127055	pmol/mg tissue	+NH4+
Lung	CTRL	01	TAG	TAG 58:1	TAG 58:1	0.130939	pmol/mg tissue	+NH4+
Lung	CTRL	01	TAG	TAG 58:10	TAG 58:10	0.0316303	pmol/mg tissue	+NH4+
Lung	CTRL	01	TAG	TAG 58:2	TAG 58:2	0.113854	pmol/mg tissue	+NH4+
Lung	CTRL	01	TAG	TAG 58:4	TAG 58:4	0.177175	pmol/mg tissue	+NH4+
Lung	CTRL	01	TAG	TAG 58:5	TAG 58:5	1.83613	pmol/mg tissue	+NH4+
Lung	CTRL	01	TAG	TAG 58:6	TAG 58:6	3.02274	pmol/mg tissue	+NH4+
Lung	CTRL	01	TAG	TAG 58:7	TAG 58:7	3.49663	pmol/mg tissue	+NH4+
Lung	CTRL	01	TAG	TAG 58:8	TAG 58:8	2.30246	pmol/mg tissue	+NH4+
Lung	CTRL	01	TAG	TAG 58:9	TAG 58:9	0.758651	pmol/mg tissue	+NH4+
Lung	CTRL	01	TAG	TAG 60:7	TAG 60:7	0.237754	pmol/mg tissue	+NH4+
Lung	CTRL	01	TAG	TAG 60:8	TAG 60:8	0.387477	pmol/mg tissue	+NH4+
Lung	CTRL	03	ACar	ACar 16:0	ACar 16:0	3.585	pmol/mg tissue	+H+
Lung	CTRL	03	ACar	ACar 16:1	ACar 16:1	0.286817	pmol/mg tissue	+H+
Lung	CTRL	03	ACar	ACar 18:0	ACar 18:0	0.949244	pmol/mg tissue	+H+
Lung	CTRL	03	ACar	ACar 18:1	ACar 18:1	1.0744	pmol/mg tissue	+H+
Lung	CTRL	03	CE	CE 15:0	CE 15:0	1.84406	pmol/mg tissue	+NH4+
Lung	CTRL	03	CE	CE 16:0	CE 16:0	146.42	pmol/mg tissue	+NH4+
Lung	CTRL	03	CE	CE 16:1	CE 16:1	21.3266	pmol/mg tissue	+NH4+
Lung	CTRL	03	CE	CE 18:0	CE 18:0	32.7916	pmol/mg tissue	+NH4+
Lung	CTRL	03	CE	CE 18:1	CE 18:1	142.436	pmol/mg tissue	+NH4+
Lung	CTRL	03	CE	CE 18:2	CE 18:2	55.2247	pmol/mg tissue	+NH4+
Lung	CTRL	03	CE	CE 20:3	CE 20:3	27.1147	pmol/mg tissue	+NH4+
Lung	CTRL	03	CE	CE 20:4	CE 20:4	244.63	pmol/mg tissue	+NH4+
Lung	CTRL	03	CE	CE 22:4	CE 22:4	56.4933	pmol/mg tissue	+NH4+
Lung	CTRL	03	CL	CL 68:3	CL 68:3	0.356855	pmol/mg tissue	-2H+
Lung	CTRL	03	CL	CL 68:4	CL 68:4	0.29349	pmol/mg tissue	-2H+
Lung	CTRL	03	CL	CL 68:6	CL 68:6	1.35539	pmol/mg tissue	-2H+
Lung	CTRL	03	CL	CL 70:4	CL 70:4	0.591042	pmol/mg tissue	-2H+
Lung	CTRL	03	CL	CL 70:5	CL 70:5	1.69935	pmol/mg tissue	-2H+
Lung	CTRL	03	CL	CL 70:6	CL 70:6	3.92139	pmol/mg tissue	-2H+
Lung	CTRL	03	CL	CL 70:7	CL 70:7	6.12754	pmol/mg tissue	-2H+
Lung	CTRL	03	CL	CL 72:7	CL 72:7	12.1954	pmol/mg tissue	-2H+
Lung	CTRL	03	CL	CL 72:8	CL 72:8	26.4632	pmol/mg tissue	-2H+
Lung	CTRL	03	CL	CL 74:7	CL 74:7	0.297572	pmol/mg tissue	-2H+
Lung	CTRL	03	CL	CL 74:8	CL 74:8	1.39905	pmol/mg tissue	-2H+
Lung	CTRL	03	CL	CL 74:9	CL 74:9	2.39124	pmol/mg tissue	-2H+
Lung	CTRL	03	CL	CL 76:9	CL 76:9	0.345276	pmol/mg tissue	-2H+
Lung	CTRL	03	Cer	Cer 32:1;2	Cer 16:1;2/16:0	0.180589	pmol/mg tissue	+HCOO-
Lung	CTRL	03	Cer	Cer 33:1;2	Cer 17:1;2/16:0	0.0851876	pmol/mg tissue	+HCOO-
Lung	CTRL	03	Cer	Cer 34:0;2	Cer 18:0;2/16:0	0.803749	pmol/mg tissue	+HCOO-
Lung	CTRL	03	Cer	Cer 34:1;2	Cer 18:1;2/16:0	12.0158	pmol/mg tissue	+HCOO-
Lung	CTRL	03	Cer	Cer 34:2;2	Cer 18:2;2/16:0	0.528774	pmol/mg tissue	+HCOO-
Lung	CTRL	03	Cer	Cer 36:0;2	Cer 18:0;2/18:0	0.270593	pmol/mg tissue	+HCOO-
Lung	CTRL	03	Cer	Cer 36:1;2	Cer 18:1;2/18:0	2.02642	pmol/mg tissue	+HCOO-
Lung	CTRL	03	Cer	Cer 36:2;2	Cer 18:1;2/18:1	0.0143613	pmol/mg tissue	+HCOO-
Lung	CTRL	03	Cer	Cer 36:2;2	Cer 18:2;2/18:0	0.114387	pmol/mg tissue	+HCOO-
Lung	CTRL	03	Cer	Cer 37:1;2	Cer 18:1;2/19:0	0.187601	pmol/mg tissue	+HCOO-
Lung	CTRL	03	Cer	Cer 38:1;2	Cer 18:1;2/20:0	1.40567	pmol/mg tissue	+HCOO-
Lung	CTRL	03	Cer	Cer 40:0;2	Cer 18:0;2/22:0	0.75596	pmol/mg tissue	+HCOO-
Lung	CTRL	03	Cer	Cer 40:1;2	Cer 18:1;2/22:0	5.02378	pmol/mg tissue	+HCOO-
Lung	CTRL	03	Cer	Cer 40:2;2	Cer 18:1;2/22:1	0.7201	pmol/mg tissue	+HCOO-
Lung	CTRL	03	Cer	Cer 40:2;2	Cer 18:2;2/22:0	1.33292	pmol/mg tissue	+HCOO-
Lung	CTRL	03	Cer	Cer 41:0;2	Cer 41:0;2	0.25457	pmol/mg tissue	+HCOO-
Lung	CTRL	03	Cer	Cer 41:1;2	Cer 18:1;2/23:0	1.85406	pmol/mg tissue	+HCOO-
Lung	CTRL	03	Cer	Cer 41:2;2	Cer 17:1;2/24:1	0.173465	pmol/mg tissue	+HCOO-
Lung	CTRL	03	Cer	Cer 41:2;2	Cer 18:1;2/23:1	0.279741	pmol/mg tissue	+HCOO-
Lung	CTRL	03	Cer	Cer 42:0;2	Cer 18:0;2/24:0	1.82956	pmol/mg tissue	+HCOO-
Lung	CTRL	03	Cer	Cer 42:1;2	Cer 18:0;2/24:1	0.103558	pmol/mg tissue	+HCOO-
Lung	CTRL	03	Cer	Cer 42:1;2	Cer 18:1;2/24:0	15.0179	pmol/mg tissue	+HCOO-
Lung	CTRL	03	Cer	Cer 42:2;2	Cer 18:0;2/24:2	0.49122	pmol/mg tissue	+HCOO-
Lung	CTRL	03	Cer	Cer 42:2;2	Cer 18:1;2/24:1	7.93345	pmol/mg tissue	+HCOO-
Lung	CTRL	03	Cer	Cer 42:2;2	Cer 18:2;2/24:0	3.96459	pmol/mg tissue	+HCOO-
Lung	CTRL	03	Cer	Cer 44:2;2	Cer 44:2;2	0.444189	pmol/mg tissue	+HCOO-
Lung	CTRL	03	DAG	DAG 30:0	DAG 14:0-16:0	4.29077	pmol/mg tissue	+HCOO-
Lung	CTRL	03	DAG	DAG 30:1	DAG 30:1	3.09302	pmol/mg tissue	+HCOO-
Lung	CTRL	03	DAG	DAG 31:1	DAG 15:0-16:1	1.65987	pmol/mg tissue	+HCOO-
Lung	CTRL	03	DAG	DAG 32:0	DAG 16:0-16:0	52.1207	pmol/mg tissue	+HCOO-
Lung	CTRL	03	DAG	DAG 32:1	DAG 16:0-16:1	26.9181	pmol/mg tissue	+HCOO-
Lung	CTRL	03	DAG	DAG 32:2	DAG 32:2	7.59094	pmol/mg tissue	+HCOO-
Lung	CTRL	03	DAG	DAG 33:0	DAG 33:0	4.21853	pmol/mg tissue	+HCOO-
Lung	CTRL	03	DAG	DAG 33:2	DAG 33:2	1.29201	pmol/mg tissue	+HCOO-
Lung	CTRL	03	DAG	DAG 34:0	DAG 16:0-18:0	17.0708	pmol/mg tissue	+HCOO-
Lung	CTRL	03	DAG	DAG 34:1	DAG 16:0-18:1	99.7287	pmol/mg tissue	+HCOO-
Lung	CTRL	03	DAG	DAG 34:1	DAG 16:1-18:0	2.4179	pmol/mg tissue	+HCOO-
Lung	CTRL	03	DAG	DAG 34:2	DAG 16:0-18:2	87.1839	pmol/mg tissue	+HCOO-
Lung	CTRL	03	DAG	DAG 34:2	DAG 16:1-18:1	7.92056	pmol/mg tissue	+HCOO-
Lung	CTRL	03	DAG	DAG 34:3	DAG 16:0-18:3	1.71659	pmol/mg tissue	+HCOO-
Lung	CTRL	03	DAG	DAG 34:3	DAG 16:1-18:2	9.36082	pmol/mg tissue	+HCOO-
Lung	CTRL	03	DAG	DAG 34:4	DAG 34:4	0.466744	pmol/mg tissue	+HCOO-
Lung	CTRL	03	DAG	DAG 35:0	DAG 17:0-18:0	0.827111	pmol/mg tissue	+HCOO-
Lung	CTRL	03	DAG	DAG 35:2	DAG 17:0-18:2	4.47199	pmol/mg tissue	+HCOO-
Lung	CTRL	03	DAG	DAG 36:0	DAG 36:0	5.27893	pmol/mg tissue	+HCOO-
Lung	CTRL	03	DAG	DAG 36:1	DAG 18:0-18:1	29.7855	pmol/mg tissue	+HCOO-
Lung	CTRL	03	DAG	DAG 36:2	DAG 18:1-18:1	101.789	pmol/mg tissue	+HCOO-
Lung	CTRL	03	DAG	DAG 36:3	DAG 16:0-20:3	6.14164	pmol/mg tissue	+HCOO-
Lung	CTRL	03	DAG	DAG 36:3	DAG 18:1-18:2	87.6795	pmol/mg tissue	+HCOO-
Lung	CTRL	03	DAG	DAG 36:4	DAG 16:0-20:4	46.8518	pmol/mg tissue	+HCOO-
Lung	CTRL	03	DAG	DAG 36:4	DAG 18:1-18:3	3.39825	pmol/mg tissue	+HCOO-
Lung	CTRL	03	DAG	DAG 36:4	DAG 18:2-18:2	36.5422	pmol/mg tissue	+HCOO-
Lung	CTRL	03	DAG	DAG 38:0	DAG 38:0	1.45366	pmol/mg tissue	+HCOO-
Lung	CTRL	03	DAG	DAG 38:3	DAG 38:3	8.89987	pmol/mg tissue	+HCOO-
Lung	CTRL	03	DAG	DAG 38:4	DAG 16:0-22:4	166.793	pmol/mg tissue	+HCOO-
Lung	CTRL	03	DAG	DAG 38:6	DAG 16:0-22:6	14.9874	pmol/mg tissue	+HCOO-
Lung	CTRL	03	DAG	DAG 40:3	DAG 40:3	1.33918	pmol/mg tissue	+HCOO-
Lung	CTRL	03	DAG	DAG 40:4	DAG 40:4	14.7071	pmol/mg tissue	+HCOO-
Lung	CTRL	03	DAG	DAG 40:5	DAG 18:0-22:5	5.95727	pmol/mg tissue	+HCOO-
Lung	CTRL	03	DAG	DAG 40:5	DAG 18:1-22:4	5.41924	pmol/mg tissue	+HCOO-
Lung	CTRL	03	DAG	DAG 40:6	DAG 18:0-22:6	7.35894	pmol/mg tissue	+HCOO-
Lung	CTRL	03	DAG	DAG 40:6	DAG 18:1-22:5	3.18302	pmol/mg tissue	+HCOO-
Lung	CTRL	03	DAG	DAG 42:1	DAG 42:1	0.699481	pmol/mg tissue	+HCOO-
Lung	CTRL	03	GM3	GM3 34:0;2	GM3 34:0;2	1.19189	pmol/mg tissue	-H+
Lung	CTRL	03	GM3	GM3 34:1;2	GM3 34:1;2	16.9512	pmol/mg tissue	-H+
Lung	CTRL	03	GM3	GM3 34:2;2	GM3 34:2;2	0.156542	pmol/mg tissue	-H+
Lung	CTRL	03	GM3	GM3 35:1;2	GM3 35:1;2	0.106335	pmol/mg tissue	-H+
Lung	CTRL	03	GM3	GM3 36:0;2	GM3 36:0;2	0.324701	pmol/mg tissue	-H+
Lung	CTRL	03	GM3	GM3 36:1;2	GM3 36:1;2	3.0973	pmol/mg tissue	-H+
Lung	CTRL	03	GM3	GM3 36:2;2	GM3 36:2;2	0.15148	pmol/mg tissue	-H+
Lung	CTRL	03	GM3	GM3 37:1;2	GM3 37:1;2	0.0840933	pmol/mg tissue	-H+
Lung	CTRL	03	GM3	GM3 37:2;2	GM3 37:2;2	0.0189584	pmol/mg tissue	-H+
Lung	CTRL	03	GM3	GM3 38:0;2	GM3 38:0;2	0.714771	pmol/mg tissue	-H+
Lung	CTRL	03	GM3	GM3 38:1;2	GM3 38:1;2	5.48348	pmol/mg tissue	-H+
Lung	CTRL	03	GM3	GM3 38:2;2	GM3 38:2;2	0.301018	pmol/mg tissue	-H+
Lung	CTRL	03	GM3	GM3 39:1;2	GM3 39:1;2	0.453339	pmol/mg tissue	-H+
Lung	CTRL	03	GM3	GM3 40:0;2	GM3 40:0;2	0.387493	pmol/mg tissue	-H+
Lung	CTRL	03	GM3	GM3 40:1;2	GM3 40:1;2	9.98082	pmol/mg tissue	-H+
Lung	CTRL	03	GM3	GM3 40:2;2	GM3 40:2;2	2.95714	pmol/mg tissue	-H+
Lung	CTRL	03	GM3	GM3 41:1;2	GM3 41:1;2	0.840079	pmol/mg tissue	-H+
Lung	CTRL	03	GM3	GM3 41:2;2	GM3 41:2;2	0.11119	pmol/mg tissue	-H+
Lung	CTRL	03	GM3	GM3 42:1;2	GM3 42:1;2	8.78548	pmol/mg tissue	-H+
Lung	CTRL	03	GM3	GM3 42:2;2	GM3 42:2;2	8.26663	pmol/mg tissue	-H+
Lung	CTRL	03	GM3	GM3 43:1;2	GM3 43:1;2	0.0990307	pmol/mg tissue	-H+
Lung	CTRL	03	GM3	GM3 44:1;2	GM3 44:1;2	0.0538405	pmol/mg tissue	-H+
Lung	CTRL	03	HexCer	HexCer 32:1;2	HexCer 18:1;2/14:0	3.56698	pmol/mg tissue	+HCOO-
Lung	CTRL	03	HexCer	HexCer 33:1;2	HexCer 18:1;2/15:0	0.591333	pmol/mg tissue	+HCOO-
Lung	CTRL	03	HexCer	HexCer 34:1;2	HexCer 18:1;2/16:0	0.96939	pmol/mg tissue	+HCOO-
Lung	CTRL	03	HexCer	HexCer 35:1;2	HexCer 35:1;2	1.48521	pmol/mg tissue	+HCOO-
Lung	CTRL	03	HexCer	HexCer 36:1;2	HexCer 18:1;2/18:0	0.0242357	pmol/mg tissue	+HCOO-
Lung	CTRL	03	HexCer	HexCer 36:1;2	HexCer 20:1;2/16:0	0.0573647	pmol/mg tissue	+HCOO-
Lung	CTRL	03	HexCer	HexCer 38:1;2	HexCer 18:1;2/20:0	1.0882	pmol/mg tissue	+HCOO-
Lung	CTRL	03	HexCer	HexCer 40:1;2	HexCer 18:1;2/22:0	0.240933	pmol/mg tissue	+HCOO-
Lung	CTRL	03	HexCer	HexCer 41:1;2	HexCer 18:1;2/23:0	0.133829	pmol/mg tissue	+HCOO-
Lung	CTRL	03	HexCer	HexCer 42:1;2	HexCer 18:1;2/24:0	1.17675	pmol/mg tissue	+HCOO-
Lung	CTRL	03	HexCer	HexCer 42:2;2	HexCer 18:1;2/24:1	0.16558	pmol/mg tissue	+HCOO-
Lung	CTRL	03	LPA	LPA 18:0	LPA 18:0	0.350721	pmol/mg tissue	-H+
Lung	CTRL	03	LPC	LPC 14:0	LPC 14:0	1.47234	pmol/mg tissue	+H+
Lung	CTRL	03	LPC	LPC 14:1	LPC 14:1	0.0528635	pmol/mg tissue	+H+
Lung	CTRL	03	LPC	LPC 15:0	LPC 15:0	5.92416	pmol/mg tissue	+H+
Lung	CTRL	03	LPC	LPC 15:1	LPC 15:1	5.56649	pmol/mg tissue	+H+
Lung	CTRL	03	LPC	LPC 15:2	LPC 15:2	0.637155	pmol/mg tissue	+H+
Lung	CTRL	03	LPC	LPC 16:0	LPC 16:0	194.669	pmol/mg tissue	+H+
Lung	CTRL	03	LPC	LPC 16:1	LPC 16:1	5.54926	pmol/mg tissue	+H+
Lung	CTRL	03	LPC	LPC 16:2	LPC 16:2	0.0476891	pmol/mg tissue	+H+
Lung	CTRL	03	LPC	LPC 17:0	LPC 17:0	5.06386	pmol/mg tissue	+H+
Lung	CTRL	03	LPC	LPC 17:1	LPC 17:1	0.101559	pmol/mg tissue	+H+
Lung	CTRL	03	LPC	LPC 17:3	LPC 17:3	0.18149	pmol/mg tissue	+H+
Lung	CTRL	03	LPC	LPC 18:0	LPC 18:0	186.348	pmol/mg tissue	+H+
Lung	CTRL	03	LPC	LPC 18:1	LPC 18:1	17.7658	pmol/mg tissue	+H+
Lung	CTRL	03	LPC	LPC 18:2	LPC 18:2	11.5528	pmol/mg tissue	+H+
Lung	CTRL	03	LPC	LPC 19:0	LPC 19:0	2.39361	pmol/mg tissue	+H+
Lung	CTRL	03	LPC	LPC 19:1	LPC 19:1	0.0356591	pmol/mg tissue	+H+
Lung	CTRL	03	LPC	LPC 19:2	LPC 19:2	0.0192426	pmol/mg tissue	+H+
Lung	CTRL	03	LPC	LPC 19:4	LPC 19:4	0.145096	pmol/mg tissue	+H+
Lung	CTRL	03	LPC	LPC 20:0	LPC 20:0	0.805243	pmol/mg tissue	+H+
Lung	CTRL	03	LPC	LPC 20:1	LPC 20:1	0.831395	pmol/mg tissue	+H+
Lung	CTRL	03	LPC	LPC 20:2	LPC 20:2	0.489047	pmol/mg tissue	+H+
Lung	CTRL	03	LPC	LPC 20:4	LPC 20:4	11.4737	pmol/mg tissue	+H+
Lung	CTRL	03	LPC	LPC 21:2	LPC 21:2	0.56286	pmol/mg tissue	+H+
Lung	CTRL	03	LPC	LPC 21:4	LPC 21:4	0.0343037	pmol/mg tissue	+H+
Lung	CTRL	03	LPC	LPC 22:0	LPC 22:0	0.0889428	pmol/mg tissue	+H+
Lung	CTRL	03	LPC	LPC 22:1	LPC 22:1	0.0130692	pmol/mg tissue	+H+
Lung	CTRL	03	LPC	LPC 22:2	LPC 22:2	0.069056	pmol/mg tissue	+H+
Lung	CTRL	03	LPC	LPC 22:4	LPC 22:4	0.583508	pmol/mg tissue	+H+
Lung	CTRL	03	LPC	LPC 22:5	LPC 22:5	0.177067	pmol/mg tissue	+H+
Lung	CTRL	03	LPC	LPC 22:6	LPC 22:6	0.742379	pmol/mg tissue	+H+
Lung	CTRL	03	LPE	LPE 15:0	LPE 15:0	0.7355	pmol/mg tissue	-H+
Lung	CTRL	03	LPE	LPE 16:0	LPE 16:0	10.7398	pmol/mg tissue	-H+
Lung	CTRL	03	LPE	LPE 16:1	LPE 16:1	0.503177	pmol/mg tissue	-H+
Lung	CTRL	03	LPE	LPE 17:0	LPE 17:0	0.263347	pmol/mg tissue	-H+
Lung	CTRL	03	LPE	LPE 17:1	LPE 17:1	0.0433308	pmol/mg tissue	-H+
Lung	CTRL	03	LPE	LPE 18:0	LPE 18:0	17.1457	pmol/mg tissue	-H+
Lung	CTRL	03	LPE	LPE 18:1	LPE 18:1	21.6383	pmol/mg tissue	-H+
Lung	CTRL	03	LPE	LPE 18:2	LPE 18:2	3.26491	pmol/mg tissue	-H+
Lung	CTRL	03	LPE	LPE 20:2	LPE 20:2	0.186556	pmol/mg tissue	-H+
Lung	CTRL	03	LPE	LPE 20:4	LPE 20:4	113.076	pmol/mg tissue	-H+
Lung	CTRL	03	LPE	LPE 20:5	LPE 20:5	0.23969	pmol/mg tissue	-H+
Lung	CTRL	03	LPE	LPE 22:4	LPE 22:4	38.6659	pmol/mg tissue	-H+
Lung	CTRL	03	LPE	LPE 22:6	LPE 22:6	13.1744	pmol/mg tissue	-H+
Lung	CTRL	03	LPI	LPI 15:0	LPI 15:0	0.613157	pmol/mg tissue	-H+
Lung	CTRL	03	LPI	LPI 16:0	LPI 16:0	1.0999	pmol/mg tissue	-H+
Lung	CTRL	03	LPI	LPI 18:0	LPI 18:0	6.15079	pmol/mg tissue	-H+
Lung	CTRL	03	LPI	LPI 18:1	LPI 18:1	1.25349	pmol/mg tissue	-H+
Lung	CTRL	03	LPI	LPI 18:2	LPI 18:2	0.436929	pmol/mg tissue	-H+
Lung	CTRL	03	LPI	LPI 19:4	LPI 19:4	3.61433	pmol/mg tissue	-H+
Lung	CTRL	03	LPI	LPI 20:3	LPI 20:3	0.0487356	pmol/mg tissue	-H+
Lung	CTRL	03	LPI	LPI 20:4	LPI 20:4	2.83766	pmol/mg tissue	-H+
Lung	CTRL	03	LPI	LPI 21:0	LPI 21:0	0.0285994	pmol/mg tissue	-H+
Lung	CTRL	03	LPI	LPI 22:6	LPI 22:6	0.0315984	pmol/mg tissue	-H+
Lung	CTRL	03	LPS	LPS 18:0	LPS 18:0	3.89597	pmol/mg tissue	-H+
Lung	CTRL	03	LPS	LPS 18:1	LPS 18:1	2.11316	pmol/mg tissue	-H+
Lung	CTRL	03	LPS	LPS 18:2	LPS 18:2	0.0707725	pmol/mg tissue	-H+
Lung	CTRL	03	LPS	LPS 20:0	LPS 20:0	0.0332125	pmol/mg tissue	-H+
Lung	CTRL	03	LPS	LPS 20:4	LPS 20:4	0.728331	pmol/mg tissue	-H+
Lung	CTRL	03	LPS	LPS 22:1	LPS 22:1	0.0984032	pmol/mg tissue	-H+
Lung	CTRL	03	LPS	LPS 22:6	LPS 22:6	0.169191	pmol/mg tissue	-H+
Lung	CTRL	03	PA	PA 32:0	PA 16:0-16:0	4.64602	pmol/mg tissue	-H+
Lung	CTRL	03	PA	PA 36:1	PA 18:0-18:1	14.6842	pmol/mg tissue	-H+
Lung	CTRL	03	PA	PA 38:4	PA 18:0-20:4	17.976	pmol/mg tissue	-H+
Lung	CTRL	03	PA	PA 40:5	PA 18:0-22:5	3.29767	pmol/mg tissue	-H+
Lung	CTRL	03	PC	PC 30:0	PC 14:0-16:0	457.101	pmol/mg tissue	+H+
Lung	CTRL	03	PC	PC 30:1	PC 14:0-16:1	7.98703	pmol/mg tissue	+H+
Lung	CTRL	03	PC	PC 30:1	PC 14:1-16:0	32.9067	pmol/mg tissue	+H+
Lung	CTRL	03	PC	PC 31:0	PC 14:0-17:0	6.79966	pmol/mg tissue	+H+
Lung	CTRL	03	PC	PC 31:0	PC 15:0-16:0	200.744	pmol/mg tissue	+H+
Lung	CTRL	03	PC	PC 31:1	PC 31:1	61.9618	pmol/mg tissue	+H+
Lung	CTRL	03	PC	PC 32:0	PC 16:0-16:0	5529.09	pmol/mg tissue	+H+
Lung	CTRL	03	PC	PC 32:1	PC 16:0-16:1	2144.45	pmol/mg tissue	+H+
Lung	CTRL	03	PC	PC 32:2	PC 16:0-16:2	106.123	pmol/mg tissue	+H+
Lung	CTRL	03	PC	PC 32:2	PC 16:1-16:1	105.312	pmol/mg tissue	+H+
Lung	CTRL	03	PC	PC 33:0	PC 16:0-17:0	77.2891	pmol/mg tissue	+H+
Lung	CTRL	03	PC	PC 33:1	PC 16:0-17:1	78.8084	pmol/mg tissue	+H+
Lung	CTRL	03	PC	PC 33:1	PC 16:1-17:0	34.44	pmol/mg tissue	+H+
Lung	CTRL	03	PC	PC 33:2	PC 15:0-18:2	39.9206	pmol/mg tissue	+H+
Lung	CTRL	03	PC	PC 33:3	PC 33:3	16.5448	pmol/mg tissue	+H+
Lung	CTRL	03	PC	PC 34:0	PC 16:0-18:0	271.553	pmol/mg tissue	+H+
Lung	CTRL	03	PC	PC 34:1	PC 16:0-18:1	2046.07	pmol/mg tissue	+H+
Lung	CTRL	03	PC	PC 34:2	PC 16:0-18:2	1293.69	pmol/mg tissue	+H+
Lung	CTRL	03	PC	PC 34:2	PC 16:1-18:1	113.606	pmol/mg tissue	+H+
Lung	CTRL	03	PC	PC 34:3	PC 16:0-18:3	43.499	pmol/mg tissue	+H+
Lung	CTRL	03	PC	PC 34:3	PC 16:1-18:2	68.5598	pmol/mg tissue	+H+
Lung	CTRL	03	PC	PC 34:4	PC 14:0-20:4	18.7051	pmol/mg tissue	+H+
Lung	CTRL	03	PC	PC 35:0	PC 35:0	2.62373	pmol/mg tissue	+H+
Lung	CTRL	03	PC	PC 35:1	PC 16:0-19:1	28.0559	pmol/mg tissue	+H+
Lung	CTRL	03	PC	PC 35:2	PC 35:2	24.5245	pmol/mg tissue	+H+
Lung	CTRL	03	PC	PC 35:3	PC 35:3	7.73852	pmol/mg tissue	+H+
Lung	CTRL	03	PC	PC 35:4	PC 15:0-20:4	271.561	pmol/mg tissue	+H+
Lung	CTRL	03	PC	PC 35:5	PC 35:5	73.263	pmol/mg tissue	+H+
Lung	CTRL	03	PC	PC 36:0	PC 16:0-20:0	4.07551	pmol/mg tissue	+H+
Lung	CTRL	03	PC	PC 36:1	PC 18:0-18:1	297.308	pmol/mg tissue	+H+
Lung	CTRL	03	PC	PC 36:2	PC 18:0-18:2	372.925	pmol/mg tissue	+H+
Lung	CTRL	03	PC	PC 36:2	PC 18:1-18:1	160.306	pmol/mg tissue	+H+
Lung	CTRL	03	PC	PC 36:3	PC 16:0-20:3	56.802	pmol/mg tissue	+H+
Lung	CTRL	03	PC	PC 36:3	PC 18:1-18:2	228.479	pmol/mg tissue	+H+
Lung	CTRL	03	PC	PC 36:4	PC 16:0-20:4	1523.52	pmol/mg tissue	+H+
Lung	CTRL	03	PC	PC 36:4	PC 18:2-18:2	77.6846	pmol/mg tissue	+H+
Lung	CTRL	03	PC	PC 36:5	PC 16:0-20:5	23.0336	pmol/mg tissue	+H+
Lung	CTRL	03	PC	PC 36:5	PC 16:1-20:4	56.7713	pmol/mg tissue	+H+
Lung	CTRL	03	PC	PC 37:1	PC 37:1	2.00468	pmol/mg tissue	+H+
Lung	CTRL	03	PC	PC 37:2	PC 37:2	3.85829	pmol/mg tissue	+H+
Lung	CTRL	03	PC	PC 37:3	PC 37:3	1.75683	pmol/mg tissue	+H+
Lung	CTRL	03	PC	PC 37:4	PC 17:0-20:4	94.8397	pmol/mg tissue	+H+
Lung	CTRL	03	PC	PC 37:5	PC 37:5	41.3186	pmol/mg tissue	+H+
Lung	CTRL	03	PC	PC 37:6	PC 37:6	23.3253	pmol/mg tissue	+H+
Lung	CTRL	03	PC	PC 38:0	PC 38:0	0.210407	pmol/mg tissue	+H+
Lung	CTRL	03	PC	PC 38:1	PC 38:1	8.93184	pmol/mg tissue	+H+
Lung	CTRL	03	PC	PC 38:2	PC 38:2	21.0652	pmol/mg tissue	+H+
Lung	CTRL	03	PC	PC 38:3	PC 38:3	42.6662	pmol/mg tissue	+H+
Lung	CTRL	03	PC	PC 38:4	PC 16:0-22:4	189.173	pmol/mg tissue	+H+
Lung	CTRL	03	PC	PC 38:4	PC 18:0-20:4	625.579	pmol/mg tissue	+H+
Lung	CTRL	03	PC	PC 38:5	PC 16:0-22:5	43.007	pmol/mg tissue	+H+
Lung	CTRL	03	PC	PC 38:5	PC 18:1-20:4	235.896	pmol/mg tissue	+H+
Lung	CTRL	03	PC	PC 38:6	PC 16:0-22:6	114.577	pmol/mg tissue	+H+
Lung	CTRL	03	PC	PC 38:6	PC 18:2-20:4	83.3841	pmol/mg tissue	+H+
Lung	CTRL	03	PC	PC 39:1	PC 39:1	0.181338	pmol/mg tissue	+H+
Lung	CTRL	03	PC	PC 39:4	PC 39:4	8.06146	pmol/mg tissue	+H+
Lung	CTRL	03	PC	PC 39:5	PC 39:5	6.23162	pmol/mg tissue	+H+
Lung	CTRL	03	PC	PC 39:6	PC 39:6	1.47896	pmol/mg tissue	+H+
Lung	CTRL	03	PC	PC 40:1	PC 40:1	2.07142	pmol/mg tissue	+H+
Lung	CTRL	03	PC	PC 40:2	PC 40:2	4.13013	pmol/mg tissue	+H+
Lung	CTRL	03	PC	PC 40:3	PC 40:3	2.97568	pmol/mg tissue	+H+
Lung	CTRL	03	PC	PC 40:4	PC 40:4	49.0846	pmol/mg tissue	+H+
Lung	CTRL	03	PC	PC 40:5	PC 40:5	53.4912	pmol/mg tissue	+H+
Lung	CTRL	03	PC	PC 40:6	PC 18:0-22:6	50.2892	pmol/mg tissue	+H+
Lung	CTRL	03	PC	PC 40:7	PC 40:7	15.204	pmol/mg tissue	+H+
Lung	CTRL	03	PC	PC 40:8	PC 40:8	27.4634	pmol/mg tissue	+H+
Lung	CTRL	03	PC	PC 41:5	PC 41:5	0.167007	pmol/mg tissue	+H+
Lung	CTRL	03	PC	PC 42:1	PC 42:1	0.432937	pmol/mg tissue	+H+
Lung	CTRL	03	PC	PC 42:10	PC 42:10	8.01466	pmol/mg tissue	+H+
Lung	CTRL	03	PC	PC 42:2	PC 42:2	1.02575	pmol/mg tissue	+H+
Lung	CTRL	03	PC	PC 42:3	PC 42:3	0.183024	pmol/mg tissue	+H+
Lung	CTRL	03	PC	PC 42:4	PC 42:4	1.52689	pmol/mg tissue	+H+
Lung	CTRL	03	PC	PC 42:5	PC 42:5	5.7265	pmol/mg tissue	+H+
Lung	CTRL	03	PC	PC 42:6	PC 42:6	1.6847	pmol/mg tissue	+H+
Lung	CTRL	03	PC	PC 42:7	PC 42:7	0.230728	pmol/mg tissue	+H+
Lung	CTRL	03	PC	PC 42:8	PC 42:8	2.34591	pmol/mg tissue	+H+
Lung	CTRL	03	PC	PC 42:9	PC 42:9	0.665462	pmol/mg tissue	+H+
Lung	CTRL	03	PC	PC 44:5	PC 44:5	0.355937	pmol/mg tissue	+H+
Lung	CTRL	03	PC O-	PC O-30:0	PC O-30:0	0.813774	pmol/mg tissue	+H+
Lung	CTRL	03	PC O-	PC O-30:1	PC O-30:1	0.161387	pmol/mg tissue	+H+
Lung	CTRL	03	PC O-	PC O-32:0	PC O-16:0/16:0	55.28	pmol/mg tissue	+H+
Lung	CTRL	03	PC O-	PC O-32:1	PC O-16:1/16:0	116.866	pmol/mg tissue	+H+
Lung	CTRL	03	PC O-	PC O-32:2	PC O-32:2	10.4648	pmol/mg tissue	+H+
Lung	CTRL	03	PC O-	PC O-34:0	PC O-34:0	4.44283	pmol/mg tissue	+H+
Lung	CTRL	03	PC O-	PC O-34:1	PC O-16:0/18:1	28.6556	pmol/mg tissue	+H+
Lung	CTRL	03	PC O-	PC O-34:1	PC O-18:1/16:0	51.4824	pmol/mg tissue	+H+
Lung	CTRL	03	PC O-	PC O-34:2	PC O-16:0/18:2	34.6455	pmol/mg tissue	+H+
Lung	CTRL	03	PC O-	PC O-34:3	PC O-34:3	8.25322	pmol/mg tissue	+H+
Lung	CTRL	03	PC O-	PC O-36:1	PC O-36:1	0.429525	pmol/mg tissue	+H+
Lung	CTRL	03	PC O-	PC O-36:2	PC O-16:2/20:0	4.60179	pmol/mg tissue	+H+
Lung	CTRL	03	PC O-	PC O-36:3	PC O-36:3	5.82792	pmol/mg tissue	+H+
Lung	CTRL	03	PC O-	PC O-36:4	PC O-16:0/20:4	64.7554	pmol/mg tissue	+H+
Lung	CTRL	03	PC O-	PC O-36:5	PC O-16:1/20:4	120.676	pmol/mg tissue	+H+
Lung	CTRL	03	PC O-	PC O-38:4	PC O-18:0/20:4	24.2355	pmol/mg tissue	+H+
Lung	CTRL	03	PC O-	PC O-38:5	PC O-18:1/20:4	76.9732	pmol/mg tissue	+H+
Lung	CTRL	03	PC O-	PC O-38:6	PC O-18:2/20:4	24.4258	pmol/mg tissue	+H+
Lung	CTRL	03	PC O-	PC O-38:7	PC O-18:3/20:4	7.69078	pmol/mg tissue	+H+
Lung	CTRL	03	PC O-	PC O-40:4	PC O-40:4	4.10614	pmol/mg tissue	+H+
Lung	CTRL	03	PC O-	PC O-40:5	PC O-40:5	5.16671	pmol/mg tissue	+H+
Lung	CTRL	03	PC O-	PC O-40:6	PC O-40:6	2.73453	pmol/mg tissue	+H+
Lung	CTRL	03	PC O-	PC O-40:7	PC O-18:1/22:6	2.51638	pmol/mg tissue	+H+
Lung	CTRL	03	PE	PE 34:1	PE 16:0-18:1	85.0943	pmol/mg tissue	-H+
Lung	CTRL	03	PE	PE 34:2	PE 16:0-18:2	48.1075	pmol/mg tissue	-H+
Lung	CTRL	03	PE	PE 35:2	PE 35:2	2.12345	pmol/mg tissue	-H+
Lung	CTRL	03	PE	PE 35:4	PE 35:4	0.396104	pmol/mg tissue	-H+
Lung	CTRL	03	PE	PE 36:0	PE 36:0	0.398599	pmol/mg tissue	-H+
Lung	CTRL	03	PE	PE 36:1	PE 18:0-18:1	119.972	pmol/mg tissue	-H+
Lung	CTRL	03	PE	PE 36:2	PE 18:0-18:2	69.1418	pmol/mg tissue	-H+
Lung	CTRL	03	PE	PE 36:2	PE 18:1-18:1	51.5035	pmol/mg tissue	-H+
Lung	CTRL	03	PE	PE 36:3	PE 18:1-18:2	44.7357	pmol/mg tissue	-H+
Lung	CTRL	03	PE	PE 36:4	PE 16:0-20:4	163.852	pmol/mg tissue	-H+
Lung	CTRL	03	PE	PE 36:5	PE 16:1-20:4	12.8768	pmol/mg tissue	-H+
Lung	CTRL	03	PE	PE 37:4	PE 15:0-22:4	6.03215	pmol/mg tissue	-H+
Lung	CTRL	03	PE	PE 37:4	PE 17:0-20:4	4.73054	pmol/mg tissue	-H+
Lung	CTRL	03	PE	PE 37:5	PE 37:5	0.791956	pmol/mg tissue	-H+
Lung	CTRL	03	PE	PE 38:1	PE 18:0-20:1	2.5137	pmol/mg tissue	-H+
Lung	CTRL	03	PE	PE 38:2	PE 18:0-20:2	7.09623	pmol/mg tissue	-H+
Lung	CTRL	03	PE	PE 38:3	PE 18:0-20:3	19.7825	pmol/mg tissue	-H+
Lung	CTRL	03	PE	PE 38:4	PE 16:0-22:4	126.106	pmol/mg tissue	-H+
Lung	CTRL	03	PE	PE 38:4	PE 18:0-20:4	463.967	pmol/mg tissue	-H+
Lung	CTRL	03	PE	PE 38:5	PE 16:1-22:4	30.0972	pmol/mg tissue	-H+
Lung	CTRL	03	PE	PE 38:5	PE 18:0-20:5	5.1565	pmol/mg tissue	-H+
Lung	CTRL	03	PE	PE 38:5	PE 18:1-20:4	146.662	pmol/mg tissue	-H+
Lung	CTRL	03	PE	PE 38:6	PE 16:0-22:6	57.7672	pmol/mg tissue	-H+
Lung	CTRL	03	PE	PE 38:7	PE 16:1-22:6	1.08428	pmol/mg tissue	-H+
Lung	CTRL	03	PE	PE 40:2	PE 40:2	1.90765	pmol/mg tissue	-H+
Lung	CTRL	03	PE	PE 40:4	PE 18:0-22:4	149.94	pmol/mg tissue	-H+
Lung	CTRL	03	PE	PE 40:5	PE 18:1-22:4	88.3814	pmol/mg tissue	-H+
Lung	CTRL	03	PE	PE 40:6	PE 18:0-22:6	27.6795	pmol/mg tissue	-H+
Lung	CTRL	03	PE	PE 40:6	PE 18:1-22:5	20.279	pmol/mg tissue	-H+
Lung	CTRL	03	PE	PE 40:6	PE 18:2-22:4	4.8692	pmol/mg tissue	-H+
Lung	CTRL	03	PE	PE 40:7	PE 40:7	21.5741	pmol/mg tissue	-H+
Lung	CTRL	03	PE	PE 42:4	PE 42:4	2.89068	pmol/mg tissue	-H+
Lung	CTRL	03	PE	PE 42:6	PE 42:6	2.05125	pmol/mg tissue	-H+
Lung	CTRL	03	PE	PE 42:9	PE 42:9	0.252893	pmol/mg tissue	-H+
Lung	CTRL	03	PE O-	PE O-32:1	PE O-32:1	3.59518	pmol/mg tissue	-H+
Lung	CTRL	03	PE O-	PE O-33:2	PE O-33:2	1.06947	pmol/mg tissue	-H+
Lung	CTRL	03	PE O-	PE O-34:2	PE O-16:1/18:1	227.256	pmol/mg tissue	-H+
Lung	CTRL	03	PE O-	PE O-34:3	PE O-16:1/18:2	24.2209	pmol/mg tissue	-H+
Lung	CTRL	03	PE O-	PE O-35:2	PE O-35:2	8.39338	pmol/mg tissue	-H+
Lung	CTRL	03	PE O-	PE O-36:2	PE O-18:1/18:1	56.57	pmol/mg tissue	-H+
Lung	CTRL	03	PE O-	PE O-36:3	PE O-18:2/18:1	83.0393	pmol/mg tissue	-H+
Lung	CTRL	03	PE O-	PE O-36:4	PE O-18:2/18:2	12.6308	pmol/mg tissue	-H+
Lung	CTRL	03	PE O-	PE O-36:5	PE O-16:1/20:4	827.225	pmol/mg tissue	-H+
Lung	CTRL	03	PE O-	PE O-37:2	PE O-37:2	0.164908	pmol/mg tissue	-H+
Lung	CTRL	03	PE O-	PE O-37:5	PE O-37:5	58.852	pmol/mg tissue	-H+
Lung	CTRL	03	PE O-	PE O-38:4	PE O-38:4	28.7419	pmol/mg tissue	-H+
Lung	CTRL	03	PE O-	PE O-38:5	PE O-16:1/22:4	810.439	pmol/mg tissue	-H+
Lung	CTRL	03	PE O-	PE O-38:5	PE O-18:1/20:4	163.985	pmol/mg tissue	-H+
Lung	CTRL	03	PE O-	PE O-38:6	PE O-16:1/22:5	199.094	pmol/mg tissue	-H+
Lung	CTRL	03	PE O-	PE O-38:6	PE O-18:2/20:4	256.368	pmol/mg tissue	-H+
Lung	CTRL	03	PE O-	PE O-38:7	PE O-16:1/22:6	157.56	pmol/mg tissue	-H+
Lung	CTRL	03	PE O-	PE O-38:7	PE O-18:3/20:4	5.40513	pmol/mg tissue	-H+
Lung	CTRL	03	PE O-	PE O-39:5	PE O-19:1/20:4	28.3187	pmol/mg tissue	-H+
Lung	CTRL	03	PE O-	PE O-39:6	PE O-39:6	7.95156	pmol/mg tissue	-H+
Lung	CTRL	03	PE O-	PE O-40:5	PE O-18:1/22:4	154.463	pmol/mg tissue	-H+
Lung	CTRL	03	PE O-	PE O-40:5	PE O-20:1/20:4	12.2823	pmol/mg tissue	-H+
Lung	CTRL	03	PE O-	PE O-40:6	PE O-18:0/22:6	4.04629	pmol/mg tissue	-H+
Lung	CTRL	03	PE O-	PE O-40:6	PE O-18:1/22:5	9.18372	pmol/mg tissue	-H+
Lung	CTRL	03	PE O-	PE O-40:6	PE O-18:2/22:4	151.557	pmol/mg tissue	-H+
Lung	CTRL	03	PE O-	PE O-40:7	PE O-18:1/22:6	107.226	pmol/mg tissue	-H+
Lung	CTRL	03	PE O-	PE O-40:7	PE O-18:2/22:5	2.11604	pmol/mg tissue	-H+
Lung	CTRL	03	PE O-	PE O-40:8	PE O-18:2/22:6	38.2663	pmol/mg tissue	-H+
Lung	CTRL	03	PE O-	PE O-42:8	PE O-42:8	0.334881	pmol/mg tissue	-H+
Lung	CTRL	03	PG	PG 30:0	PG 14:0-16:0	10.13	pmol/mg tissue	-H+
Lung	CTRL	03	PG	PG 32:0	PG 16:0-16:0	241.648	pmol/mg tissue	-H+
Lung	CTRL	03	PG	PG 32:1	PG 16:0-16:1	68.5535	pmol/mg tissue	-H+
Lung	CTRL	03	PG	PG 33:0	PG 16:0-17:0	4.25096	pmol/mg tissue	-H+
Lung	CTRL	03	PG	PG 34:0	PG 16:0-18:0	19.6969	pmol/mg tissue	-H+
Lung	CTRL	03	PG	PG 34:1	PG 16:0-18:1	182.28	pmol/mg tissue	-H+
Lung	CTRL	03	PG	PG 34:2	PG 16:0-18:2	136.533	pmol/mg tissue	-H+
Lung	CTRL	03	PG	PG 34:2	PG 16:1-18:1	14.0351	pmol/mg tissue	-H+
Lung	CTRL	03	PG	PG 34:4	PG 34:4	0.0916316	pmol/mg tissue	-H+
Lung	CTRL	03	PG	PG 36:1	PG 18:0-18:1	24.1141	pmol/mg tissue	-H+
Lung	CTRL	03	PG	PG 36:2	PG 18:0-18:2	36.46	pmol/mg tissue	-H+
Lung	CTRL	03	PG	PG 36:2	PG 18:1-18:1	26.3261	pmol/mg tissue	-H+
Lung	CTRL	03	PG	PG 36:3	PG 18:1-18:2	50.0139	pmol/mg tissue	-H+
Lung	CTRL	03	PG	PG 36:4	PG 16:0-20:4	76.3848	pmol/mg tissue	-H+
Lung	CTRL	03	PG	PG 36:4	PG 16:1-20:3	0.248641	pmol/mg tissue	-H+
Lung	CTRL	03	PG	PG 38:3	PG 18:0-20:3	0.127278	pmol/mg tissue	-H+
Lung	CTRL	03	PG	PG 38:3	PG 18:1-20:2	0.00974761	pmol/mg tissue	-H+
Lung	CTRL	03	PG	PG 38:4	PG 18:0-20:4	25.082	pmol/mg tissue	-H+
Lung	CTRL	03	PG	PG 38:4	PG 18:1-20:3	1.48966	pmol/mg tissue	-H+
Lung	CTRL	03	PG	PG 38:5	PG 18:1-20:4	24.5242	pmol/mg tissue	-H+
Lung	CTRL	03	PG	PG 38:6	PG 16:0-22:6	23.6318	pmol/mg tissue	-H+
Lung	CTRL	03	PG	PG 40:6	PG 18:0-22:6	9.60434	pmol/mg tissue	-H+
Lung	CTRL	03	PG	PG 40:8	PG 18:2-22:6	5.71673	pmol/mg tissue	-H+
Lung	CTRL	03	PG	PG 40:8	PG 20:4-20:4	1.93937	pmol/mg tissue	-H+
Lung	CTRL	03	PI	PI 30:0	PI 30:0	0.0432925	pmol/mg tissue	-H+
Lung	CTRL	03	PI	PI 32:0	PI 16:0-16:0	3.15201	pmol/mg tissue	-H+
Lung	CTRL	03	PI	PI 32:1	PI 16:0-16:1	2.25125	pmol/mg tissue	-H+
Lung	CTRL	03	PI	PI 32:2	PI 32:2	0.379434	pmol/mg tissue	-H+
Lung	CTRL	03	PI	PI 33:0	PI 33:0	0.101987	pmol/mg tissue	-H+
Lung	CTRL	03	PI	PI 33:1	PI 33:1	0.13044	pmol/mg tissue	-H+
Lung	CTRL	03	PI	PI 33:2	PI 33:2	0.0663323	pmol/mg tissue	-H+
Lung	CTRL	03	PI	PI 34:0	PI 16:0-18:0	31.3412	pmol/mg tissue	-H+
Lung	CTRL	03	PI	PI 34:1	PI 16:0-18:1	24.255	pmol/mg tissue	-H+
Lung	CTRL	03	PI	PI 34:1	PI 16:1-18:0	16.1384	pmol/mg tissue	-H+
Lung	CTRL	03	PI	PI 34:2	PI 16:0-18:2	16.1876	pmol/mg tissue	-H+
Lung	CTRL	03	PI	PI 34:2	PI 16:1-18:1	2.38805	pmol/mg tissue	-H+
Lung	CTRL	03	PI	PI 34:2	PI 16:2-18:0	2.05951	pmol/mg tissue	-H+
Lung	CTRL	03	PI	PI 34:3	PI 34:3	1.58522	pmol/mg tissue	-H+
Lung	CTRL	03	PI	PI 35:1	PI 17:0-18:1	0.618583	pmol/mg tissue	-H+
Lung	CTRL	03	PI	PI 35:2	PI 17:0-18:2	0.65669	pmol/mg tissue	-H+
Lung	CTRL	03	PI	PI 35:3	PI 35:3	0.0342132	pmol/mg tissue	-H+
Lung	CTRL	03	PI	PI 35:4	PI 15:0-20:4	0.144502	pmol/mg tissue	-H+
Lung	CTRL	03	PI	PI 36:1	PI 18:0-18:1	15.908	pmol/mg tissue	-H+
Lung	CTRL	03	PI	PI 36:2	PI 18:0-18:2	31.9385	pmol/mg tissue	-H+
Lung	CTRL	03	PI	PI 36:2	PI 18:1-18:1	11.161	pmol/mg tissue	-H+
Lung	CTRL	03	PI	PI 36:3	PI 16:0-20:3	2.41338	pmol/mg tissue	-H+
Lung	CTRL	03	PI	PI 36:3	PI 18:0-18:3	0.913576	pmol/mg tissue	-H+
Lung	CTRL	03	PI	PI 36:3	PI 18:1-18:2	15.8501	pmol/mg tissue	-H+
Lung	CTRL	03	PI	PI 36:4	PI 16:0-20:4	56.5502	pmol/mg tissue	-H+
Lung	CTRL	03	PI	PI 36:5	PI 36:5	1.36081	pmol/mg tissue	-H+
Lung	CTRL	03	PI	PI 37:2	PI 37:2	0.0496661	pmol/mg tissue	-H+
Lung	CTRL	03	PI	PI 37:3	PI 37:3	0.106223	pmol/mg tissue	-H+
Lung	CTRL	03	PI	PI 37:5	PI 37:5	0.098856	pmol/mg tissue	-H+
Lung	CTRL	03	PI	PI 37:6	PI 37:6	0.0226675	pmol/mg tissue	-H+
Lung	CTRL	03	PI	PI 38:2	PI 18:0-20:2	0.52476	pmol/mg tissue	-H+
Lung	CTRL	03	PI	PI 38:3	PI 18:0-20:3	3.7391	pmol/mg tissue	-H+
Lung	CTRL	03	PI	PI 38:4	PI 16:0-22:4	11.6904	pmol/mg tissue	-H+
Lung	CTRL	03	PI	PI 38:4	PI 18:0-20:4	353.821	pmol/mg tissue	-H+
Lung	CTRL	03	PI	PI 38:4	PI 18:1-20:3	3.76659	pmol/mg tissue	-H+
Lung	CTRL	03	PI	PI 38:5	PI 16:0-22:5	8.39703	pmol/mg tissue	-H+
Lung	CTRL	03	PI	PI 38:5	PI 18:0-20:5	1.38259	pmol/mg tissue	-H+
Lung	CTRL	03	PI	PI 38:5	PI 18:1-20:4	60.4282	pmol/mg tissue	-H+
Lung	CTRL	03	PI	PI 38:6	PI 16:0-22:6	11.4419	pmol/mg tissue	-H+
Lung	CTRL	03	PI	PI 38:6	PI 18:2-20:4	5.12105	pmol/mg tissue	-H+
Lung	CTRL	03	PI	PI 39:4	PI 19:0-20:4	2.09941	pmol/mg tissue	-H+
Lung	CTRL	03	PI	PI 39:5	PI 39:5	0.327126	pmol/mg tissue	-H+
Lung	CTRL	03	PI	PI 39:6	PI 39:6	0.0537168	pmol/mg tissue	-H+
Lung	CTRL	03	PI	PI 40:3	PI 40:3	0.174584	pmol/mg tissue	-H+
Lung	CTRL	03	PI	PI 40:4	PI 18:0-22:4	16.3888	pmol/mg tissue	-H+
Lung	CTRL	03	PI	PI 40:5	PI 18:0-22:5	8.22467	pmol/mg tissue	-H+
Lung	CTRL	03	PI	PI 40:5	PI 18:1-22:4	3.91117	pmol/mg tissue	-H+
Lung	CTRL	03	PI	PI 40:6	PI 18:0-22:6	6.4914	pmol/mg tissue	-H+
Lung	CTRL	03	PI	PI 40:6	PI 18:1-22:5	1.27649	pmol/mg tissue	-H+
Lung	CTRL	03	PI	PI 40:6	PI 20:2-20:4	1.76881	pmol/mg tissue	-H+
Lung	CTRL	03	PI	PI 42:5	PI 42:5	0.0505715	pmol/mg tissue	-H+
Lung	CTRL	03	PS	PS 32:0	PS 16:0-16:0	1.80627	pmol/mg tissue	-H+
Lung	CTRL	03	PS	PS 32:1	PS 16:0-16:1	0.982393	pmol/mg tissue	-H+
Lung	CTRL	03	PS	PS 34:0	PS 16:0-18:0	3.01961	pmol/mg tissue	-H+
Lung	CTRL	03	PS	PS 34:1	PS 16:0-18:1	12.501	pmol/mg tissue	-H+
Lung	CTRL	03	PS	PS 34:1	PS 16:1-18:0	21.1099	pmol/mg tissue	-H+
Lung	CTRL	03	PS	PS 34:2	PS 16:0-18:2	3.09683	pmol/mg tissue	-H+
Lung	CTRL	03	PS	PS 34:2	PS 16:1-18:1	1.24207	pmol/mg tissue	-H+
Lung	CTRL	03	PS	PS 34:2	PS 16:2-18:0	1.399	pmol/mg tissue	-H+
Lung	CTRL	03	PS	PS 35:0	PS 17:0-18:0	2.40902	pmol/mg tissue	-H+
Lung	CTRL	03	PS	PS 35:1	PS 17:0-18:1	8.07045	pmol/mg tissue	-H+
Lung	CTRL	03	PS	PS 35:1	PS 17:1-18:0	1.93401	pmol/mg tissue	-H+
Lung	CTRL	03	PS	PS 35:2	PS 17:0-18:2	0.62835	pmol/mg tissue	-H+
Lung	CTRL	03	PS	PS 36:0	PS 18:0-18:0	0.457067	pmol/mg tissue	-H+
Lung	CTRL	03	PS	PS 36:1	PS 18:0-18:1	696.853	pmol/mg tissue	-H+
Lung	CTRL	03	PS	PS 36:2	PS 18:0-18:2	82.8422	pmol/mg tissue	-H+
Lung	CTRL	03	PS	PS 36:2	PS 18:1-18:1	33.2687	pmol/mg tissue	-H+
Lung	CTRL	03	PS	PS 36:3	PS 18:1-18:2	6.64378	pmol/mg tissue	-H+
Lung	CTRL	03	PS	PS 36:4	PS 16:0-20:4	4.1745	pmol/mg tissue	-H+
Lung	CTRL	03	PS	PS 37:0	PS 18:0-19:0	2.43366	pmol/mg tissue	-H+
Lung	CTRL	03	PS	PS 37:1	PS 18:0-19:1	3.81295	pmol/mg tissue	-H+
Lung	CTRL	03	PS	PS 37:1	PS 18:1-19:0	10.9846	pmol/mg tissue	-H+
Lung	CTRL	03	PS	PS 37:2	PS 18:2-19:0	1.38575	pmol/mg tissue	-H+
Lung	CTRL	03	PS	PS 38:1	PS 18:0-20:1	5.23493	pmol/mg tissue	-H+
Lung	CTRL	03	PS	PS 38:1	PS 18:1-20:0	16.6175	pmol/mg tissue	-H+
Lung	CTRL	03	PS	PS 38:2	PS 18:0-20:2	7.6378	pmol/mg tissue	-H+
Lung	CTRL	03	PS	PS 38:2	PS 18:1-20:1	14.5398	pmol/mg tissue	-H+
Lung	CTRL	03	PS	PS 38:3	PS 18:0-20:3	37.6697	pmol/mg tissue	-H+
Lung	CTRL	03	PS	PS 38:3	PS 18:1-20:2	2.99207	pmol/mg tissue	-H+
Lung	CTRL	03	PS	PS 38:4	PS 16:0-22:4	4.09807	pmol/mg tissue	-H+
Lung	CTRL	03	PS	PS 38:4	PS 18:0-20:4	333.136	pmol/mg tissue	-H+
Lung	CTRL	03	PS	PS 38:4	PS 18:1-20:3	5.69706	pmol/mg tissue	-H+
Lung	CTRL	03	PS	PS 38:5	PS 18:1-20:4	13.2012	pmol/mg tissue	-H+
Lung	CTRL	03	PS	PS 39:4	PS 17:0-22:4	2.04867	pmol/mg tissue	-H+
Lung	CTRL	03	PS	PS 39:4	PS 19:0-20:4	3.7067	pmol/mg tissue	-H+
Lung	CTRL	03	PS	PS 40:1	PS 18:0-22:1	1.70095	pmol/mg tissue	-H+
Lung	CTRL	03	PS	PS 40:1	PS 18:1-22:0	14.9234	pmol/mg tissue	-H+
Lung	CTRL	03	PS	PS 40:2	PS 18:1-22:1	26.8467	pmol/mg tissue	-H+
Lung	CTRL	03	PS	PS 40:3	PS 18:1-22:2	8.17501	pmol/mg tissue	-H+
Lung	CTRL	03	PS	PS 40:4	PS 18:0-22:4	198.566	pmol/mg tissue	-H+
Lung	CTRL	03	PS	PS 40:5	PS 18:0-22:5	65.1164	pmol/mg tissue	-H+
Lung	CTRL	03	PS	PS 40:5	PS 18:1-22:4	10.8772	pmol/mg tissue	-H+
Lung	CTRL	03	PS	PS 40:6	PS 18:0-22:6	54.7576	pmol/mg tissue	-H+
Lung	CTRL	03	PS	PS 40:6	PS 18:1-22:5	3.77786	pmol/mg tissue	-H+
Lung	CTRL	03	PS	PS 41:4	PS 19:0-22:4	3.7217	pmol/mg tissue	-H+
Lung	CTRL	03	SM	SM 32:1;2	SM 32:1;2	0.239978	pmol/mg tissue	+H+
Lung	CTRL	03	SM	SM 33:1;2	SM 18:1;2/15:0	1.74474	pmol/mg tissue	+H+
Lung	CTRL	03	SM	SM 34:0;2	SM 34:0;2	30.9996	pmol/mg tissue	+H+
Lung	CTRL	03	SM	SM 34:1;2	SM 18:1;2/16:0	616.843	pmol/mg tissue	+H+
Lung	CTRL	03	SM	SM 34:2;2	SM 18:1;2/16:1	23.7726	pmol/mg tissue	+H+
Lung	CTRL	03	SM	SM 34:2;2	SM 18:2;2/16:0	3.25268	pmol/mg tissue	+H+
Lung	CTRL	03	SM	SM 36:0;2	SM 36:0;2	12.7587	pmol/mg tissue	+H+
Lung	CTRL	03	SM	SM 36:1;2	SM 18:1;2/18:0	81.4049	pmol/mg tissue	+H+
Lung	CTRL	03	SM	SM 36:2;2	SM 18:1;2/18:1	3.19976	pmol/mg tissue	+H+
Lung	CTRL	03	SM	SM 36:2;2	SM 20:1;2/16:1	5.75302	pmol/mg tissue	+H+
Lung	CTRL	03	SM	SM 37:1;2	SM 18:1;2/19:0	2.28654	pmol/mg tissue	+H+
Lung	CTRL	03	SM	SM 38:0;2	SM 38:0;2	3.21467	pmol/mg tissue	+H+
Lung	CTRL	03	SM	SM 38:1;2	SM 18:1;2/20:0	79.4342	pmol/mg tissue	+H+
Lung	CTRL	03	SM	SM 38:2;2	SM 18:1;2/20:1	17.0806	pmol/mg tissue	+H+
Lung	CTRL	03	SM	SM 39:1;2	SM 18:1;2/21:0	3.90124	pmol/mg tissue	+H+
Lung	CTRL	03	SM	SM 40:0;2	SM 40:0;2	6.99392	pmol/mg tissue	+H+
Lung	CTRL	03	SM	SM 40:1;2	SM 18:1;2/22:0	206.772	pmol/mg tissue	+H+
Lung	CTRL	03	SM	SM 40:2;2	SM 18:1;2/22:1	101.345	pmol/mg tissue	+H+
Lung	CTRL	03	SM	SM 40:2;2	SM 18:2;2/22:0	23.6817	pmol/mg tissue	+H+
Lung	CTRL	03	SM	SM 41:1;2	SM 18:1;2/23:0	25.5908	pmol/mg tissue	+H+
Lung	CTRL	03	SM	SM 41:2;2	SM 18:1;2/23:1	16.0516	pmol/mg tissue	+H+
Lung	CTRL	03	SM	SM 42:0;2	SM 42:0;2	2.15153	pmol/mg tissue	+H+
Lung	CTRL	03	SM	SM 42:1;2	SM 18:1;2/24:0	215.343	pmol/mg tissue	+H+
Lung	CTRL	03	SM	SM 42:2;2	SM 18:1;2/24:1	358.022	pmol/mg tissue	+H+
Lung	CTRL	03	SM	SM 42:2;2	SM 18:2;2/24:0	33.7387	pmol/mg tissue	+H+
Lung	CTRL	03	SM	SM 43:1;2	SM 43:1;2	0.792106	pmol/mg tissue	+H+
Lung	CTRL	03	SM	SM 43:2;2	SM 43:2;2	0.408856	pmol/mg tissue	+H+
Lung	CTRL	03	SM	SM 44:2;2	SM 44:2;2	0.581965	pmol/mg tissue	+H+
Lung	CTRL	03	ST	Cholesterol	Cholesterol	10186.7	pmol/mg tissue	+H+ -H2O
Lung	CTRL	03	TAG	TAG 48:0	TAG 48:0	21.4035	pmol/mg tissue	+NH4+
Lung	CTRL	03	TAG	TAG 48:1	TAG 48:1	37.2887	pmol/mg tissue	+NH4+
Lung	CTRL	03	TAG	TAG 48:2	TAG 48:2	29.6902	pmol/mg tissue	+NH4+
Lung	CTRL	03	TAG	TAG 48:3	TAG 48:3	8.29469	pmol/mg tissue	+NH4+
Lung	CTRL	03	TAG	TAG 49:0	TAG 49:0	0.516943	pmol/mg tissue	+NH4+
Lung	CTRL	03	TAG	TAG 49:1	TAG 49:1	5.60021	pmol/mg tissue	+NH4+
Lung	CTRL	03	TAG	TAG 49:2	TAG 49:2	7.27925	pmol/mg tissue	+NH4+
Lung	CTRL	03	TAG	TAG 49:3	TAG 49:3	1.06533	pmol/mg tissue	+NH4+
Lung	CTRL	03	TAG	TAG 50:0	TAG 50:0	4.90519	pmol/mg tissue	+NH4+
Lung	CTRL	03	TAG	TAG 50:1	TAG 50:1	193.205	pmol/mg tissue	+NH4+
Lung	CTRL	03	TAG	TAG 50:2	TAG 50:2	308.985	pmol/mg tissue	+NH4+
Lung	CTRL	03	TAG	TAG 50:3	TAG 50:3	132.88	pmol/mg tissue	+NH4+
Lung	CTRL	03	TAG	TAG 50:4	TAG 50:4	23.2019	pmol/mg tissue	+NH4+
Lung	CTRL	03	TAG	TAG 51:0	TAG 51:0	0.442035	pmol/mg tissue	+NH4+
Lung	CTRL	03	TAG	TAG 51:2	TAG 51:2	14.9666	pmol/mg tissue	+NH4+
Lung	CTRL	03	TAG	TAG 51:3	TAG 51:3	13.2281	pmol/mg tissue	+NH4+
Lung	CTRL	03	TAG	TAG 51:4	TAG 51:4	4.2203	pmol/mg tissue	+NH4+
Lung	CTRL	03	TAG	TAG 52:0	TAG 52:0	0.618498	pmol/mg tissue	+NH4+
Lung	CTRL	03	TAG	TAG 52:1	TAG 52:1	33.4355	pmol/mg tissue	+NH4+
Lung	CTRL	03	TAG	TAG 52:2	TAG 52:2	445.999	pmol/mg tissue	+NH4+
Lung	CTRL	03	TAG	TAG 52:3	TAG 52:3	764.086	pmol/mg tissue	+NH4+
Lung	CTRL	03	TAG	TAG 52:4	TAG 52:4	375.196	pmol/mg tissue	+NH4+
Lung	CTRL	03	TAG	TAG 52:5	TAG 52:5	62.4174	pmol/mg tissue	+NH4+
Lung	CTRL	03	TAG	TAG 52:6	TAG 52:6	4.67049	pmol/mg tissue	+NH4+
Lung	CTRL	03	TAG	TAG 53:2	TAG 53:2	8.89323	pmol/mg tissue	+NH4+
Lung	CTRL	03	TAG	TAG 53:3	TAG 53:3	14.9518	pmol/mg tissue	+NH4+
Lung	CTRL	03	TAG	TAG 53:4	TAG 53:4	9.41969	pmol/mg tissue	+NH4+
Lung	CTRL	03	TAG	TAG 53:5	TAG 53:5	2.81086	pmol/mg tissue	+NH4+
Lung	CTRL	03	TAG	TAG 54:2	TAG 54:2	51.117	pmol/mg tissue	+NH4+
Lung	CTRL	03	TAG	TAG 54:3	TAG 54:3	317.709	pmol/mg tissue	+NH4+
Lung	CTRL	03	TAG	TAG 54:4	TAG 54:4	531.87	pmol/mg tissue	+NH4+
Lung	CTRL	03	TAG	TAG 54:5	TAG 54:5	356.543	pmol/mg tissue	+NH4+
Lung	CTRL	03	TAG	TAG 54:6	TAG 54:6	104.039	pmol/mg tissue	+NH4+
Lung	CTRL	03	TAG	TAG 54:7	TAG 54:7	10.2891	pmol/mg tissue	+NH4+
Lung	CTRL	03	TAG	TAG 55:2	TAG 55:2	0.570881	pmol/mg tissue	+NH4+
Lung	CTRL	03	TAG	TAG 55:3	TAG 55:3	3.61642	pmol/mg tissue	+NH4+
Lung	CTRL	03	TAG	TAG 55:4	TAG 55:4	3.6847	pmol/mg tissue	+NH4+
Lung	CTRL	03	TAG	TAG 55:5	TAG 55:5	1.87459	pmol/mg tissue	+NH4+
Lung	CTRL	03	TAG	TAG 56:2	TAG 56:2	3.18679	pmol/mg tissue	+NH4+
Lung	CTRL	03	TAG	TAG 56:3	TAG 56:3	12.3648	pmol/mg tissue	+NH4+
Lung	CTRL	03	TAG	TAG 56:4	TAG 56:4	21.1438	pmol/mg tissue	+NH4+
Lung	CTRL	03	TAG	TAG 56:5	TAG 56:5	29.6892	pmol/mg tissue	+NH4+
Lung	CTRL	03	TAG	TAG 56:6	TAG 56:6	38.2245	pmol/mg tissue	+NH4+
Lung	CTRL	03	TAG	TAG 56:7	TAG 56:7	32.1926	pmol/mg tissue	+NH4+
Lung	CTRL	03	TAG	TAG 56:8	TAG 56:8	12.9502	pmol/mg tissue	+NH4+
Lung	CTRL	03	TAG	TAG 56:9	TAG 56:9	1.00398	pmol/mg tissue	+NH4+
Lung	CTRL	03	TAG	TAG 57:7	TAG 57:7	0.0774532	pmol/mg tissue	+NH4+
Lung	CTRL	03	TAG	TAG 58:1	TAG 58:1	0.0614632	pmol/mg tissue	+NH4+
Lung	CTRL	03	TAG	TAG 58:10	TAG 58:10	1.24986	pmol/mg tissue	+NH4+
Lung	CTRL	03	TAG	TAG 58:2	TAG 58:2	0.452137	pmol/mg tissue	+NH4+
Lung	CTRL	03	TAG	TAG 58:4	TAG 58:4	1.94989	pmol/mg tissue	+NH4+
Lung	CTRL	03	TAG	TAG 58:5	TAG 58:5	3.73773	pmol/mg tissue	+NH4+
Lung	CTRL	03	TAG	TAG 58:6	TAG 58:6	9.72022	pmol/mg tissue	+NH4+
Lung	CTRL	03	TAG	TAG 58:7	TAG 58:7	14.8277	pmol/mg tissue	+NH4+
Lung	CTRL	03	TAG	TAG 58:8	TAG 58:8	11.6536	pmol/mg tissue	+NH4+
Lung	CTRL	03	TAG	TAG 58:9	TAG 58:9	5.36339	pmol/mg tissue	+NH4+
Lung	CTRL	03	TAG	TAG 60:10	TAG 60:10	1.50719	pmol/mg tissue	+NH4+
Lung	CTRL	03	TAG	TAG 60:7	TAG 60:7	0.195461	pmol/mg tissue	+NH4+
Lung	CTRL	03	TAG	TAG 60:8	TAG 60:8	1.11276	pmol/mg tissue	+NH4+
Lung	CTRL	04	ACar	ACar 16:0	ACar 16:0	6.52892	pmol/mg tissue	+H+
Lung	CTRL	04	ACar	ACar 16:1	ACar 16:1	1.03319	pmol/mg tissue	+H+
Lung	CTRL	04	ACar	ACar 18:0	ACar 18:0	1.12679	pmol/mg tissue	+H+
Lung	CTRL	04	ACar	ACar 18:1	ACar 18:1	3.87901	pmol/mg tissue	+H+
Lung	CTRL	04	CE	CE 15:0	CE 15:0	1.35722	pmol/mg tissue	+NH4+
Lung	CTRL	04	CE	CE 16:0	CE 16:0	146.951	pmol/mg tissue	+NH4+
Lung	CTRL	04	CE	CE 16:1	CE 16:1	6.38969	pmol/mg tissue	+NH4+
Lung	CTRL	04	CE	CE 18:0	CE 18:0	15.0205	pmol/mg tissue	+NH4+
Lung	CTRL	04	CE	CE 18:1	CE 18:1	49.2398	pmol/mg tissue	+NH4+
Lung	CTRL	04	CE	CE 18:2	CE 18:2	23.4075	pmol/mg tissue	+NH4+
Lung	CTRL	04	CE	CE 20:3	CE 20:3	4.09415	pmol/mg tissue	+NH4+
Lung	CTRL	04	CE	CE 20:4	CE 20:4	136.458	pmol/mg tissue	+NH4+
Lung	CTRL	04	CE	CE 22:4	CE 22:4	4.71671	pmol/mg tissue	+NH4+
Lung	CTRL	04	CL	CL 68:3	CL 68:3	0.960563	pmol/mg tissue	-2H+
Lung	CTRL	04	CL	CL 68:4	CL 68:4	0.412401	pmol/mg tissue	-2H+
Lung	CTRL	04	CL	CL 68:5	CL 68:5	1.05828	pmol/mg tissue	-2H+
Lung	CTRL	04	CL	CL 68:6	CL 68:6	2.03183	pmol/mg tissue	-2H+
Lung	CTRL	04	CL	CL 70:5	CL 70:5	2.30742	pmol/mg tissue	-2H+
Lung	CTRL	04	CL	CL 70:6	CL 70:6	6.17676	pmol/mg tissue	-2H+
Lung	CTRL	04	CL	CL 70:7	CL 70:7	10.8153	pmol/mg tissue	-2H+
Lung	CTRL	04	CL	CL 72:7	CL 72:7	24.8518	pmol/mg tissue	-2H+
Lung	CTRL	04	CL	CL 72:8	CL 72:8	30.7812	pmol/mg tissue	-2H+
Lung	CTRL	04	CL	CL 74:7	CL 74:7	1.67857	pmol/mg tissue	-2H+
Lung	CTRL	04	CL	CL 74:8	CL 74:8	4.67833	pmol/mg tissue	-2H+
Lung	CTRL	04	CL	CL 74:9	CL 74:9	7.58652	pmol/mg tissue	-2H+
Lung	CTRL	04	CL	CL 76:9	CL 76:9	0.601812	pmol/mg tissue	-2H+
Lung	CTRL	04	Cer	Cer 32:1;2	Cer 16:1;2/16:0	0.0227522	pmol/mg tissue	+HCOO-
Lung	CTRL	04	Cer	Cer 32:1;2	Cer 18:1;2/14:0	0.00572339	pmol/mg tissue	+HCOO-
Lung	CTRL	04	Cer	Cer 33:1;2	Cer 17:1;2/16:0	0.0799683	pmol/mg tissue	+HCOO-
Lung	CTRL	04	Cer	Cer 34:0;2	Cer 18:0;2/16:0	0.678617	pmol/mg tissue	+HCOO-
Lung	CTRL	04	Cer	Cer 34:1;2	Cer 18:1;2/16:0	17.0901	pmol/mg tissue	+HCOO-
Lung	CTRL	04	Cer	Cer 34:2;2	Cer 18:2;2/16:0	0.812553	pmol/mg tissue	+HCOO-
Lung	CTRL	04	Cer	Cer 36:0;2	Cer 18:0;2/18:0	0.192157	pmol/mg tissue	+HCOO-
Lung	CTRL	04	Cer	Cer 36:1;2	Cer 18:1;2/18:0	2.72199	pmol/mg tissue	+HCOO-
Lung	CTRL	04	Cer	Cer 36:2;2	Cer 18:1;2/18:1	0.0319218	pmol/mg tissue	+HCOO-
Lung	CTRL	04	Cer	Cer 36:2;2	Cer 18:2;2/18:0	0.201316	pmol/mg tissue	+HCOO-
Lung	CTRL	04	Cer	Cer 37:1;2	Cer 18:1;2/19:0	0.0865711	pmol/mg tissue	+HCOO-
Lung	CTRL	04	Cer	Cer 38:1;2	Cer 18:1;2/20:0	1.84911	pmol/mg tissue	+HCOO-
Lung	CTRL	04	Cer	Cer 39:1;2	Cer 18:1;2/21:0	0.143689	pmol/mg tissue	+HCOO-
Lung	CTRL	04	Cer	Cer 40:0;2	Cer 18:0;2/22:0	0.312115	pmol/mg tissue	+HCOO-
Lung	CTRL	04	Cer	Cer 40:1;2	Cer 18:1;2/22:0	4.2749	pmol/mg tissue	+HCOO-
Lung	CTRL	04	Cer	Cer 40:2;2	Cer 18:1;2/22:1	0.847237	pmol/mg tissue	+HCOO-
Lung	CTRL	04	Cer	Cer 40:2;2	Cer 18:2;2/22:0	1.35397	pmol/mg tissue	+HCOO-
Lung	CTRL	04	Cer	Cer 41:0;2	Cer 41:0;2	0.0990797	pmol/mg tissue	+HCOO-
Lung	CTRL	04	Cer	Cer 41:1;2	Cer 18:1;2/23:0	1.53769	pmol/mg tissue	+HCOO-
Lung	CTRL	04	Cer	Cer 41:2;2	Cer 17:1;2/24:1	0.158231	pmol/mg tissue	+HCOO-
Lung	CTRL	04	Cer	Cer 41:2;2	Cer 18:1;2/23:1	0.393684	pmol/mg tissue	+HCOO-
Lung	CTRL	04	Cer	Cer 42:0;2	Cer 18:0;2/24:0	1.54269	pmol/mg tissue	+HCOO-
Lung	CTRL	04	Cer	Cer 42:1;2	Cer 18:0;2/24:1	0.19101	pmol/mg tissue	+HCOO-
Lung	CTRL	04	Cer	Cer 42:1;2	Cer 18:1;2/24:0	15.3248	pmol/mg tissue	+HCOO-
Lung	CTRL	04	Cer	Cer 42:2;2	Cer 18:0;2/24:2	0.590593	pmol/mg tissue	+HCOO-
Lung	CTRL	04	Cer	Cer 42:2;2	Cer 18:1;2/24:1	11.4255	pmol/mg tissue	+HCOO-
Lung	CTRL	04	Cer	Cer 42:2;2	Cer 18:2;2/24:0	4.50931	pmol/mg tissue	+HCOO-
Lung	CTRL	04	Cer	Cer 44:2;2	Cer 44:2;2	0.19773	pmol/mg tissue	+HCOO-
Lung	CTRL	04	DAG	DAG 30:0	DAG 14:0-16:0	7.30082	pmol/mg tissue	+HCOO-
Lung	CTRL	04	DAG	DAG 30:1	DAG 30:1	2.45766	pmol/mg tissue	+HCOO-
Lung	CTRL	04	DAG	DAG 31:1	DAG 15:0-16:1	0.94124	pmol/mg tissue	+HCOO-
Lung	CTRL	04	DAG	DAG 32:0	DAG 16:0-16:0	73.4702	pmol/mg tissue	+HCOO-
Lung	CTRL	04	DAG	DAG 32:1	DAG 16:0-16:1	47.3456	pmol/mg tissue	+HCOO-
Lung	CTRL	04	DAG	DAG 32:2	DAG 32:2	14.6037	pmol/mg tissue	+HCOO-
Lung	CTRL	04	DAG	DAG 33:0	DAG 33:0	4.35664	pmol/mg tissue	+HCOO-
Lung	CTRL	04	DAG	DAG 33:2	DAG 33:2	3.47387	pmol/mg tissue	+HCOO-
Lung	CTRL	04	DAG	DAG 34:0	DAG 16:0-18:0	17.7154	pmol/mg tissue	+HCOO-
Lung	CTRL	04	DAG	DAG 34:1	DAG 16:0-18:1	215.416	pmol/mg tissue	+HCOO-
Lung	CTRL	04	DAG	DAG 34:1	DAG 16:1-18:0	7.63635	pmol/mg tissue	+HCOO-
Lung	CTRL	04	DAG	DAG 34:2	DAG 16:0-18:2	211.794	pmol/mg tissue	+HCOO-
Lung	CTRL	04	DAG	DAG 34:2	DAG 16:1-18:1	26.5007	pmol/mg tissue	+HCOO-
Lung	CTRL	04	DAG	DAG 34:3	DAG 16:0-18:3	5.20693	pmol/mg tissue	+HCOO-
Lung	CTRL	04	DAG	DAG 34:3	DAG 16:1-18:2	39.8811	pmol/mg tissue	+HCOO-
Lung	CTRL	04	DAG	DAG 34:4	DAG 34:4	3.06266	pmol/mg tissue	+HCOO-
Lung	CTRL	04	DAG	DAG 35:0	DAG 17:0-18:0	0.482665	pmol/mg tissue	+HCOO-
Lung	CTRL	04	DAG	DAG 35:2	DAG 17:0-18:2	12.415	pmol/mg tissue	+HCOO-
Lung	CTRL	04	DAG	DAG 36:0	DAG 36:0	2.64654	pmol/mg tissue	+HCOO-
Lung	CTRL	04	DAG	DAG 36:1	DAG 18:0-18:1	38.9818	pmol/mg tissue	+HCOO-
Lung	CTRL	04	DAG	DAG 36:2	DAG 18:1-18:1	239.671	pmol/mg tissue	+HCOO-
Lung	CTRL	04	DAG	DAG 36:3	DAG 16:0-20:3	6.93095	pmol/mg tissue	+HCOO-
Lung	CTRL	04	DAG	DAG 36:3	DAG 18:1-18:2	319.582	pmol/mg tissue	+HCOO-
Lung	CTRL	04	DAG	DAG 36:4	DAG 16:0-20:4	34.7718	pmol/mg tissue	+HCOO-
Lung	CTRL	04	DAG	DAG 36:4	DAG 18:1-18:3	10.6216	pmol/mg tissue	+HCOO-
Lung	CTRL	04	DAG	DAG 36:4	DAG 18:2-18:2	123.232	pmol/mg tissue	+HCOO-
Lung	CTRL	04	DAG	DAG 38:0	DAG 38:0	0.243307	pmol/mg tissue	+HCOO-
Lung	CTRL	04	DAG	DAG 38:3	DAG 38:3	13.7894	pmol/mg tissue	+HCOO-
Lung	CTRL	04	DAG	DAG 38:4	DAG 16:0-22:4	126.087	pmol/mg tissue	+HCOO-
Lung	CTRL	04	DAG	DAG 38:6	DAG 16:0-22:6	23.7381	pmol/mg tissue	+HCOO-
Lung	CTRL	04	DAG	DAG 40:3	DAG 40:3	1.12074	pmol/mg tissue	+HCOO-
Lung	CTRL	04	DAG	DAG 40:4	DAG 40:4	9.77415	pmol/mg tissue	+HCOO-
Lung	CTRL	04	DAG	DAG 40:5	DAG 18:0-22:5	3.9513	pmol/mg tissue	+HCOO-
Lung	CTRL	04	DAG	DAG 40:5	DAG 18:1-22:4	7.0828	pmol/mg tissue	+HCOO-
Lung	CTRL	04	DAG	DAG 40:6	DAG 18:0-22:6	3.4639	pmol/mg tissue	+HCOO-
Lung	CTRL	04	DAG	DAG 40:6	DAG 18:1-22:5	8.69903	pmol/mg tissue	+HCOO-
Lung	CTRL	04	DAG	DAG 42:1	DAG 42:1	0.513282	pmol/mg tissue	+HCOO-
Lung	CTRL	04	GM3	GM3 34:0;2	GM3 34:0;2	0.45689	pmol/mg tissue	-H+
Lung	CTRL	04	GM3	GM3 34:1;2	GM3 34:1;2	13.5404	pmol/mg tissue	-H+
Lung	CTRL	04	GM3	GM3 34:2;2	GM3 34:2;2	0.0875069	pmol/mg tissue	-H+
Lung	CTRL	04	GM3	GM3 35:1;2	GM3 35:1;2	0.203595	pmol/mg tissue	-H+
Lung	CTRL	04	GM3	GM3 35:2;2	GM3 35:2;2	0.137342	pmol/mg tissue	-H+
Lung	CTRL	04	GM3	GM3 36:0;2	GM3 36:0;2	0.166109	pmol/mg tissue	-H+
Lung	CTRL	04	GM3	GM3 36:1;2	GM3 36:1;2	2.55759	pmol/mg tissue	-H+
Lung	CTRL	04	GM3	GM3 36:2;2	GM3 36:2;2	0.113277	pmol/mg tissue	-H+
Lung	CTRL	04	GM3	GM3 37:1;2	GM3 37:1;2	0.00834968	pmol/mg tissue	-H+
Lung	CTRL	04	GM3	GM3 38:0;2	GM3 38:0;2	0.395869	pmol/mg tissue	-H+
Lung	CTRL	04	GM3	GM3 38:1;2	GM3 38:1;2	5.77909	pmol/mg tissue	-H+
Lung	CTRL	04	GM3	GM3 38:2;2	GM3 38:2;2	0.585015	pmol/mg tissue	-H+
Lung	CTRL	04	GM3	GM3 39:1;2	GM3 39:1;2	0.139269	pmol/mg tissue	-H+
Lung	CTRL	04	GM3	GM3 39:2;2	GM3 39:2;2	0.0634935	pmol/mg tissue	-H+
Lung	CTRL	04	GM3	GM3 40:0;2	GM3 40:0;2	0.134408	pmol/mg tissue	-H+
Lung	CTRL	04	GM3	GM3 40:1;2	GM3 40:1;2	9.90443	pmol/mg tissue	-H+
Lung	CTRL	04	GM3	GM3 40:2;2	GM3 40:2;2	4.16094	pmol/mg tissue	-H+
Lung	CTRL	04	GM3	GM3 41:1;2	GM3 41:1;2	0.84245	pmol/mg tissue	-H+
Lung	CTRL	04	GM3	GM3 41:2;2	GM3 41:2;2	0.117938	pmol/mg tissue	-H+
Lung	CTRL	04	GM3	GM3 42:0;2	GM3 42:0;2	0.0969226	pmol/mg tissue	-H+
Lung	CTRL	04	GM3	GM3 42:1;2	GM3 42:1;2	10.3288	pmol/mg tissue	-H+
Lung	CTRL	04	GM3	GM3 42:2;2	GM3 42:2;2	11.3032	pmol/mg tissue	-H+
Lung	CTRL	04	GM3	GM3 43:1;2	GM3 43:1;2	0.115417	pmol/mg tissue	-H+
Lung	CTRL	04	GM3	GM3 44:1;2	GM3 44:1;2	0.02593	pmol/mg tissue	-H+
Lung	CTRL	04	HexCer	HexCer 32:1;2	HexCer 18:1;2/14:0	3.12466	pmol/mg tissue	+HCOO-
Lung	CTRL	04	HexCer	HexCer 33:1;2	HexCer 18:1;2/15:0	0.703831	pmol/mg tissue	+HCOO-
Lung	CTRL	04	HexCer	HexCer 34:1;2	HexCer 18:1;2/16:0	2.22408	pmol/mg tissue	+HCOO-
Lung	CTRL	04	HexCer	HexCer 35:1;2	HexCer 35:1;2	0.817319	pmol/mg tissue	+HCOO-
Lung	CTRL	04	HexCer	HexCer 36:1;2	HexCer 18:1;2/18:0	0.0704581	pmol/mg tissue	+HCOO-
Lung	CTRL	04	HexCer	HexCer 36:1;2	HexCer 20:1;2/16:0	0.1588	pmol/mg tissue	+HCOO-
Lung	CTRL	04	HexCer	HexCer 38:1;2	HexCer 18:1;2/20:0	1.00956	pmol/mg tissue	+HCOO-
Lung	CTRL	04	HexCer	HexCer 40:1;2	HexCer 18:1;2/22:0	0.401088	pmol/mg tissue	+HCOO-
Lung	CTRL	04	HexCer	HexCer 41:1;2	HexCer 18:1;2/23:0	0.22309	pmol/mg tissue	+HCOO-
Lung	CTRL	04	HexCer	HexCer 42:1;2	HexCer 18:1;2/24:0	2.5523	pmol/mg tissue	+HCOO-
Lung	CTRL	04	HexCer	HexCer 42:2;2	HexCer 18:1;2/24:1	0.894449	pmol/mg tissue	+HCOO-
Lung	CTRL	04	LPA	LPA 18:0	LPA 18:0	0.241384	pmol/mg tissue	-H+
Lung	CTRL	04	LPC	LPC 14:0	LPC 14:0	1.06074	pmol/mg tissue	+H+
Lung	CTRL	04	LPC	LPC 14:1	LPC 14:1	0.0320963	pmol/mg tissue	+H+
Lung	CTRL	04	LPC	LPC 15:0	LPC 15:0	5.67532	pmol/mg tissue	+H+
Lung	CTRL	04	LPC	LPC 15:1	LPC 15:1	5.30547	pmol/mg tissue	+H+
Lung	CTRL	04	LPC	LPC 15:2	LPC 15:2	0.586397	pmol/mg tissue	+H+
Lung	CTRL	04	LPC	LPC 16:0	LPC 16:0	187.007	pmol/mg tissue	+H+
Lung	CTRL	04	LPC	LPC 16:1	LPC 16:1	7.71774	pmol/mg tissue	+H+
Lung	CTRL	04	LPC	LPC 16:2	LPC 16:2	0.0496206	pmol/mg tissue	+H+
Lung	CTRL	04	LPC	LPC 17:0	LPC 17:0	3.65771	pmol/mg tissue	+H+
Lung	CTRL	04	LPC	LPC 17:1	LPC 17:1	0.254099	pmol/mg tissue	+H+
Lung	CTRL	04	LPC	LPC 17:2	LPC 17:2	0.0175313	pmol/mg tissue	+H+
Lung	CTRL	04	LPC	LPC 17:3	LPC 17:3	0.573906	pmol/mg tissue	+H+
Lung	CTRL	04	LPC	LPC 18:0	LPC 18:0	147.63	pmol/mg tissue	+H+
Lung	CTRL	04	LPC	LPC 18:1	LPC 18:1	20.2695	pmol/mg tissue	+H+
Lung	CTRL	04	LPC	LPC 18:2	LPC 18:2	12.7245	pmol/mg tissue	+H+
Lung	CTRL	04	LPC	LPC 19:0	LPC 19:0	1.65248	pmol/mg tissue	+H+
Lung	CTRL	04	LPC	LPC 19:1	LPC 19:1	0.0704361	pmol/mg tissue	+H+
Lung	CTRL	04	LPC	LPC 19:2	LPC 19:2	0.0605082	pmol/mg tissue	+H+
Lung	CTRL	04	LPC	LPC 19:3	LPC 19:3	0.0500848	pmol/mg tissue	+H+
Lung	CTRL	04	LPC	LPC 19:4	LPC 19:4	0.104584	pmol/mg tissue	+H+
Lung	CTRL	04	LPC	LPC 20:0	LPC 20:0	0.517365	pmol/mg tissue	+H+
Lung	CTRL	04	LPC	LPC 20:1	LPC 20:1	0.693623	pmol/mg tissue	+H+
Lung	CTRL	04	LPC	LPC 20:2	LPC 20:2	0.159259	pmol/mg tissue	+H+
Lung	CTRL	04	LPC	LPC 20:4	LPC 20:4	13.6129	pmol/mg tissue	+H+
Lung	CTRL	04	LPC	LPC 22:4	LPC 22:4	0.385128	pmol/mg tissue	+H+
Lung	CTRL	04	LPC	LPC 22:5	LPC 22:5	0.170071	pmol/mg tissue	+H+
Lung	CTRL	04	LPC	LPC 22:6	LPC 22:6	1.24004	pmol/mg tissue	+H+
Lung	CTRL	04	LPE	LPE 15:0	LPE 15:0	1.2222	pmol/mg tissue	-H+
Lung	CTRL	04	LPE	LPE 16:0	LPE 16:0	13.2465	pmol/mg tissue	-H+
Lung	CTRL	04	LPE	LPE 16:1	LPE 16:1	1.7193	pmol/mg tissue	-H+
Lung	CTRL	04	LPE	LPE 17:0	LPE 17:0	0.747396	pmol/mg tissue	-H+
Lung	CTRL	04	LPE	LPE 18:0	LPE 18:0	16.9873	pmol/mg tissue	-H+
Lung	CTRL	04	LPE	LPE 18:1	LPE 18:1	21.8078	pmol/mg tissue	-H+
Lung	CTRL	04	LPE	LPE 18:2	LPE 18:2	3.97854	pmol/mg tissue	-H+
Lung	CTRL	04	LPE	LPE 20:2	LPE 20:2	0.209023	pmol/mg tissue	-H+
Lung	CTRL	04	LPE	LPE 20:4	LPE 20:4	132.853	pmol/mg tissue	-H+
Lung	CTRL	04	LPE	LPE 20:5	LPE 20:5	0.422921	pmol/mg tissue	-H+
Lung	CTRL	04	LPE	LPE 22:4	LPE 22:4	38.5603	pmol/mg tissue	-H+
Lung	CTRL	04	LPE	LPE 22:6	LPE 22:6	15.0507	pmol/mg tissue	-H+
Lung	CTRL	04	LPI	LPI 15:0	LPI 15:0	0.707115	pmol/mg tissue	-H+
Lung	CTRL	04	LPI	LPI 16:0	LPI 16:0	1.68799	pmol/mg tissue	-H+
Lung	CTRL	04	LPI	LPI 17:0	LPI 17:0	0.0582953	pmol/mg tissue	-H+
Lung	CTRL	04	LPI	LPI 18:0	LPI 18:0	8.0773	pmol/mg tissue	-H+
Lung	CTRL	04	LPI	LPI 18:1	LPI 18:1	1.70996	pmol/mg tissue	-H+
Lung	CTRL	04	LPI	LPI 18:2	LPI 18:2	0.363508	pmol/mg tissue	-H+
Lung	CTRL	04	LPI	LPI 19:4	LPI 19:4	5.16749	pmol/mg tissue	-H+
Lung	CTRL	04	LPI	LPI 20:3	LPI 20:3	0.160365	pmol/mg tissue	-H+
Lung	CTRL	04	LPI	LPI 20:4	LPI 20:4	2.9276	pmol/mg tissue	-H+
Lung	CTRL	04	LPI	LPI 22:6	LPI 22:6	0.0544771	pmol/mg tissue	-H+
Lung	CTRL	04	LPS	LPS 16:0	LPS 16:0	0.0255001	pmol/mg tissue	-H+
Lung	CTRL	04	LPS	LPS 16:1	LPS 16:1	0.0134931	pmol/mg tissue	-H+
Lung	CTRL	04	LPS	LPS 18:0	LPS 18:0	2.88875	pmol/mg tissue	-H+
Lung	CTRL	04	LPS	LPS 18:1	LPS 18:1	1.77724	pmol/mg tissue	-H+
Lung	CTRL	04	LPS	LPS 18:2	LPS 18:2	0.0634448	pmol/mg tissue	-H+
Lung	CTRL	04	LPS	LPS 20:0	LPS 20:0	0.0066973	pmol/mg tissue	-H+
Lung	CTRL	04	LPS	LPS 20:4	LPS 20:4	0.757328	pmol/mg tissue	-H+
Lung	CTRL	04	LPS	LPS 22:1	LPS 22:1	0.049762	pmol/mg tissue	-H+
Lung	CTRL	04	LPS	LPS 22:6	LPS 22:6	0.0689689	pmol/mg tissue	-H+
Lung	CTRL	04	PA	PA 32:0	PA 16:0-16:0	5.53536	pmol/mg tissue	-H+
Lung	CTRL	04	PA	PA 36:1	PA 18:0-18:1	10.0654	pmol/mg tissue	-H+
Lung	CTRL	04	PA	PA 38:4	PA 18:0-20:4	14.2624	pmol/mg tissue	-H+
Lung	CTRL	04	PA	PA 40:5	PA 18:0-22:5	0.801572	pmol/mg tissue	-H+
Lung	CTRL	04	PC	PC 30:0	PC 14:0-16:0	384.116	pmol/mg tissue	+H+
Lung	CTRL	04	PC	PC 30:1	PC 14:0-16:1	8.75192	pmol/mg tissue	+H+
Lung	CTRL	04	PC	PC 30:1	PC 14:1-16:0	35.6238	pmol/mg tissue	+H+
Lung	CTRL	04	PC	PC 31:0	PC 14:0-17:0	2.48539	pmol/mg tissue	+H+
Lung	CTRL	04	PC	PC 31:0	PC 15:0-16:0	149.062	pmol/mg tissue	+H+
Lung	CTRL	04	PC	PC 31:1	PC 31:1	60.0406	pmol/mg tissue	+H+
Lung	CTRL	04	PC	PC 32:0	PC 16:0-16:0	4769.9	pmol/mg tissue	+H+
Lung	CTRL	04	PC	PC 32:1	PC 16:0-16:1	1985.12	pmol/mg tissue	+H+
Lung	CTRL	04	PC	PC 32:2	PC 16:0-16:2	68.2076	pmol/mg tissue	+H+
Lung	CTRL	04	PC	PC 32:2	PC 16:1-16:1	95.1975	pmol/mg tissue	+H+
Lung	CTRL	04	PC	PC 33:0	PC 16:0-17:0	48.7492	pmol/mg tissue	+H+
Lung	CTRL	04	PC	PC 33:1	PC 16:0-17:1	68.2376	pmol/mg tissue	+H+
Lung	CTRL	04	PC	PC 33:1	PC 16:1-17:0	27.6603	pmol/mg tissue	+H+
Lung	CTRL	04	PC	PC 33:2	PC 15:0-18:2	35.3722	pmol/mg tissue	+H+
Lung	CTRL	04	PC	PC 33:3	PC 33:3	13.5477	pmol/mg tissue	+H+
Lung	CTRL	04	PC	PC 34:0	PC 16:0-18:0	194.878	pmol/mg tissue	+H+
Lung	CTRL	04	PC	PC 34:1	PC 16:0-18:1	1835.89	pmol/mg tissue	+H+
Lung	CTRL	04	PC	PC 34:2	PC 16:0-18:2	960.642	pmol/mg tissue	+H+
Lung	CTRL	04	PC	PC 34:2	PC 16:1-18:1	112.364	pmol/mg tissue	+H+
Lung	CTRL	04	PC	PC 34:3	PC 16:0-18:3	23.6538	pmol/mg tissue	+H+
Lung	CTRL	04	PC	PC 34:3	PC 16:1-18:2	51.6726	pmol/mg tissue	+H+
Lung	CTRL	04	PC	PC 35:0	PC 35:0	0.704591	pmol/mg tissue	+H+
Lung	CTRL	04	PC	PC 35:1	PC 16:0-19:1	15.648	pmol/mg tissue	+H+
Lung	CTRL	04	PC	PC 35:2	PC 35:2	11.4166	pmol/mg tissue	+H+
Lung	CTRL	04	PC	PC 35:3	PC 35:3	7.86576	pmol/mg tissue	+H+
Lung	CTRL	04	PC	PC 35:4	PC 15:0-20:4	288.445	pmol/mg tissue	+H+
Lung	CTRL	04	PC	PC 35:5	PC 35:5	81.8032	pmol/mg tissue	+H+
Lung	CTRL	04	PC	PC 36:0	PC 16:0-20:0	1.17557	pmol/mg tissue	+H+
Lung	CTRL	04	PC	PC 36:1	PC 18:0-18:1	231.186	pmol/mg tissue	+H+
Lung	CTRL	04	PC	PC 36:2	PC 18:0-18:2	248.223	pmol/mg tissue	+H+
Lung	CTRL	04	PC	PC 36:2	PC 18:1-18:1	141.263	pmol/mg tissue	+H+
Lung	CTRL	04	PC	PC 36:3	PC 16:0-20:3	48.1204	pmol/mg tissue	+H+
Lung	CTRL	04	PC	PC 36:3	PC 18:1-18:2	185.812	pmol/mg tissue	+H+
Lung	CTRL	04	PC	PC 36:4	PC 16:0-20:4	1099.83	pmol/mg tissue	+H+
Lung	CTRL	04	PC	PC 36:4	PC 18:2-18:2	51.321	pmol/mg tissue	+H+
Lung	CTRL	04	PC	PC 36:5	PC 16:0-20:5	13.5781	pmol/mg tissue	+H+
Lung	CTRL	04	PC	PC 36:5	PC 16:1-20:4	33.0259	pmol/mg tissue	+H+
Lung	CTRL	04	PC	PC 37:1	PC 37:1	1.48915	pmol/mg tissue	+H+
Lung	CTRL	04	PC	PC 37:2	PC 37:2	0.370394	pmol/mg tissue	+H+
Lung	CTRL	04	PC	PC 37:3	PC 37:3	0.906032	pmol/mg tissue	+H+
Lung	CTRL	04	PC	PC 37:4	PC 17:0-20:4	76.2811	pmol/mg tissue	+H+
Lung	CTRL	04	PC	PC 37:5	PC 37:5	35.7632	pmol/mg tissue	+H+
Lung	CTRL	04	PC	PC 37:6	PC 37:6	20.3624	pmol/mg tissue	+H+
Lung	CTRL	04	PC	PC 38:1	PC 38:1	6.24765	pmol/mg tissue	+H+
Lung	CTRL	04	PC	PC 38:2	PC 38:2	13.4175	pmol/mg tissue	+H+
Lung	CTRL	04	PC	PC 38:3	PC 38:3	31.2033	pmol/mg tissue	+H+
Lung	CTRL	04	PC	PC 38:4	PC 16:0-22:4	141.725	pmol/mg tissue	+H+
Lung	CTRL	04	PC	PC 38:4	PC 18:0-20:4	496.648	pmol/mg tissue	+H+
Lung	CTRL	04	PC	PC 38:5	PC 16:0-22:5	44.8793	pmol/mg tissue	+H+
Lung	CTRL	04	PC	PC 38:5	PC 18:1-20:4	156.845	pmol/mg tissue	+H+
Lung	CTRL	04	PC	PC 38:6	PC 16:0-22:6	82.8485	pmol/mg tissue	+H+
Lung	CTRL	04	PC	PC 38:6	PC 18:2-20:4	54.7277	pmol/mg tissue	+H+
Lung	CTRL	04	PC	PC 39:1	PC 39:1	0.839976	pmol/mg tissue	+H+
Lung	CTRL	04	PC	PC 39:2	PC 39:2	0.365311	pmol/mg tissue	+H+
Lung	CTRL	04	PC	PC 39:4	PC 39:4	3.80974	pmol/mg tissue	+H+
Lung	CTRL	04	PC	PC 39:5	PC 39:5	3.92514	pmol/mg tissue	+H+
Lung	CTRL	04	PC	PC 39:6	PC 39:6	0.405901	pmol/mg tissue	+H+
Lung	CTRL	04	PC	PC 40:2	PC 40:2	1.45701	pmol/mg tissue	+H+
Lung	CTRL	04	PC	PC 40:3	PC 40:3	1.57711	pmol/mg tissue	+H+
Lung	CTRL	04	PC	PC 40:4	PC 40:4	40.5393	pmol/mg tissue	+H+
Lung	CTRL	04	PC	PC 40:5	PC 40:5	45.0005	pmol/mg tissue	+H+
Lung	CTRL	04	PC	PC 40:6	PC 18:0-22:6	38.9343	pmol/mg tissue	+H+
Lung	CTRL	04	PC	PC 40:7	PC 40:7	7.38226	pmol/mg tissue	+H+
Lung	CTRL	04	PC	PC 40:8	PC 40:8	13.3794	pmol/mg tissue	+H+
Lung	CTRL	04	PC	PC 41:5	PC 41:5	1.40395	pmol/mg tissue	+H+
Lung	CTRL	04	PC	PC 42:10	PC 42:10	2.87461	pmol/mg tissue	+H+
Lung	CTRL	04	PC	PC 42:4	PC 42:4	0.623032	pmol/mg tissue	+H+
Lung	CTRL	04	PC	PC 42:5	PC 42:5	1.46892	pmol/mg tissue	+H+
Lung	CTRL	04	PC	PC 42:6	PC 42:6	0.762434	pmol/mg tissue	+H+
Lung	CTRL	04	PC	PC 42:9	PC 42:9	0.937193	pmol/mg tissue	+H+
Lung	CTRL	04	PC O-	PC O-30:1	PC O-30:1	0.347584	pmol/mg tissue	+H+
Lung	CTRL	04	PC O-	PC O-32:0	PC O-16:0/16:0	70.2449	pmol/mg tissue	+H+
Lung	CTRL	04	PC O-	PC O-32:1	PC O-16:1/16:0	92.3698	pmol/mg tissue	+H+
Lung	CTRL	04	PC O-	PC O-32:2	PC O-32:2	4.12394	pmol/mg tissue	+H+
Lung	CTRL	04	PC O-	PC O-34:0	PC O-34:0	2.748	pmol/mg tissue	+H+
Lung	CTRL	04	PC O-	PC O-34:1	PC O-16:0/18:1	29.4671	pmol/mg tissue	+H+
Lung	CTRL	04	PC O-	PC O-34:1	PC O-18:1/16:0	54.8554	pmol/mg tissue	+H+
Lung	CTRL	04	PC O-	PC O-34:2	PC O-16:0/18:2	32.3209	pmol/mg tissue	+H+
Lung	CTRL	04	PC O-	PC O-34:3	PC O-34:3	3.27482	pmol/mg tissue	+H+
Lung	CTRL	04	PC O-	PC O-36:1	PC O-36:1	0.431732	pmol/mg tissue	+H+
Lung	CTRL	04	PC O-	PC O-36:2	PC O-16:2/20:0	2.74048	pmol/mg tissue	+H+
Lung	CTRL	04	PC O-	PC O-36:3	PC O-36:3	4.28388	pmol/mg tissue	+H+
Lung	CTRL	04	PC O-	PC O-36:4	PC O-16:0/20:4	63.3598	pmol/mg tissue	+H+
Lung	CTRL	04	PC O-	PC O-36:5	PC O-16:1/20:4	88.7678	pmol/mg tissue	+H+
Lung	CTRL	04	PC O-	PC O-38:4	PC O-18:0/20:4	16.5154	pmol/mg tissue	+H+
Lung	CTRL	04	PC O-	PC O-38:5	PC O-18:1/20:4	65.5036	pmol/mg tissue	+H+
Lung	CTRL	04	PC O-	PC O-38:6	PC O-18:2/20:4	17.4101	pmol/mg tissue	+H+
Lung	CTRL	04	PC O-	PC O-38:7	PC O-18:3/20:4	4.1191	pmol/mg tissue	+H+
Lung	CTRL	04	PC O-	PC O-40:4	PC O-40:4	1.00548	pmol/mg tissue	+H+
Lung	CTRL	04	PC O-	PC O-40:5	PC O-40:5	2.59178	pmol/mg tissue	+H+
Lung	CTRL	04	PC O-	PC O-40:6	PC O-40:6	0.75889	pmol/mg tissue	+H+
Lung	CTRL	04	PE	PE 34:1	PE 16:0-18:1	87.4833	pmol/mg tissue	-H+
Lung	CTRL	04	PE	PE 34:2	PE 16:0-18:2	43.4806	pmol/mg tissue	-H+
Lung	CTRL	04	PE	PE 35:2	PE 35:2	1.61384	pmol/mg tissue	-H+
Lung	CTRL	04	PE	PE 36:0	PE 36:0	0.902976	pmol/mg tissue	-H+
Lung	CTRL	04	PE	PE 36:1	PE 18:0-18:1	109.01	pmol/mg tissue	-H+
Lung	CTRL	04	PE	PE 36:2	PE 18:0-18:2	56.9945	pmol/mg tissue	-H+
Lung	CTRL	04	PE	PE 36:2	PE 18:1-18:1	50.9084	pmol/mg tissue	-H+
Lung	CTRL	04	PE	PE 36:3	PE 18:1-18:2	39.8838	pmol/mg tissue	-H+
Lung	CTRL	04	PE	PE 36:4	PE 16:0-20:4	161.818	pmol/mg tissue	-H+
Lung	CTRL	04	PE	PE 36:5	PE 16:1-20:4	16.3269	pmol/mg tissue	-H+
Lung	CTRL	04	PE	PE 37:4	PE 15:0-22:4	5.39245	pmol/mg tissue	-H+
Lung	CTRL	04	PE	PE 37:4	PE 17:0-20:4	2.86726	pmol/mg tissue	-H+
Lung	CTRL	04	PE	PE 37:5	PE 37:5	1.65396	pmol/mg tissue	-H+
Lung	CTRL	04	PE	PE 38:1	PE 18:0-20:1	2.61668	pmol/mg tissue	-H+
Lung	CTRL	04	PE	PE 38:2	PE 18:0-20:2	7.00423	pmol/mg tissue	-H+
Lung	CTRL	04	PE	PE 38:3	PE 18:0-20:3	22.0553	pmol/mg tissue	-H+
Lung	CTRL	04	PE	PE 38:4	PE 16:0-22:4	99.7232	pmol/mg tissue	-H+
Lung	CTRL	04	PE	PE 38:4	PE 18:0-20:4	479.291	pmol/mg tissue	-H+
Lung	CTRL	04	PE	PE 38:5	PE 16:1-22:4	23.3993	pmol/mg tissue	-H+
Lung	CTRL	04	PE	PE 38:5	PE 18:0-20:5	6.26629	pmol/mg tissue	-H+
Lung	CTRL	04	PE	PE 38:5	PE 18:1-20:4	153.647	pmol/mg tissue	-H+
Lung	CTRL	04	PE	PE 38:6	PE 16:0-22:6	58.4272	pmol/mg tissue	-H+
Lung	CTRL	04	PE	PE 38:7	PE 16:1-22:6	0.674154	pmol/mg tissue	-H+
Lung	CTRL	04	PE	PE 39:6	PE 17:0-22:6	0.988603	pmol/mg tissue	-H+
Lung	CTRL	04	PE	PE 39:7	PE 17:1-22:6	0.325694	pmol/mg tissue	-H+
Lung	CTRL	04	PE	PE 40:2	PE 40:2	2.36403	pmol/mg tissue	-H+
Lung	CTRL	04	PE	PE 40:4	PE 18:0-22:4	119.118	pmol/mg tissue	-H+
Lung	CTRL	04	PE	PE 40:5	PE 18:1-22:4	81.3017	pmol/mg tissue	-H+
Lung	CTRL	04	PE	PE 40:6	PE 18:0-22:6	24.8466	pmol/mg tissue	-H+
Lung	CTRL	04	PE	PE 40:6	PE 18:1-22:5	21.001	pmol/mg tissue	-H+
Lung	CTRL	04	PE	PE 40:6	PE 18:2-22:4	2.24667	pmol/mg tissue	-H+
Lung	CTRL	04	PE	PE 40:7	PE 40:7	20.158	pmol/mg tissue	-H+
Lung	CTRL	04	PE	PE 42:1	PE 42:1	0.338493	pmol/mg tissue	-H+
Lung	CTRL	04	PE	PE 42:4	PE 42:4	3.09678	pmol/mg tissue	-H+
Lung	CTRL	04	PE	PE 42:6	PE 42:6	2.2006	pmol/mg tissue	-H+
Lung	CTRL	04	PE	PE 42:9	PE 42:9	0.180074	pmol/mg tissue	-H+
Lung	CTRL	04	PE O-	PE O-32:1	PE O-32:1	4.23096	pmol/mg tissue	-H+
Lung	CTRL	04	PE O-	PE O-33:2	PE O-33:2	0.814226	pmol/mg tissue	-H+
Lung	CTRL	04	PE O-	PE O-34:2	PE O-16:1/18:1	199.049	pmol/mg tissue	-H+
Lung	CTRL	04	PE O-	PE O-34:3	PE O-16:1/18:2	22.7388	pmol/mg tissue	-H+
Lung	CTRL	04	PE O-	PE O-35:2	PE O-35:2	5.61591	pmol/mg tissue	-H+
Lung	CTRL	04	PE O-	PE O-36:2	PE O-18:1/18:1	49.4747	pmol/mg tissue	-H+
Lung	CTRL	04	PE O-	PE O-36:3	PE O-18:2/18:1	84.2635	pmol/mg tissue	-H+
Lung	CTRL	04	PE O-	PE O-36:4	PE O-18:2/18:2	44.6734	pmol/mg tissue	-H+
Lung	CTRL	04	PE O-	PE O-36:5	PE O-16:1/20:4	795.894	pmol/mg tissue	-H+
Lung	CTRL	04	PE O-	PE O-37:2	PE O-37:2	0.166237	pmol/mg tissue	-H+
Lung	CTRL	04	PE O-	PE O-37:5	PE O-37:5	47.2886	pmol/mg tissue	-H+
Lung	CTRL	04	PE O-	PE O-38:4	PE O-38:4	33.875	pmol/mg tissue	-H+
Lung	CTRL	04	PE O-	PE O-38:5	PE O-16:1/22:4	735.734	pmol/mg tissue	-H+
Lung	CTRL	04	PE O-	PE O-38:5	PE O-18:1/20:4	137.504	pmol/mg tissue	-H+
Lung	CTRL	04	PE O-	PE O-38:6	PE O-16:1/22:5	182.334	pmol/mg tissue	-H+
Lung	CTRL	04	PE O-	PE O-38:6	PE O-18:2/20:4	235.687	pmol/mg tissue	-H+
Lung	CTRL	04	PE O-	PE O-38:7	PE O-16:1/22:6	163.587	pmol/mg tissue	-H+
Lung	CTRL	04	PE O-	PE O-38:7	PE O-18:3/20:4	4.3076	pmol/mg tissue	-H+
Lung	CTRL	04	PE O-	PE O-39:5	PE O-19:1/20:4	22.8315	pmol/mg tissue	-H+
Lung	CTRL	04	PE O-	PE O-39:6	PE O-39:6	6.04763	pmol/mg tissue	-H+
Lung	CTRL	04	PE O-	PE O-40:5	PE O-18:1/22:4	137.784	pmol/mg tissue	-H+
Lung	CTRL	04	PE O-	PE O-40:5	PE O-20:1/20:4	13.2515	pmol/mg tissue	-H+
Lung	CTRL	04	PE O-	PE O-40:6	PE O-18:0/22:6	2.70141	pmol/mg tissue	-H+
Lung	CTRL	04	PE O-	PE O-40:6	PE O-18:1/22:5	6.30995	pmol/mg tissue	-H+
Lung	CTRL	04	PE O-	PE O-40:6	PE O-18:2/22:4	136.079	pmol/mg tissue	-H+
Lung	CTRL	04	PE O-	PE O-40:7	PE O-18:1/22:6	95.504	pmol/mg tissue	-H+
Lung	CTRL	04	PE O-	PE O-40:7	PE O-18:2/22:5	1.24669	pmol/mg tissue	-H+
Lung	CTRL	04	PE O-	PE O-40:8	PE O-18:2/22:6	38.373	pmol/mg tissue	-H+
Lung	CTRL	04	PE O-	PE O-42:8	PE O-42:8	0.723297	pmol/mg tissue	-H+
Lung	CTRL	04	PG	PG 30:0	PG 14:0-16:0	12.1043	pmol/mg tissue	-H+
Lung	CTRL	04	PG	PG 32:0	PG 16:0-16:0	279.639	pmol/mg tissue	-H+
Lung	CTRL	04	PG	PG 32:1	PG 16:0-16:1	94.6315	pmol/mg tissue	-H+
Lung	CTRL	04	PG	PG 33:0	PG 16:0-17:0	1.9201	pmol/mg tissue	-H+
Lung	CTRL	04	PG	PG 34:0	PG 16:0-18:0	13.9858	pmol/mg tissue	-H+
Lung	CTRL	04	PG	PG 34:1	PG 16:0-18:1	245.827	pmol/mg tissue	-H+
Lung	CTRL	04	PG	PG 34:2	PG 16:0-18:2	143.188	pmol/mg tissue	-H+
Lung	CTRL	04	PG	PG 34:2	PG 16:1-18:1	20.733	pmol/mg tissue	-H+
Lung	CTRL	04	PG	PG 36:1	PG 18:0-18:1	28.0828	pmol/mg tissue	-H+
Lung	CTRL	04	PG	PG 36:2	PG 18:0-18:2	32.7871	pmol/mg tissue	-H+
Lung	CTRL	04	PG	PG 36:2	PG 18:1-18:1	33.8186	pmol/mg tissue	-H+
Lung	CTRL	04	PG	PG 36:3	PG 18:1-18:2	56.9677	pmol/mg tissue	-H+
Lung	CTRL	04	PG	PG 36:4	PG 16:0-20:4	92.1298	pmol/mg tissue	-H+
Lung	CTRL	04	PG	PG 36:4	PG 16:1-20:3	0.43098	pmol/mg tissue	-H+
Lung	CTRL	04	PG	PG 38:3	PG 18:0-20:3	0.506258	pmol/mg tissue	-H+
Lung	CTRL	04	PG	PG 38:3	PG 18:1-20:2	0.0570634	pmol/mg tissue	-H+
Lung	CTRL	04	PG	PG 38:4	PG 18:0-20:4	25.0291	pmol/mg tissue	-H+
Lung	CTRL	04	PG	PG 38:4	PG 18:1-20:3	3.31251	pmol/mg tissue	-H+
Lung	CTRL	04	PG	PG 38:5	PG 18:1-20:4	29.3105	pmol/mg tissue	-H+
Lung	CTRL	04	PG	PG 38:6	PG 16:0-22:6	26.4763	pmol/mg tissue	-H+
Lung	CTRL	04	PG	PG 40:6	PG 18:0-22:6	9.33434	pmol/mg tissue	-H+
Lung	CTRL	04	PG	PG 40:8	PG 18:2-22:6	3.7649	pmol/mg tissue	-H+
Lung	CTRL	04	PG	PG 40:8	PG 20:4-20:4	1.76522	pmol/mg tissue	-H+
Lung	CTRL	04	PI	PI 30:0	PI 30:0	0.0233651	pmol/mg tissue	-H+
Lung	CTRL	04	PI	PI 32:0	PI 16:0-16:0	4.16681	pmol/mg tissue	-H+
Lung	CTRL	04	PI	PI 32:1	PI 16:0-16:1	2.90242	pmol/mg tissue	-H+
Lung	CTRL	04	PI	PI 32:2	PI 32:2	0.348843	pmol/mg tissue	-H+
Lung	CTRL	04	PI	PI 33:0	PI 33:0	0.222765	pmol/mg tissue	-H+
Lung	CTRL	04	PI	PI 33:1	PI 33:1	0.218486	pmol/mg tissue	-H+
Lung	CTRL	04	PI	PI 34:0	PI 16:0-18:0	21.4359	pmol/mg tissue	-H+
Lung	CTRL	04	PI	PI 34:1	PI 16:0-18:1	27.3595	pmol/mg tissue	-H+
Lung	CTRL	04	PI	PI 34:1	PI 16:1-18:0	12.5956	pmol/mg tissue	-H+
Lung	CTRL	04	PI	PI 34:2	PI 16:0-18:2	16.6258	pmol/mg tissue	-H+
Lung	CTRL	04	PI	PI 34:2	PI 16:1-18:1	2.82122	pmol/mg tissue	-H+
Lung	CTRL	04	PI	PI 34:2	PI 16:2-18:0	1.40148	pmol/mg tissue	-H+
Lung	CTRL	04	PI	PI 34:3	PI 34:3	1.09006	pmol/mg tissue	-H+
Lung	CTRL	04	PI	PI 34:4	PI 34:4	0.0725329	pmol/mg tissue	-H+
Lung	CTRL	04	PI	PI 35:0	PI 35:0	0.0175202	pmol/mg tissue	-H+
Lung	CTRL	04	PI	PI 35:1	PI 17:0-18:1	0.406783	pmol/mg tissue	-H+
Lung	CTRL	04	PI	PI 35:2	PI 17:0-18:2	0.293671	pmol/mg tissue	-H+
Lung	CTRL	04	PI	PI 35:3	PI 35:3	0.0154092	pmol/mg tissue	-H+
Lung	CTRL	04	PI	PI 35:4	PI 15:0-20:4	0.0410379	pmol/mg tissue	-H+
Lung	CTRL	04	PI	PI 36:1	PI 18:0-18:1	17.8984	pmol/mg tissue	-H+
Lung	CTRL	04	PI	PI 36:2	PI 18:0-18:2	27.9188	pmol/mg tissue	-H+
Lung	CTRL	04	PI	PI 36:2	PI 18:1-18:1	12.8235	pmol/mg tissue	-H+
Lung	CTRL	04	PI	PI 36:3	PI 16:0-20:3	2.81712	pmol/mg tissue	-H+
Lung	CTRL	04	PI	PI 36:3	PI 18:0-18:3	0.525076	pmol/mg tissue	-H+
Lung	CTRL	04	PI	PI 36:3	PI 18:1-18:2	15.3981	pmol/mg tissue	-H+
Lung	CTRL	04	PI	PI 36:4	PI 16:0-20:4	57.7643	pmol/mg tissue	-H+
Lung	CTRL	04	PI	PI 36:5	PI 36:5	1.39776	pmol/mg tissue	-H+
Lung	CTRL	04	PI	PI 37:2	PI 37:2	0.0538592	pmol/mg tissue	-H+
Lung	CTRL	04	PI	PI 37:6	PI 37:6	0.0295365	pmol/mg tissue	-H+
Lung	CTRL	04	PI	PI 38:2	PI 18:0-20:2	0.498744	pmol/mg tissue	-H+
Lung	CTRL	04	PI	PI 38:3	PI 18:0-20:3	5.35307	pmol/mg tissue	-H+
Lung	CTRL	04	PI	PI 38:4	PI 16:0-22:4	12.3338	pmol/mg tissue	-H+
Lung	CTRL	04	PI	PI 38:4	PI 18:0-20:4	339.713	pmol/mg tissue	-H+
Lung	CTRL	04	PI	PI 38:4	PI 18:1-20:3	4.08444	pmol/mg tissue	-H+
Lung	CTRL	04	PI	PI 38:5	PI 16:0-22:5	7.31347	pmol/mg tissue	-H+
Lung	CTRL	04	PI	PI 38:5	PI 18:0-20:5	1.08091	pmol/mg tissue	-H+
Lung	CTRL	04	PI	PI 38:5	PI 18:1-20:4	61.3406	pmol/mg tissue	-H+
Lung	CTRL	04	PI	PI 38:6	PI 16:0-22:6	12.0207	pmol/mg tissue	-H+
Lung	CTRL	04	PI	PI 38:6	PI 18:2-20:4	4.04831	pmol/mg tissue	-H+
Lung	CTRL	04	PI	PI 39:4	PI 19:0-20:4	1.33323	pmol/mg tissue	-H+
Lung	CTRL	04	PI	PI 39:5	PI 39:5	0.162919	pmol/mg tissue	-H+
Lung	CTRL	04	PI	PI 39:6	PI 39:6	0.0548088	pmol/mg tissue	-H+
Lung	CTRL	04	PI	PI 40:3	PI 40:3	0.143124	pmol/mg tissue	-H+
Lung	CTRL	04	PI	PI 40:4	PI 18:0-22:4	15.2341	pmol/mg tissue	-H+
Lung	CTRL	04	PI	PI 40:5	PI 18:0-22:5	6.39641	pmol/mg tissue	-H+
Lung	CTRL	04	PI	PI 40:5	PI 18:1-22:4	3.9011	pmol/mg tissue	-H+
Lung	CTRL	04	PI	PI 40:6	PI 18:0-22:6	5.70661	pmol/mg tissue	-H+
Lung	CTRL	04	PI	PI 40:6	PI 18:1-22:5	1.12461	pmol/mg tissue	-H+
Lung	CTRL	04	PI	PI 40:6	PI 20:2-20:4	1.32177	pmol/mg tissue	-H+
Lung	CTRL	04	PI	PI 42:5	PI 42:5	0.0580136	pmol/mg tissue	-H+
Lung	CTRL	04	PS	PS 32:0	PS 16:0-16:0	2.64504	pmol/mg tissue	-H+
Lung	CTRL	04	PS	PS 32:1	PS 16:0-16:1	1.53915	pmol/mg tissue	-H+
Lung	CTRL	04	PS	PS 34:0	PS 16:0-18:0	4.4023	pmol/mg tissue	-H+
Lung	CTRL	04	PS	PS 34:1	PS 16:0-18:1	16.6794	pmol/mg tissue	-H+
Lung	CTRL	04	PS	PS 34:1	PS 16:1-18:0	23.3579	pmol/mg tissue	-H+
Lung	CTRL	04	PS	PS 34:2	PS 16:0-18:2	3.86009	pmol/mg tissue	-H+
Lung	CTRL	04	PS	PS 34:2	PS 16:1-18:1	1.4936	pmol/mg tissue	-H+
Lung	CTRL	04	PS	PS 34:2	PS 16:2-18:0	1.48205	pmol/mg tissue	-H+
Lung	CTRL	04	PS	PS 35:0	PS 17:0-18:0	5.8654	pmol/mg tissue	-H+
Lung	CTRL	04	PS	PS 35:1	PS 17:0-18:1	8.07796	pmol/mg tissue	-H+
Lung	CTRL	04	PS	PS 35:1	PS 17:1-18:0	1.54828	pmol/mg tissue	-H+
Lung	CTRL	04	PS	PS 35:2	PS 17:0-18:2	0.49595	pmol/mg tissue	-H+
Lung	CTRL	04	PS	PS 36:0	PS 18:0-18:0	2.52256	pmol/mg tissue	-H+
Lung	CTRL	04	PS	PS 36:1	PS 18:0-18:1	687.011	pmol/mg tissue	-H+
Lung	CTRL	04	PS	PS 36:2	PS 18:0-18:2	77.0195	pmol/mg tissue	-H+
Lung	CTRL	04	PS	PS 36:2	PS 18:1-18:1	43.3465	pmol/mg tissue	-H+
Lung	CTRL	04	PS	PS 36:3	PS 18:1-18:2	7.75253	pmol/mg tissue	-H+
Lung	CTRL	04	PS	PS 36:4	PS 16:0-20:4	4.89995	pmol/mg tissue	-H+
Lung	CTRL	04	PS	PS 37:0	PS 18:0-19:0	5.10459	pmol/mg tissue	-H+
Lung	CTRL	04	PS	PS 37:1	PS 18:0-19:1	5.29452	pmol/mg tissue	-H+
Lung	CTRL	04	PS	PS 37:1	PS 18:1-19:0	10.2227	pmol/mg tissue	-H+
Lung	CTRL	04	PS	PS 37:2	PS 18:2-19:0	1.53059	pmol/mg tissue	-H+
Lung	CTRL	04	PS	PS 38:1	PS 18:0-20:1	5.97559	pmol/mg tissue	-H+
Lung	CTRL	04	PS	PS 38:1	PS 18:1-20:0	15.4811	pmol/mg tissue	-H+
Lung	CTRL	04	PS	PS 38:2	PS 18:0-20:2	8.34949	pmol/mg tissue	-H+
Lung	CTRL	04	PS	PS 38:2	PS 18:1-20:1	15.5791	pmol/mg tissue	-H+
Lung	CTRL	04	PS	PS 38:3	PS 18:0-20:3	37.9207	pmol/mg tissue	-H+
Lung	CTRL	04	PS	PS 38:3	PS 18:1-20:2	2.59957	pmol/mg tissue	-H+
Lung	CTRL	04	PS	PS 38:4	PS 16:0-22:4	6.2416	pmol/mg tissue	-H+
Lung	CTRL	04	PS	PS 38:4	PS 18:0-20:4	322.196	pmol/mg tissue	-H+
Lung	CTRL	04	PS	PS 38:4	PS 18:1-20:3	6.24211	pmol/mg tissue	-H+
Lung	CTRL	04	PS	PS 38:5	PS 18:1-20:4	12.8815	pmol/mg tissue	-H+
Lung	CTRL	04	PS	PS 39:4	PS 17:0-22:4	1.40199	pmol/mg tissue	-H+
Lung	CTRL	04	PS	PS 39:4	PS 19:0-20:4	3.78597	pmol/mg tissue	-H+
Lung	CTRL	04	PS	PS 40:1	PS 18:0-22:1	1.56117	pmol/mg tissue	-H+
Lung	CTRL	04	PS	PS 40:1	PS 18:1-22:0	16.5291	pmol/mg tissue	-H+
Lung	CTRL	04	PS	PS 40:2	PS 18:1-22:1	25.3816	pmol/mg tissue	-H+
Lung	CTRL	04	PS	PS 40:3	PS 18:1-22:2	9.33342	pmol/mg tissue	-H+
Lung	CTRL	04	PS	PS 40:4	PS 18:0-22:4	189.593	pmol/mg tissue	-H+
Lung	CTRL	04	PS	PS 40:5	PS 18:0-22:5	48.5606	pmol/mg tissue	-H+
Lung	CTRL	04	PS	PS 40:5	PS 18:1-22:4	12.3177	pmol/mg tissue	-H+
Lung	CTRL	04	PS	PS 40:6	PS 18:0-22:6	49.0356	pmol/mg tissue	-H+
Lung	CTRL	04	PS	PS 40:6	PS 18:1-22:5	4.81347	pmol/mg tissue	-H+
Lung	CTRL	04	PS	PS 41:4	PS 19:0-22:4	3.57876	pmol/mg tissue	-H+
Lung	CTRL	04	SM	SM 33:1;2	SM 18:1;2/15:0	1.85108	pmol/mg tissue	+H+
Lung	CTRL	04	SM	SM 34:0;2	SM 34:0;2	19.5263	pmol/mg tissue	+H+
Lung	CTRL	04	SM	SM 34:1;2	SM 18:1;2/16:0	650.219	pmol/mg tissue	+H+
Lung	CTRL	04	SM	SM 34:2;2	SM 18:1;2/16:1	15.1055	pmol/mg tissue	+H+
Lung	CTRL	04	SM	SM 34:2;2	SM 18:2;2/16:0	1.69854	pmol/mg tissue	+H+
Lung	CTRL	04	SM	SM 36:0;2	SM 36:0;2	4.78859	pmol/mg tissue	+H+
Lung	CTRL	04	SM	SM 36:1;2	SM 18:1;2/18:0	80.4281	pmol/mg tissue	+H+
Lung	CTRL	04	SM	SM 36:2;2	SM 18:1;2/18:1	0.795145	pmol/mg tissue	+H+
Lung	CTRL	04	SM	SM 36:2;2	SM 20:1;2/16:1	1.45971	pmol/mg tissue	+H+
Lung	CTRL	04	SM	SM 37:1;2	SM 18:1;2/19:0	0.578958	pmol/mg tissue	+H+
Lung	CTRL	04	SM	SM 38:0;2	SM 38:0;2	1.14144	pmol/mg tissue	+H+
Lung	CTRL	04	SM	SM 38:1;2	SM 18:1;2/20:0	71.9684	pmol/mg tissue	+H+
Lung	CTRL	04	SM	SM 38:2;2	SM 18:1;2/20:1	9.69247	pmol/mg tissue	+H+
Lung	CTRL	04	SM	SM 39:1;2	SM 18:1;2/21:0	0.694501	pmol/mg tissue	+H+
Lung	CTRL	04	SM	SM 40:1;2	SM 18:1;2/22:0	131.064	pmol/mg tissue	+H+
Lung	CTRL	04	SM	SM 40:2;2	SM 18:1;2/22:1	76.0845	pmol/mg tissue	+H+
Lung	CTRL	04	SM	SM 40:2;2	SM 18:2;2/22:0	11.0726	pmol/mg tissue	+H+
Lung	CTRL	04	SM	SM 41:1;2	SM 18:1;2/23:0	12.1671	pmol/mg tissue	+H+
Lung	CTRL	04	SM	SM 41:2;2	SM 18:1;2/23:1	8.01433	pmol/mg tissue	+H+
Lung	CTRL	04	SM	SM 42:1;2	SM 18:1;2/24:0	182.787	pmol/mg tissue	+H+
Lung	CTRL	04	SM	SM 42:2;2	SM 18:1;2/24:1	325.346	pmol/mg tissue	+H+
Lung	CTRL	04	SM	SM 42:2;2	SM 18:2;2/24:0	25.7994	pmol/mg tissue	+H+
Lung	CTRL	04	SM	SM 43:1;2	SM 43:1;2	1.4106	pmol/mg tissue	+H+
Lung	CTRL	04	SM	SM 43:2;2	SM 43:2;2	1.35396	pmol/mg tissue	+H+
Lung	CTRL	04	SM	SM 44:2;2	SM 44:2;2	0.542705	pmol/mg tissue	+H+
Lung	CTRL	04	ST	Cholesterol	Cholesterol	8911.33	pmol/mg tissue	+H+ -H2O
Lung	CTRL	04	TAG	TAG 48:0	TAG 48:0	72.846	pmol/mg tissue	+NH4+
Lung	CTRL	04	TAG	TAG 48:1	TAG 48:1	121.192	pmol/mg tissue	+NH4+
Lung	CTRL	04	TAG	TAG 48:2	TAG 48:2	107.79	pmol/mg tissue	+NH4+
Lung	CTRL	04	TAG	TAG 48:3	TAG 48:3	32.3088	pmol/mg tissue	+NH4+
Lung	CTRL	04	TAG	TAG 49:0	TAG 49:0	2.01531	pmol/mg tissue	+NH4+
Lung	CTRL	04	TAG	TAG 49:1	TAG 49:1	20.4321	pmol/mg tissue	+NH4+
Lung	CTRL	04	TAG	TAG 49:2	TAG 49:2	24.434	pmol/mg tissue	+NH4+
Lung	CTRL	04	TAG	TAG 49:3	TAG 49:3	8.34064	pmol/mg tissue	+NH4+
Lung	CTRL	04	TAG	TAG 50:0	TAG 50:0	14.6619	pmol/mg tissue	+NH4+
Lung	CTRL	04	TAG	TAG 50:1	TAG 50:1	621.71	pmol/mg tissue	+NH4+
Lung	CTRL	04	TAG	TAG 50:2	TAG 50:2	985.456	pmol/mg tissue	+NH4+
Lung	CTRL	04	TAG	TAG 50:3	TAG 50:3	484.032	pmol/mg tissue	+NH4+
Lung	CTRL	04	TAG	TAG 50:4	TAG 50:4	102.165	pmol/mg tissue	+NH4+
Lung	CTRL	04	TAG	TAG 51:0	TAG 51:0	0.225116	pmol/mg tissue	+NH4+
Lung	CTRL	04	TAG	TAG 51:2	TAG 51:2	54.875	pmol/mg tissue	+NH4+
Lung	CTRL	04	TAG	TAG 51:3	TAG 51:3	51.9689	pmol/mg tissue	+NH4+
Lung	CTRL	04	TAG	TAG 51:4	TAG 51:4	18.6301	pmol/mg tissue	+NH4+
Lung	CTRL	04	TAG	TAG 52:0	TAG 52:0	2.15751	pmol/mg tissue	+NH4+
Lung	CTRL	04	TAG	TAG 52:1	TAG 52:1	110.462	pmol/mg tissue	+NH4+
Lung	CTRL	04	TAG	TAG 52:2	TAG 52:2	1309.57	pmol/mg tissue	+NH4+
Lung	CTRL	04	TAG	TAG 52:3	TAG 52:3	2680.66	pmol/mg tissue	+NH4+
Lung	CTRL	04	TAG	TAG 52:4	TAG 52:4	1400.26	pmol/mg tissue	+NH4+
Lung	CTRL	04	TAG	TAG 52:5	TAG 52:5	258.981	pmol/mg tissue	+NH4+
Lung	CTRL	04	TAG	TAG 52:6	TAG 52:6	21.5058	pmol/mg tissue	+NH4+
Lung	CTRL	04	TAG	TAG 53:2	TAG 53:2	26.1701	pmol/mg tissue	+NH4+
Lung	CTRL	04	TAG	TAG 53:3	TAG 53:3	53.0994	pmol/mg tissue	+NH4+
Lung	CTRL	04	TAG	TAG 53:4	TAG 53:4	40.9042	pmol/mg tissue	+NH4+
Lung	CTRL	04	TAG	TAG 53:5	TAG 53:5	14.5248	pmol/mg tissue	+NH4+
Lung	CTRL	04	TAG	TAG 54:2	TAG 54:2	162.61	pmol/mg tissue	+NH4+
Lung	CTRL	04	TAG	TAG 54:4	TAG 54:4	1946.56	pmol/mg tissue	+NH4+
Lung	CTRL	04	TAG	TAG 54:5	TAG 54:5	1408.7	pmol/mg tissue	+NH4+
Lung	CTRL	04	TAG	TAG 54:6	TAG 54:6	444.412	pmol/mg tissue	+NH4+
Lung	CTRL	04	TAG	TAG 54:7	TAG 54:7	44.0979	pmol/mg tissue	+NH4+
Lung	CTRL	04	TAG	TAG 55:2	TAG 55:2	4.29188	pmol/mg tissue	+NH4+
Lung	CTRL	04	TAG	TAG 55:3	TAG 55:3	12.1823	pmol/mg tissue	+NH4+
Lung	CTRL	04	TAG	TAG 55:4	TAG 55:4	11.745	pmol/mg tissue	+NH4+
Lung	CTRL	04	TAG	TAG 55:5	TAG 55:5	8.99465	pmol/mg tissue	+NH4+
Lung	CTRL	04	TAG	TAG 56:2	TAG 56:2	8.59472	pmol/mg tissue	+NH4+
Lung	CTRL	04	TAG	TAG 56:3	TAG 56:3	36.6199	pmol/mg tissue	+NH4+
Lung	CTRL	04	TAG	TAG 56:4	TAG 56:4	62.5144	pmol/mg tissue	+NH4+
Lung	CTRL	04	TAG	TAG 56:5	TAG 56:5	83.3151	pmol/mg tissue	+NH4+
Lung	CTRL	04	TAG	TAG 56:6	TAG 56:6	125.835	pmol/mg tissue	+NH4+
Lung	CTRL	04	TAG	TAG 56:7	TAG 56:7	116.258	pmol/mg tissue	+NH4+
Lung	CTRL	04	TAG	TAG 56:8	TAG 56:8	44.3148	pmol/mg tissue	+NH4+
Lung	CTRL	04	TAG	TAG 56:9	TAG 56:9	3.93001	pmol/mg tissue	+NH4+
Lung	CTRL	04	TAG	TAG 57:7	TAG 57:7	1.50865	pmol/mg tissue	+NH4+
Lung	CTRL	04	TAG	TAG 58:1	TAG 58:1	0.203549	pmol/mg tissue	+NH4+
Lung	CTRL	04	TAG	TAG 58:10	TAG 58:10	4.29309	pmol/mg tissue	+NH4+
Lung	CTRL	04	TAG	TAG 58:2	TAG 58:2	1.99606	pmol/mg tissue	+NH4+
Lung	CTRL	04	TAG	TAG 58:4	TAG 58:4	5.8934	pmol/mg tissue	+NH4+
Lung	CTRL	04	TAG	TAG 58:5	TAG 58:5	6.44659	pmol/mg tissue	+NH4+
Lung	CTRL	04	TAG	TAG 58:6	TAG 58:6	16.4488	pmol/mg tissue	+NH4+
Lung	CTRL	04	TAG	TAG 58:7	TAG 58:7	26.6931	pmol/mg tissue	+NH4+
Lung	CTRL	04	TAG	TAG 58:8	TAG 58:8	23.0335	pmol/mg tissue	+NH4+
Lung	CTRL	04	TAG	TAG 58:9	TAG 58:9	13.327	pmol/mg tissue	+NH4+
Lung	CTRL	04	TAG	TAG 60:10	TAG 60:10	0.858404	pmol/mg tissue	+NH4+
Lung	CTRL	04	TAG	TAG 60:7	TAG 60:7	0.712625	pmol/mg tissue	+NH4+
Lung	CTRL	04	TAG	TAG 60:8	TAG 60:8	1.36716	pmol/mg tissue	+NH4+
Lung	CTRL	05	ACar	ACar 16:0	ACar 16:0	2.30485	pmol/mg tissue	+H+
Lung	CTRL	05	ACar	ACar 16:1	ACar 16:1	0.394594	pmol/mg tissue	+H+
Lung	CTRL	05	ACar	ACar 18:0	ACar 18:0	1.05571	pmol/mg tissue	+H+
Lung	CTRL	05	ACar	ACar 18:1	ACar 18:1	1.09473	pmol/mg tissue	+H+
Lung	CTRL	05	CE	CE 15:0	CE 15:0	6.81594	pmol/mg tissue	+NH4+
Lung	CTRL	05	CE	CE 16:0	CE 16:0	27.179	pmol/mg tissue	+NH4+
Lung	CTRL	05	CE	CE 18:1	CE 18:1	11.9593	pmol/mg tissue	+NH4+
Lung	CTRL	05	CE	CE 20:4	CE 20:4	61.2339	pmol/mg tissue	+NH4+
Lung	CTRL	05	CL	CL 68:5	CL 68:5	0.41145	pmol/mg tissue	-2H+
Lung	CTRL	05	CL	CL 68:6	CL 68:6	0.610508	pmol/mg tissue	-2H+
Lung	CTRL	05	CL	CL 70:4	CL 70:4	0.231534	pmol/mg tissue	-2H+
Lung	CTRL	05	CL	CL 70:5	CL 70:5	0.681044	pmol/mg tissue	-2H+
Lung	CTRL	05	CL	CL 70:6	CL 70:6	2.66805	pmol/mg tissue	-2H+
Lung	CTRL	05	CL	CL 70:7	CL 70:7	2.38788	pmol/mg tissue	-2H+
Lung	CTRL	05	CL	CL 72:7	CL 72:7	6.97829	pmol/mg tissue	-2H+
Lung	CTRL	05	CL	CL 72:8	CL 72:8	12.743	pmol/mg tissue	-2H+
Lung	CTRL	05	CL	CL 74:8	CL 74:8	1.06159	pmol/mg tissue	-2H+
Lung	CTRL	05	CL	CL 74:9	CL 74:9	1.76901	pmol/mg tissue	-2H+
Lung	CTRL	05	Cer	Cer 32:1;2	Cer 16:1;2/16:0	0.0497731	pmol/mg tissue	+HCOO-
Lung	CTRL	05	Cer	Cer 33:1;2	Cer 17:1;2/16:0	0.0218297	pmol/mg tissue	+HCOO-
Lung	CTRL	05	Cer	Cer 34:0;2	Cer 18:0;2/16:0	0.296913	pmol/mg tissue	+HCOO-
Lung	CTRL	05	Cer	Cer 34:1;2	Cer 18:1;2/16:0	6.69601	pmol/mg tissue	+HCOO-
Lung	CTRL	05	Cer	Cer 34:2;2	Cer 18:2;2/16:0	0.39726	pmol/mg tissue	+HCOO-
Lung	CTRL	05	Cer	Cer 36:0;2	Cer 18:0;2/18:0	0.0677164	pmol/mg tissue	+HCOO-
Lung	CTRL	05	Cer	Cer 36:1;2	Cer 18:1;2/18:0	1.25404	pmol/mg tissue	+HCOO-
Lung	CTRL	05	Cer	Cer 36:2;2	Cer 18:2;2/18:0	0.0888022	pmol/mg tissue	+HCOO-
Lung	CTRL	05	Cer	Cer 37:1;2	Cer 18:1;2/19:0	0.0323721	pmol/mg tissue	+HCOO-
Lung	CTRL	05	Cer	Cer 38:1;2	Cer 18:1;2/20:0	0.718678	pmol/mg tissue	+HCOO-
Lung	CTRL	05	Cer	Cer 39:1;2	Cer 18:1;2/21:0	0.0196931	pmol/mg tissue	+HCOO-
Lung	CTRL	05	Cer	Cer 40:0;2	Cer 18:0;2/22:0	0.19108	pmol/mg tissue	+HCOO-
Lung	CTRL	05	Cer	Cer 40:1;2	Cer 18:1;2/22:0	2.23161	pmol/mg tissue	+HCOO-
Lung	CTRL	05	Cer	Cer 40:2;2	Cer 18:1;2/22:1	0.574628	pmol/mg tissue	+HCOO-
Lung	CTRL	05	Cer	Cer 40:2;2	Cer 18:2;2/22:0	0.858323	pmol/mg tissue	+HCOO-
Lung	CTRL	05	Cer	Cer 41:0;2	Cer 41:0;2	0.047893	pmol/mg tissue	+HCOO-
Lung	CTRL	05	Cer	Cer 41:1;2	Cer 18:1;2/23:0	0.925647	pmol/mg tissue	+HCOO-
Lung	CTRL	05	Cer	Cer 41:2;2	Cer 17:1;2/24:1	0.0822574	pmol/mg tissue	+HCOO-
Lung	CTRL	05	Cer	Cer 41:2;2	Cer 18:1;2/23:1	0.195827	pmol/mg tissue	+HCOO-
Lung	CTRL	05	Cer	Cer 42:0;2	Cer 18:0;2/24:0	0.671888	pmol/mg tissue	+HCOO-
Lung	CTRL	05	Cer	Cer 42:1;2	Cer 18:0;2/24:1	0.0504605	pmol/mg tissue	+HCOO-
Lung	CTRL	05	Cer	Cer 42:1;2	Cer 18:1;2/24:0	7.98882	pmol/mg tissue	+HCOO-
Lung	CTRL	05	Cer	Cer 42:2;2	Cer 18:0;2/24:2	0.497199	pmol/mg tissue	+HCOO-
Lung	CTRL	05	Cer	Cer 42:2;2	Cer 18:1;2/24:1	5.13829	pmol/mg tissue	+HCOO-
Lung	CTRL	05	Cer	Cer 42:2;2	Cer 18:2;2/24:0	3.04103	pmol/mg tissue	+HCOO-
Lung	CTRL	05	Cer	Cer 44:2;2	Cer 44:2;2	0.154805	pmol/mg tissue	+HCOO-
Lung	CTRL	05	DAG	DAG 30:0	DAG 14:0-16:0	4.82192	pmol/mg tissue	+HCOO-
Lung	CTRL	05	DAG	DAG 30:1	DAG 30:1	1.28774	pmol/mg tissue	+HCOO-
Lung	CTRL	05	DAG	DAG 31:1	DAG 15:0-16:1	0.473609	pmol/mg tissue	+HCOO-
Lung	CTRL	05	DAG	DAG 32:0	DAG 16:0-16:0	46.6207	pmol/mg tissue	+HCOO-
Lung	CTRL	05	DAG	DAG 32:1	DAG 16:0-16:1	23.7111	pmol/mg tissue	+HCOO-
Lung	CTRL	05	DAG	DAG 32:2	DAG 32:2	9.41099	pmol/mg tissue	+HCOO-
Lung	CTRL	05	DAG	DAG 33:0	DAG 33:0	2.94666	pmol/mg tissue	+HCOO-
Lung	CTRL	05	DAG	DAG 33:2	DAG 33:2	3.09901	pmol/mg tissue	+HCOO-
Lung	CTRL	05	DAG	DAG 34:0	DAG 16:0-18:0	12.3094	pmol/mg tissue	+HCOO-
Lung	CTRL	05	DAG	DAG 34:1	DAG 16:0-18:1	159.892	pmol/mg tissue	+HCOO-
Lung	CTRL	05	DAG	DAG 34:1	DAG 16:1-18:0	2.10732	pmol/mg tissue	+HCOO-
Lung	CTRL	05	DAG	DAG 34:2	DAG 16:0-18:2	176.028	pmol/mg tissue	+HCOO-
Lung	CTRL	05	DAG	DAG 34:2	DAG 16:1-18:1	12.4355	pmol/mg tissue	+HCOO-
Lung	CTRL	05	DAG	DAG 34:3	DAG 16:0-18:3	3.48389	pmol/mg tissue	+HCOO-
Lung	CTRL	05	DAG	DAG 34:3	DAG 16:1-18:2	19.1752	pmol/mg tissue	+HCOO-
Lung	CTRL	05	DAG	DAG 34:4	DAG 34:4	1.08893	pmol/mg tissue	+HCOO-
Lung	CTRL	05	DAG	DAG 35:0	DAG 17:0-18:0	0.119801	pmol/mg tissue	+HCOO-
Lung	CTRL	05	DAG	DAG 35:2	DAG 17:0-18:2	8.50922	pmol/mg tissue	+HCOO-
Lung	CTRL	05	DAG	DAG 36:0	DAG 36:0	1.88971	pmol/mg tissue	+HCOO-
Lung	CTRL	05	DAG	DAG 36:1	DAG 18:0-18:1	25.2684	pmol/mg tissue	+HCOO-
Lung	CTRL	05	DAG	DAG 36:2	DAG 18:1-18:1	170.762	pmol/mg tissue	+HCOO-
Lung	CTRL	05	DAG	DAG 36:3	DAG 16:0-20:3	2.67771	pmol/mg tissue	+HCOO-
Lung	CTRL	05	DAG	DAG 36:3	DAG 18:1-18:2	228.88	pmol/mg tissue	+HCOO-
Lung	CTRL	05	DAG	DAG 36:4	DAG 16:0-20:4	12.19	pmol/mg tissue	+HCOO-
Lung	CTRL	05	DAG	DAG 36:4	DAG 18:1-18:3	6.97078	pmol/mg tissue	+HCOO-
Lung	CTRL	05	DAG	DAG 36:4	DAG 18:2-18:2	83.8505	pmol/mg tissue	+HCOO-
Lung	CTRL	05	DAG	DAG 38:0	DAG 38:0	0.168364	pmol/mg tissue	+HCOO-
Lung	CTRL	05	DAG	DAG 38:3	DAG 38:3	9.44473	pmol/mg tissue	+HCOO-
Lung	CTRL	05	DAG	DAG 38:4	DAG 16:0-22:4	51.6047	pmol/mg tissue	+HCOO-
Lung	CTRL	05	DAG	DAG 38:6	DAG 16:0-22:6	12.2604	pmol/mg tissue	+HCOO-
Lung	CTRL	05	DAG	DAG 40:3	DAG 40:3	0.166735	pmol/mg tissue	+HCOO-
Lung	CTRL	05	DAG	DAG 40:4	DAG 40:4	3.2736	pmol/mg tissue	+HCOO-
Lung	CTRL	05	DAG	DAG 40:5	DAG 18:1-22:4	6.01301	pmol/mg tissue	+HCOO-
Lung	CTRL	05	DAG	DAG 40:6	DAG 18:1-22:5	6.13943	pmol/mg tissue	+HCOO-
Lung	CTRL	05	DAG	DAG 42:1	DAG 42:1	0.422939	pmol/mg tissue	+HCOO-
Lung	CTRL	05	GM3	GM3 34:0;2	GM3 34:0;2	0.251928	pmol/mg tissue	-H+
Lung	CTRL	05	GM3	GM3 34:1;2	GM3 34:1;2	6.46227	pmol/mg tissue	-H+
Lung	CTRL	05	GM3	GM3 34:2;2	GM3 34:2;2	0.05353	pmol/mg tissue	-H+
Lung	CTRL	05	GM3	GM3 36:0;2	GM3 36:0;2	0.0753728	pmol/mg tissue	-H+
Lung	CTRL	05	GM3	GM3 36:1;2	GM3 36:1;2	1.31304	pmol/mg tissue	-H+
Lung	CTRL	05	GM3	GM3 36:2;2	GM3 36:2;2	0.112005	pmol/mg tissue	-H+
Lung	CTRL	05	GM3	GM3 37:1;2	GM3 37:1;2	0.0118649	pmol/mg tissue	-H+
Lung	CTRL	05	GM3	GM3 38:0;2	GM3 38:0;2	0.141608	pmol/mg tissue	-H+
Lung	CTRL	05	GM3	GM3 38:1;2	GM3 38:1;2	2.50854	pmol/mg tissue	-H+
Lung	CTRL	05	GM3	GM3 38:2;2	GM3 38:2;2	0.295156	pmol/mg tissue	-H+
Lung	CTRL	05	GM3	GM3 39:1;2	GM3 39:1;2	0.162497	pmol/mg tissue	-H+
Lung	CTRL	05	GM3	GM3 40:1;2	GM3 40:1;2	5.18321	pmol/mg tissue	-H+
Lung	CTRL	05	GM3	GM3 40:2;2	GM3 40:2;2	2.66508	pmol/mg tissue	-H+
Lung	CTRL	05	GM3	GM3 41:2;2	GM3 41:2;2	0.0180535	pmol/mg tissue	-H+
Lung	CTRL	05	GM3	GM3 42:1;2	GM3 42:1;2	3.06327	pmol/mg tissue	-H+
Lung	CTRL	05	GM3	GM3 42:2;2	GM3 42:2;2	5.83767	pmol/mg tissue	-H+
Lung	CTRL	05	HexCer	HexCer 32:1;2	HexCer 18:1;2/14:0	2.68499	pmol/mg tissue	+HCOO-
Lung	CTRL	05	HexCer	HexCer 33:1;2	HexCer 18:1;2/15:0	0.540937	pmol/mg tissue	+HCOO-
Lung	CTRL	05	HexCer	HexCer 34:1;2	HexCer 18:1;2/16:0	1.01114	pmol/mg tissue	+HCOO-
Lung	CTRL	05	HexCer	HexCer 35:1;2	HexCer 35:1;2	0.830416	pmol/mg tissue	+HCOO-
Lung	CTRL	05	HexCer	HexCer 36:1;2	HexCer 18:1;2/18:0	0.247518	pmol/mg tissue	+HCOO-
Lung	CTRL	05	HexCer	HexCer 36:1;2	HexCer 20:1;2/16:0	0.394992	pmol/mg tissue	+HCOO-
Lung	CTRL	05	HexCer	HexCer 38:1;2	HexCer 18:1;2/20:0	0.653465	pmol/mg tissue	+HCOO-
Lung	CTRL	05	HexCer	HexCer 40:1;2	HexCer 18:1;2/22:0	1.62719	pmol/mg tissue	+HCOO-
Lung	CTRL	05	HexCer	HexCer 41:1;2	HexCer 18:1;2/23:0	0.504192	pmol/mg tissue	+HCOO-
Lung	CTRL	05	HexCer	HexCer 42:1;2	HexCer 18:1;2/24:0	8.79396	pmol/mg tissue	+HCOO-
Lung	CTRL	05	HexCer	HexCer 42:2;2	HexCer 18:1;2/24:1	3.55319	pmol/mg tissue	+HCOO-
Lung	CTRL	05	LPA	LPA 18:0	LPA 18:0	0.929617	pmol/mg tissue	-H+
Lung	CTRL	05	LPC	LPC 14:0	LPC 14:0	0.202684	pmol/mg tissue	+H+
Lung	CTRL	05	LPC	LPC 14:1	LPC 14:1	0.0432671	pmol/mg tissue	+H+
Lung	CTRL	05	LPC	LPC 15:0	LPC 15:0	2.09776	pmol/mg tissue	+H+
Lung	CTRL	05	LPC	LPC 15:1	LPC 15:1	2.78314	pmol/mg tissue	+H+
Lung	CTRL	05	LPC	LPC 15:2	LPC 15:2	0.35207	pmol/mg tissue	+H+
Lung	CTRL	05	LPC	LPC 16:0	LPC 16:0	77.9218	pmol/mg tissue	+H+
Lung	CTRL	05	LPC	LPC 16:1	LPC 16:1	2.73869	pmol/mg tissue	+H+
Lung	CTRL	05	LPC	LPC 16:2	LPC 16:2	0.350879	pmol/mg tissue	+H+
Lung	CTRL	05	LPC	LPC 17:0	LPC 17:0	2.09977	pmol/mg tissue	+H+
Lung	CTRL	05	LPC	LPC 17:1	LPC 17:1	0.0618692	pmol/mg tissue	+H+
Lung	CTRL	05	LPC	LPC 17:2	LPC 17:2	0.052354	pmol/mg tissue	+H+
Lung	CTRL	05	LPC	LPC 17:3	LPC 17:3	0.0971488	pmol/mg tissue	+H+
Lung	CTRL	05	LPC	LPC 18:0	LPC 18:0	68.5774	pmol/mg tissue	+H+
Lung	CTRL	05	LPC	LPC 18:1	LPC 18:1	9.65669	pmol/mg tissue	+H+
Lung	CTRL	05	LPC	LPC 18:2	LPC 18:2	7.55559	pmol/mg tissue	+H+
Lung	CTRL	05	LPC	LPC 19:0	LPC 19:0	0.555409	pmol/mg tissue	+H+
Lung	CTRL	05	LPC	LPC 19:1	LPC 19:1	0.0433198	pmol/mg tissue	+H+
Lung	CTRL	05	LPC	LPC 19:2	LPC 19:2	0.0582339	pmol/mg tissue	+H+
Lung	CTRL	05	LPC	LPC 19:3	LPC 19:3	0.0787623	pmol/mg tissue	+H+
Lung	CTRL	05	LPC	LPC 19:4	LPC 19:4	0.136672	pmol/mg tissue	+H+
Lung	CTRL	05	LPC	LPC 20:0	LPC 20:0	0.106946	pmol/mg tissue	+H+
Lung	CTRL	05	LPC	LPC 20:1	LPC 20:1	0.154726	pmol/mg tissue	+H+
Lung	CTRL	05	LPC	LPC 20:2	LPC 20:2	0.568831	pmol/mg tissue	+H+
Lung	CTRL	05	LPC	LPC 20:4	LPC 20:4	6.7068	pmol/mg tissue	+H+
Lung	CTRL	05	LPC	LPC 21:2	LPC 21:2	0.905212	pmol/mg tissue	+H+
Lung	CTRL	05	LPC	LPC 21:4	LPC 21:4	0.0499845	pmol/mg tissue	+H+
Lung	CTRL	05	LPC	LPC 22:0	LPC 22:0	0.0562505	pmol/mg tissue	+H+
Lung	CTRL	05	LPC	LPC 22:2	LPC 22:2	0.20816	pmol/mg tissue	+H+
Lung	CTRL	05	LPC	LPC 22:4	LPC 22:4	0.0532799	pmol/mg tissue	+H+
Lung	CTRL	05	LPC	LPC 22:5	LPC 22:5	0.0314813	pmol/mg tissue	+H+
Lung	CTRL	05	LPC	LPC 22:6	LPC 22:6	0.294117	pmol/mg tissue	+H+
Lung	CTRL	05	LPE	LPE 16:0	LPE 16:0	5.59094	pmol/mg tissue	-H+
Lung	CTRL	05	LPE	LPE 16:1	LPE 16:1	0.380462	pmol/mg tissue	-H+
Lung	CTRL	05	LPE	LPE 17:0	LPE 17:0	0.314357	pmol/mg tissue	-H+
Lung	CTRL	05	LPE	LPE 17:1	LPE 17:1	0.0374435	pmol/mg tissue	-H+
Lung	CTRL	05	LPE	LPE 18:0	LPE 18:0	6.9139	pmol/mg tissue	-H+
Lung	CTRL	05	LPE	LPE 18:1	LPE 18:1	12.8579	pmol/mg tissue	-H+
Lung	CTRL	05	LPE	LPE 18:2	LPE 18:2	1.28171	pmol/mg tissue	-H+
Lung	CTRL	05	LPE	LPE 20:4	LPE 20:4	48.0908	pmol/mg tissue	-H+
Lung	CTRL	05	LPE	LPE 20:5	LPE 20:5	0.0332727	pmol/mg tissue	-H+
Lung	CTRL	05	LPE	LPE 22:4	LPE 22:4	15.1954	pmol/mg tissue	-H+
Lung	CTRL	05	LPE	LPE 22:6	LPE 22:6	5.91206	pmol/mg tissue	-H+
Lung	CTRL	05	LPI	LPI 15:0	LPI 15:0	0.563092	pmol/mg tissue	-H+
Lung	CTRL	05	LPI	LPI 16:0	LPI 16:0	0.635633	pmol/mg tissue	-H+
Lung	CTRL	05	LPI	LPI 17:0	LPI 17:0	0.030669	pmol/mg tissue	-H+
Lung	CTRL	05	LPI	LPI 18:0	LPI 18:0	3.27449	pmol/mg tissue	-H+
Lung	CTRL	05	LPI	LPI 18:1	LPI 18:1	0.723126	pmol/mg tissue	-H+
Lung	CTRL	05	LPI	LPI 18:2	LPI 18:2	0.258124	pmol/mg tissue	-H+
Lung	CTRL	05	LPI	LPI 20:4	LPI 20:4	1.10375	pmol/mg tissue	-H+
Lung	CTRL	05	LPI	LPI 21:0	LPI 21:0	0.00361356	pmol/mg tissue	-H+
Lung	CTRL	05	LPI	LPI 22:6	LPI 22:6	0.0121451	pmol/mg tissue	-H+
Lung	CTRL	05	LPS	LPS 15:0	LPS 15:0	0.165801	pmol/mg tissue	-H+
[truncated: 7,956 more rows]

## Sheet: Kidney
Tissue	Diet	Biological_replicate	Lipid class	Lipid species	Lipid variable	value	unit	Adduct
[truncated: 8,993 more rows]
