# Supplementary material for: Dietary Intake of a Milk Sphingolipid-Rich MFGM/EV Concentrate Ameliorates Age-Related Metabolic Dysfunction
Source: Nutrients. 2025 Jul 31;17(15):2529. doi: 10.3390/nu17152529 (PMC12348648; doi:10.3390/nu17152529)
Supplement: Supplementary file 1 [file nutrients-17-02529-s001.zip › Table S6_Plasma-Lipidomic-Flux-Data.xlsx]

## Sheet: LipidomicFluxData
Tissue	Lipid class	Lipid species	Diet	Biological_replicate	Time (min)	value	unit
Plasma	LPC	LPC 14:0(+[2]H3)	CTRL	T	0	0	Fractional abundance (%)
Plasma	LPC	LPC 14:0(+[2]H3)	CTRL	T	60	0	Fractional abundance (%)
Plasma	LPC	LPC 14:0(+[2]H3)	CTRL	T	120		Fractional abundance (%)
Plasma	LPC	LPC 14:0(+[2]H3)	CTRL	T	300	0.332816	Fractional abundance (%)
Plasma	LPC	LPC 14:0(+[2]H3)	CTRL	T	1440	2.12867	Fractional abundance (%)
Plasma	LPC	LPC 14:0(+[2]H3)	CTRL	T	2880	1.48626	Fractional abundance (%)
Plasma	LPC	LPC 14:0(+[2]H3)	CTRL	T	4320	1.28984	Fractional abundance (%)
Plasma	LPC	LPC 14:0(+[2]H3)	CTRL	T	5800	0.991536	Fractional abundance (%)
Plasma	LPC	LPC 14:0(+[2]H3)	CTRL	V	0		Fractional abundance (%)
Plasma	LPC	LPC 14:0(+[2]H3)	CTRL	V	60		Fractional abundance (%)
Plasma	LPC	LPC 14:0(+[2]H3)	CTRL	V	120	0.0157323	Fractional abundance (%)
Plasma	LPC	LPC 14:0(+[2]H3)	CTRL	V	300	0.50399	Fractional abundance (%)
Plasma	LPC	LPC 14:0(+[2]H3)	CTRL	V	1440	1.71908	Fractional abundance (%)
Plasma	LPC	LPC 14:0(+[2]H3)	CTRL	V	2880	0.987978	Fractional abundance (%)
Plasma	LPC	LPC 14:0(+[2]H3)	CTRL	V	4320	0.762382	Fractional abundance (%)
Plasma	LPC	LPC 14:0(+[2]H3)	CTRL	V	5800	0.605694	Fractional abundance (%)
Plasma	LPC	LPC 14:0(+[2]H3)	CTRL	X	0		Fractional abundance (%)
Plasma	LPC	LPC 14:0(+[2]H3)	CTRL	X	60		Fractional abundance (%)
Plasma	LPC	LPC 14:0(+[2]H3)	CTRL	X	120		Fractional abundance (%)
Plasma	LPC	LPC 14:0(+[2]H3)	CTRL	X	300	0.210235	Fractional abundance (%)
Plasma	LPC	LPC 14:0(+[2]H3)	CTRL	X	1440	1.66995	Fractional abundance (%)
Plasma	LPC	LPC 14:0(+[2]H3)	CTRL	X	2880	1.2163	Fractional abundance (%)
Plasma	LPC	LPC 14:0(+[2]H3)	CTRL	X	4320	0.89086	Fractional abundance (%)
Plasma	LPC	LPC 14:0(+[2]H3)	CTRL	X	5800	0.840799	Fractional abundance (%)
Plasma	LPC	LPC 14:0(+[2]H3)	CTRL	Y	0		Fractional abundance (%)
Plasma	LPC	LPC 14:0(+[2]H3)	CTRL	Y	60		Fractional abundance (%)
Plasma	LPC	LPC 14:0(+[2]H3)	CTRL	Y	120	0.0329456	Fractional abundance (%)
Plasma	LPC	LPC 14:0(+[2]H3)	CTRL	Y	300	0.370446	Fractional abundance (%)
Plasma	LPC	LPC 14:0(+[2]H3)	CTRL	Y	1440	1.7918	Fractional abundance (%)
Plasma	LPC	LPC 14:0(+[2]H3)	CTRL	Y	2880	1.23392	Fractional abundance (%)
Plasma	LPC	LPC 14:0(+[2]H3)	CTRL	Y	4320	0.799529	Fractional abundance (%)
Plasma	LPC	LPC 14:0(+[2]H3)	CTRL	Y	5800	0.647177	Fractional abundance (%)
Plasma	LPC	LPC 14:0(+[2]H3)	CTRL	Z	0		Fractional abundance (%)
Plasma	LPC	LPC 14:0(+[2]H3)	CTRL	Z	60		Fractional abundance (%)
Plasma	LPC	LPC 14:0(+[2]H3)	CTRL	Z	120	0.0623247	Fractional abundance (%)
Plasma	LPC	LPC 14:0(+[2]H3)	CTRL	Z	300	0.789271	Fractional abundance (%)
Plasma	LPC	LPC 14:0(+[2]H3)	CTRL	Z	1440	2.67984	Fractional abundance (%)
Plasma	LPC	LPC 14:0(+[2]H3)	CTRL	Z	2880	1.61338	Fractional abundance (%)
Plasma	LPC	LPC 14:0(+[2]H3)	CTRL	Z	4320	0.910173	Fractional abundance (%)
Plasma	LPC	LPC 14:0(+[2]H3)	CTRL	Z	5800	0.659124	Fractional abundance (%)
Plasma	LPC	LPC 14:0(+[2]H3)	+MFGM/EV	TT	0	0	Fractional abundance (%)
Plasma	LPC	LPC 14:0(+[2]H3)	+MFGM/EV	TT	60	0	Fractional abundance (%)
Plasma	LPC	LPC 14:0(+[2]H3)	+MFGM/EV	TT	120	0.0694873	Fractional abundance (%)
Plasma	LPC	LPC 14:0(+[2]H3)	+MFGM/EV	TT	300	0.674472	Fractional abundance (%)
Plasma	LPC	LPC 14:0(+[2]H3)	+MFGM/EV	TT	1440	3.20115	Fractional abundance (%)
Plasma	LPC	LPC 14:0(+[2]H3)	+MFGM/EV	TT	2880	2.29223	Fractional abundance (%)
Plasma	LPC	LPC 14:0(+[2]H3)	+MFGM/EV	TT	4320	1.44173	Fractional abundance (%)
Plasma	LPC	LPC 14:0(+[2]H3)	+MFGM/EV	TT	5800	1.24796	Fractional abundance (%)
Plasma	LPC	LPC 14:0(+[2]H3)	+MFGM/EV	VV	0		Fractional abundance (%)
Plasma	LPC	LPC 14:0(+[2]H3)	+MFGM/EV	VV	60		Fractional abundance (%)
Plasma	LPC	LPC 14:0(+[2]H3)	+MFGM/EV	VV	120	0.129539	Fractional abundance (%)
Plasma	LPC	LPC 14:0(+[2]H3)	+MFGM/EV	VV	300	1.00873	Fractional abundance (%)
Plasma	LPC	LPC 14:0(+[2]H3)	+MFGM/EV	VV	1440	2.68115	Fractional abundance (%)
Plasma	LPC	LPC 14:0(+[2]H3)	+MFGM/EV	VV	2880	1.91239	Fractional abundance (%)
Plasma	LPC	LPC 14:0(+[2]H3)	+MFGM/EV	VV	4320	1.40465	Fractional abundance (%)
Plasma	LPC	LPC 14:0(+[2]H3)	+MFGM/EV	VV	5800	0.910911	Fractional abundance (%)
Plasma	LPC	LPC 14:0(+[2]H3)	+MFGM/EV	XX	0		Fractional abundance (%)
Plasma	LPC	LPC 14:0(+[2]H3)	+MFGM/EV	XX	60		Fractional abundance (%)
Plasma	LPC	LPC 14:0(+[2]H3)	+MFGM/EV	XX	120		Fractional abundance (%)
Plasma	LPC	LPC 14:0(+[2]H3)	+MFGM/EV	XX	300	0.779443	Fractional abundance (%)
Plasma	LPC	LPC 14:0(+[2]H3)	+MFGM/EV	XX	1440	1.84399	Fractional abundance (%)
Plasma	LPC	LPC 14:0(+[2]H3)	+MFGM/EV	XX	2880	2.00437	Fractional abundance (%)
Plasma	LPC	LPC 14:0(+[2]H3)	+MFGM/EV	XX	4320	1.24469	Fractional abundance (%)
Plasma	LPC	LPC 14:0(+[2]H3)	+MFGM/EV	XX	5800	1.0368	Fractional abundance (%)
Plasma	LPC	LPC 14:0(+[2]H3)	+MFGM/EV	YY	0		Fractional abundance (%)
Plasma	LPC	LPC 14:0(+[2]H3)	+MFGM/EV	YY	60		Fractional abundance (%)
Plasma	LPC	LPC 14:0(+[2]H3)	+MFGM/EV	YY	120	0.0272119	Fractional abundance (%)
Plasma	LPC	LPC 14:0(+[2]H3)	+MFGM/EV	YY	300	0.649605	Fractional abundance (%)
Plasma	LPC	LPC 14:0(+[2]H3)	+MFGM/EV	YY	1440	2.80223	Fractional abundance (%)
Plasma	LPC	LPC 14:0(+[2]H3)	+MFGM/EV	YY	2880	2.11641	Fractional abundance (%)
Plasma	LPC	LPC 14:0(+[2]H3)	+MFGM/EV	YY	4320	1.09276	Fractional abundance (%)
Plasma	LPC	LPC 14:0(+[2]H3)	+MFGM/EV	YY	5800	0.856536	Fractional abundance (%)
Plasma	LPC	LPC 14:0(+[2]H3)	+MFGM/EV	ZZ	0		Fractional abundance (%)
Plasma	LPC	LPC 14:0(+[2]H3)	+MFGM/EV	ZZ	60		Fractional abundance (%)
Plasma	LPC	LPC 14:0(+[2]H3)	+MFGM/EV	ZZ	120	0.02587	Fractional abundance (%)
Plasma	LPC	LPC 14:0(+[2]H3)	+MFGM/EV	ZZ	300	0.632606	Fractional abundance (%)
Plasma	LPC	LPC 14:0(+[2]H3)	+MFGM/EV	ZZ	1440	2.78134	Fractional abundance (%)
Plasma	LPC	LPC 14:0(+[2]H3)	+MFGM/EV	ZZ	2880	1.78998	Fractional abundance (%)
Plasma	LPC	LPC 14:0(+[2]H3)	+MFGM/EV	ZZ	4320	1.16641	Fractional abundance (%)
Plasma	LPC	LPC 14:0(+[2]H3)	+MFGM/EV	ZZ	5800	0.878435	Fractional abundance (%)
Plasma	LPC	LPC 14:0(+[2]H6)	CTRL	T	0	0	Fractional abundance (%)
Plasma	LPC	LPC 14:0(+[2]H6)	CTRL	T	60	0	Fractional abundance (%)
Plasma	LPC	LPC 14:0(+[2]H6)	CTRL	T	120	0	Fractional abundance (%)
Plasma	LPC	LPC 14:0(+[2]H6)	CTRL	T	300	0	Fractional abundance (%)
Plasma	LPC	LPC 14:0(+[2]H6)	CTRL	T	1440	0.11412	Fractional abundance (%)
Plasma	LPC	LPC 14:0(+[2]H6)	CTRL	T	2880		Fractional abundance (%)
Plasma	LPC	LPC 14:0(+[2]H6)	CTRL	T	4320		Fractional abundance (%)
Plasma	LPC	LPC 14:0(+[2]H6)	CTRL	T	5800		Fractional abundance (%)
Plasma	LPC	LPC 14:0(+[2]H6)	CTRL	V	0		Fractional abundance (%)
Plasma	LPC	LPC 14:0(+[2]H6)	CTRL	V	60		Fractional abundance (%)
Plasma	LPC	LPC 14:0(+[2]H6)	CTRL	V	120		Fractional abundance (%)
Plasma	LPC	LPC 14:0(+[2]H6)	CTRL	V	300		Fractional abundance (%)
Plasma	LPC	LPC 14:0(+[2]H6)	CTRL	V	1440	0.125671	Fractional abundance (%)
Plasma	LPC	LPC 14:0(+[2]H6)	CTRL	V	2880	0.0116976	Fractional abundance (%)
Plasma	LPC	LPC 14:0(+[2]H6)	CTRL	V	4320		Fractional abundance (%)
Plasma	LPC	LPC 14:0(+[2]H6)	CTRL	V	5800		Fractional abundance (%)
Plasma	LPC	LPC 14:0(+[2]H6)	CTRL	X	0		Fractional abundance (%)
Plasma	LPC	LPC 14:0(+[2]H6)	CTRL	X	60		Fractional abundance (%)
Plasma	LPC	LPC 14:0(+[2]H6)	CTRL	X	120		Fractional abundance (%)
Plasma	LPC	LPC 14:0(+[2]H6)	CTRL	X	300		Fractional abundance (%)
Plasma	LPC	LPC 14:0(+[2]H6)	CTRL	X	1440	0.155318	Fractional abundance (%)
Plasma	LPC	LPC 14:0(+[2]H6)	CTRL	X	2880		Fractional abundance (%)
Plasma	LPC	LPC 14:0(+[2]H6)	CTRL	X	4320		Fractional abundance (%)
Plasma	LPC	LPC 14:0(+[2]H6)	CTRL	X	5800		Fractional abundance (%)
Plasma	LPC	LPC 14:0(+[2]H6)	CTRL	Y	0		Fractional abundance (%)
Plasma	LPC	LPC 14:0(+[2]H6)	CTRL	Y	60		Fractional abundance (%)
Plasma	LPC	LPC 14:0(+[2]H6)	CTRL	Y	120		Fractional abundance (%)
Plasma	LPC	LPC 14:0(+[2]H6)	CTRL	Y	300		Fractional abundance (%)
Plasma	LPC	LPC 14:0(+[2]H6)	CTRL	Y	1440	0.0640267	Fractional abundance (%)
Plasma	LPC	LPC 14:0(+[2]H6)	CTRL	Y	2880	0.0260051	Fractional abundance (%)
Plasma	LPC	LPC 14:0(+[2]H6)	CTRL	Y	4320	0.0165944	Fractional abundance (%)
Plasma	LPC	LPC 14:0(+[2]H6)	CTRL	Y	5800		Fractional abundance (%)
Plasma	LPC	LPC 14:0(+[2]H6)	CTRL	Z	0		Fractional abundance (%)
Plasma	LPC	LPC 14:0(+[2]H6)	CTRL	Z	60		Fractional abundance (%)
Plasma	LPC	LPC 14:0(+[2]H6)	CTRL	Z	120		Fractional abundance (%)
Plasma	LPC	LPC 14:0(+[2]H6)	CTRL	Z	300		Fractional abundance (%)
Plasma	LPC	LPC 14:0(+[2]H6)	CTRL	Z	1440	0.21446	Fractional abundance (%)
Plasma	LPC	LPC 14:0(+[2]H6)	CTRL	Z	2880	0.0929755	Fractional abundance (%)
Plasma	LPC	LPC 14:0(+[2]H6)	CTRL	Z	4320	0.0109497	Fractional abundance (%)
Plasma	LPC	LPC 14:0(+[2]H6)	CTRL	Z	5800		Fractional abundance (%)
Plasma	LPC	LPC 14:0(+[2]H6)	+MFGM/EV	TT	0	0	Fractional abundance (%)
Plasma	LPC	LPC 14:0(+[2]H6)	+MFGM/EV	TT	60	0	Fractional abundance (%)
Plasma	LPC	LPC 14:0(+[2]H6)	+MFGM/EV	TT	120	0	Fractional abundance (%)
Plasma	LPC	LPC 14:0(+[2]H6)	+MFGM/EV	TT	300		Fractional abundance (%)
Plasma	LPC	LPC 14:0(+[2]H6)	+MFGM/EV	TT	1440	0.274512	Fractional abundance (%)
Plasma	LPC	LPC 14:0(+[2]H6)	+MFGM/EV	TT	2880	0.110811	Fractional abundance (%)
Plasma	LPC	LPC 14:0(+[2]H6)	+MFGM/EV	TT	4320	0.0789982	Fractional abundance (%)
Plasma	LPC	LPC 14:0(+[2]H6)	+MFGM/EV	TT	5800		Fractional abundance (%)
Plasma	LPC	LPC 14:0(+[2]H6)	+MFGM/EV	VV	0		Fractional abundance (%)
Plasma	LPC	LPC 14:0(+[2]H6)	+MFGM/EV	VV	60		Fractional abundance (%)
Plasma	LPC	LPC 14:0(+[2]H6)	+MFGM/EV	VV	120		Fractional abundance (%)
Plasma	LPC	LPC 14:0(+[2]H6)	+MFGM/EV	VV	300	0.162828	Fractional abundance (%)
Plasma	LPC	LPC 14:0(+[2]H6)	+MFGM/EV	VV	1440	0.2159	Fractional abundance (%)
Plasma	LPC	LPC 14:0(+[2]H6)	+MFGM/EV	VV	2880	0.092025	Fractional abundance (%)
Plasma	LPC	LPC 14:0(+[2]H6)	+MFGM/EV	VV	4320	0.0600872	Fractional abundance (%)
Plasma	LPC	LPC 14:0(+[2]H6)	+MFGM/EV	VV	5800	0.0370936	Fractional abundance (%)
Plasma	LPC	LPC 14:0(+[2]H6)	+MFGM/EV	XX	0		Fractional abundance (%)
Plasma	LPC	LPC 14:0(+[2]H6)	+MFGM/EV	XX	60		Fractional abundance (%)
Plasma	LPC	LPC 14:0(+[2]H6)	+MFGM/EV	XX	120		Fractional abundance (%)
Plasma	LPC	LPC 14:0(+[2]H6)	+MFGM/EV	XX	300		Fractional abundance (%)
Plasma	LPC	LPC 14:0(+[2]H6)	+MFGM/EV	XX	1440	0.14051	Fractional abundance (%)
Plasma	LPC	LPC 14:0(+[2]H6)	+MFGM/EV	XX	2880		Fractional abundance (%)
Plasma	LPC	LPC 14:0(+[2]H6)	+MFGM/EV	XX	4320		Fractional abundance (%)
Plasma	LPC	LPC 14:0(+[2]H6)	+MFGM/EV	XX	5800		Fractional abundance (%)
Plasma	LPC	LPC 14:0(+[2]H6)	+MFGM/EV	YY	0		Fractional abundance (%)
Plasma	LPC	LPC 14:0(+[2]H6)	+MFGM/EV	YY	60		Fractional abundance (%)
Plasma	LPC	LPC 14:0(+[2]H6)	+MFGM/EV	YY	120		Fractional abundance (%)
Plasma	LPC	LPC 14:0(+[2]H6)	+MFGM/EV	YY	300	0.157335	Fractional abundance (%)
Plasma	LPC	LPC 14:0(+[2]H6)	+MFGM/EV	YY	1440	0.285559	Fractional abundance (%)
Plasma	LPC	LPC 14:0(+[2]H6)	+MFGM/EV	YY	2880	0.172679	Fractional abundance (%)
Plasma	LPC	LPC 14:0(+[2]H6)	+MFGM/EV	YY	4320	0.0566423	Fractional abundance (%)
Plasma	LPC	LPC 14:0(+[2]H6)	+MFGM/EV	YY	5800		Fractional abundance (%)
Plasma	LPC	LPC 14:0(+[2]H6)	+MFGM/EV	ZZ	0		Fractional abundance (%)
Plasma	LPC	LPC 14:0(+[2]H6)	+MFGM/EV	ZZ	60		Fractional abundance (%)
Plasma	LPC	LPC 14:0(+[2]H6)	+MFGM/EV	ZZ	120		Fractional abundance (%)
Plasma	LPC	LPC 14:0(+[2]H6)	+MFGM/EV	ZZ	300	0.0743369	Fractional abundance (%)
Plasma	LPC	LPC 14:0(+[2]H6)	+MFGM/EV	ZZ	1440	0.154701	Fractional abundance (%)
Plasma	LPC	LPC 14:0(+[2]H6)	+MFGM/EV	ZZ	2880	0.0674905	Fractional abundance (%)
Plasma	LPC	LPC 14:0(+[2]H6)	+MFGM/EV	ZZ	4320	0.0322673	Fractional abundance (%)
Plasma	LPC	LPC 14:0(+[2]H6)	+MFGM/EV	ZZ	5800	0.0101505	Fractional abundance (%)
Plasma	LPC	LPC 14:0(+[2]H9)	CTRL	T	0	0	Fractional abundance (%)
Plasma	LPC	LPC 14:0(+[2]H9)	CTRL	T	60	0.053913	Fractional abundance (%)
Plasma	LPC	LPC 14:0(+[2]H9)	CTRL	T	120	0.403379	Fractional abundance (%)
Plasma	LPC	LPC 14:0(+[2]H9)	CTRL	T	300	2.27417	Fractional abundance (%)
Plasma	LPC	LPC 14:0(+[2]H9)	CTRL	T	1440	1.20164	Fractional abundance (%)
Plasma	LPC	LPC 14:0(+[2]H9)	CTRL	T	2880	0.503278	Fractional abundance (%)
Plasma	LPC	LPC 14:0(+[2]H9)	CTRL	T	4320	0.372148	Fractional abundance (%)
Plasma	LPC	LPC 14:0(+[2]H9)	CTRL	T	5800	0.198771	Fractional abundance (%)
Plasma	LPC	LPC 14:0(+[2]H9)	CTRL	V	0		Fractional abundance (%)
Plasma	LPC	LPC 14:0(+[2]H9)	CTRL	V	60		Fractional abundance (%)
Plasma	LPC	LPC 14:0(+[2]H9)	CTRL	V	120	0.333216	Fractional abundance (%)
Plasma	LPC	LPC 14:0(+[2]H9)	CTRL	V	300	1.68367	Fractional abundance (%)
Plasma	LPC	LPC 14:0(+[2]H9)	CTRL	V	1440	1.39031	Fractional abundance (%)
Plasma	LPC	LPC 14:0(+[2]H9)	CTRL	V	2880	0.482401	Fractional abundance (%)
Plasma	LPC	LPC 14:0(+[2]H9)	CTRL	V	4320	0.37039	Fractional abundance (%)
Plasma	LPC	LPC 14:0(+[2]H9)	CTRL	V	5800	0.141103	Fractional abundance (%)
Plasma	LPC	LPC 14:0(+[2]H9)	CTRL	X	0		Fractional abundance (%)
Plasma	LPC	LPC 14:0(+[2]H9)	CTRL	X	60		Fractional abundance (%)
Plasma	LPC	LPC 14:0(+[2]H9)	CTRL	X	120	0.395365	Fractional abundance (%)
Plasma	LPC	LPC 14:0(+[2]H9)	CTRL	X	300	2.26696	Fractional abundance (%)
Plasma	LPC	LPC 14:0(+[2]H9)	CTRL	X	1440	0.945958	Fractional abundance (%)
Plasma	LPC	LPC 14:0(+[2]H9)	CTRL	X	2880	0.523076	Fractional abundance (%)
Plasma	LPC	LPC 14:0(+[2]H9)	CTRL	X	4320	0.302	Fractional abundance (%)
Plasma	LPC	LPC 14:0(+[2]H9)	CTRL	X	5800	0.148121	Fractional abundance (%)
Plasma	LPC	LPC 14:0(+[2]H9)	CTRL	Y	0		Fractional abundance (%)
Plasma	LPC	LPC 14:0(+[2]H9)	CTRL	Y	60	0.170235	Fractional abundance (%)
Plasma	LPC	LPC 14:0(+[2]H9)	CTRL	Y	120	0.472082	Fractional abundance (%)
Plasma	LPC	LPC 14:0(+[2]H9)	CTRL	Y	300	2.12586	Fractional abundance (%)
Plasma	LPC	LPC 14:0(+[2]H9)	CTRL	Y	1440	1.75378	Fractional abundance (%)
Plasma	LPC	LPC 14:0(+[2]H9)	CTRL	Y	2880	0.78502	Fractional abundance (%)
Plasma	LPC	LPC 14:0(+[2]H9)	CTRL	Y	4320	0.410941	Fractional abundance (%)
Plasma	LPC	LPC 14:0(+[2]H9)	CTRL	Y	5800	0.340007	Fractional abundance (%)
Plasma	LPC	LPC 14:0(+[2]H9)	CTRL	Z	0		Fractional abundance (%)
Plasma	LPC	LPC 14:0(+[2]H9)	CTRL	Z	60	0.0259807	Fractional abundance (%)
Plasma	LPC	LPC 14:0(+[2]H9)	CTRL	Z	120	0.560917	Fractional abundance (%)
Plasma	LPC	LPC 14:0(+[2]H9)	CTRL	Z	300	2.24452	Fractional abundance (%)
Plasma	LPC	LPC 14:0(+[2]H9)	CTRL	Z	1440	1.41756	Fractional abundance (%)
Plasma	LPC	LPC 14:0(+[2]H9)	CTRL	Z	2880	0.642857	Fractional abundance (%)
Plasma	LPC	LPC 14:0(+[2]H9)	CTRL	Z	4320	0.300339	Fractional abundance (%)
Plasma	LPC	LPC 14:0(+[2]H9)	CTRL	Z	5800	0.0636321	Fractional abundance (%)
Plasma	LPC	LPC 14:0(+[2]H9)	+MFGM/EV	TT	0	0	Fractional abundance (%)
Plasma	LPC	LPC 14:0(+[2]H9)	+MFGM/EV	TT	60	0.156851	Fractional abundance (%)
Plasma	LPC	LPC 14:0(+[2]H9)	+MFGM/EV	TT	120	0.665273	Fractional abundance (%)
Plasma	LPC	LPC 14:0(+[2]H9)	+MFGM/EV	TT	300	4.98307	Fractional abundance (%)
Plasma	LPC	LPC 14:0(+[2]H9)	+MFGM/EV	TT	1440	2.19299	Fractional abundance (%)
Plasma	LPC	LPC 14:0(+[2]H9)	+MFGM/EV	TT	2880	1.02055	Fractional abundance (%)
Plasma	LPC	LPC 14:0(+[2]H9)	+MFGM/EV	TT	4320	0.547979	Fractional abundance (%)
Plasma	LPC	LPC 14:0(+[2]H9)	+MFGM/EV	TT	5800	0.350053	Fractional abundance (%)
Plasma	LPC	LPC 14:0(+[2]H9)	+MFGM/EV	VV	0		Fractional abundance (%)
Plasma	LPC	LPC 14:0(+[2]H9)	+MFGM/EV	VV	60	0.1761	Fractional abundance (%)
Plasma	LPC	LPC 14:0(+[2]H9)	+MFGM/EV	VV	120	1.059	Fractional abundance (%)
Plasma	LPC	LPC 14:0(+[2]H9)	+MFGM/EV	VV	300	5.35948	Fractional abundance (%)
Plasma	LPC	LPC 14:0(+[2]H9)	+MFGM/EV	VV	1440	1.64253	Fractional abundance (%)
Plasma	LPC	LPC 14:0(+[2]H9)	+MFGM/EV	VV	2880	0.739944	Fractional abundance (%)
Plasma	LPC	LPC 14:0(+[2]H9)	+MFGM/EV	VV	4320	0.476514	Fractional abundance (%)
Plasma	LPC	LPC 14:0(+[2]H9)	+MFGM/EV	VV	5800	0.353474	Fractional abundance (%)
Plasma	LPC	LPC 14:0(+[2]H9)	+MFGM/EV	XX	0		Fractional abundance (%)
Plasma	LPC	LPC 14:0(+[2]H9)	+MFGM/EV	XX	60	0.0535446	Fractional abundance (%)
Plasma	LPC	LPC 14:0(+[2]H9)	+MFGM/EV	XX	120	0.778661	Fractional abundance (%)
Plasma	LPC	LPC 14:0(+[2]H9)	+MFGM/EV	XX	300	3.13375	Fractional abundance (%)
Plasma	LPC	LPC 14:0(+[2]H9)	+MFGM/EV	XX	1440	1.50287	Fractional abundance (%)
Plasma	LPC	LPC 14:0(+[2]H9)	+MFGM/EV	XX	2880	0.722184	Fractional abundance (%)
Plasma	LPC	LPC 14:0(+[2]H9)	+MFGM/EV	XX	4320	0.375963	Fractional abundance (%)
Plasma	LPC	LPC 14:0(+[2]H9)	+MFGM/EV	XX	5800	0.330819	Fractional abundance (%)
Plasma	LPC	LPC 14:0(+[2]H9)	+MFGM/EV	YY	0		Fractional abundance (%)
Plasma	LPC	LPC 14:0(+[2]H9)	+MFGM/EV	YY	60	0.0570074	Fractional abundance (%)
Plasma	LPC	LPC 14:0(+[2]H9)	+MFGM/EV	YY	120	0.538064	Fractional abundance (%)
Plasma	LPC	LPC 14:0(+[2]H9)	+MFGM/EV	YY	300	3.89618	Fractional abundance (%)
Plasma	LPC	LPC 14:0(+[2]H9)	+MFGM/EV	YY	1440	1.66875	Fractional abundance (%)
Plasma	LPC	LPC 14:0(+[2]H9)	+MFGM/EV	YY	2880	0.886693	Fractional abundance (%)
Plasma	LPC	LPC 14:0(+[2]H9)	+MFGM/EV	YY	4320	0.411857	Fractional abundance (%)
Plasma	LPC	LPC 14:0(+[2]H9)	+MFGM/EV	YY	5800	0.278831	Fractional abundance (%)
Plasma	LPC	LPC 14:0(+[2]H9)	+MFGM/EV	ZZ	0		Fractional abundance (%)
Plasma	LPC	LPC 14:0(+[2]H9)	+MFGM/EV	ZZ	60		Fractional abundance (%)
Plasma	LPC	LPC 14:0(+[2]H9)	+MFGM/EV	ZZ	120	0.37304	Fractional abundance (%)
Plasma	LPC	LPC 14:0(+[2]H9)	+MFGM/EV	ZZ	300	2.82885	Fractional abundance (%)
Plasma	LPC	LPC 14:0(+[2]H9)	+MFGM/EV	ZZ	1440	2.50262	Fractional abundance (%)
Plasma	LPC	LPC 14:0(+[2]H9)	+MFGM/EV	ZZ	2880	0.989852	Fractional abundance (%)
Plasma	LPC	LPC 14:0(+[2]H9)	+MFGM/EV	ZZ	4320	0.515549	Fractional abundance (%)
Plasma	LPC	LPC 14:0(+[2]H9)	+MFGM/EV	ZZ	5800	0.284046	Fractional abundance (%)
Plasma	LPC	LPC 16:0(+[2]H3)	CTRL	T	0	0	Fractional abundance (%)
Plasma	LPC	LPC 16:0(+[2]H3)	CTRL	T	60	0.0221007	Fractional abundance (%)
Plasma	LPC	LPC 16:0(+[2]H3)	CTRL	T	120	0.222893	Fractional abundance (%)
Plasma	LPC	LPC 16:0(+[2]H3)	CTRL	T	300	1.65177	Fractional abundance (%)
Plasma	LPC	LPC 16:0(+[2]H3)	CTRL	T	1440	2.83129	Fractional abundance (%)
Plasma	LPC	LPC 16:0(+[2]H3)	CTRL	T	2880	2.68894	Fractional abundance (%)
Plasma	LPC	LPC 16:0(+[2]H3)	CTRL	T	4320	1.69655	Fractional abundance (%)
Plasma	LPC	LPC 16:0(+[2]H3)	CTRL	T	5800	1.32325	Fractional abundance (%)
Plasma	LPC	LPC 16:0(+[2]H3)	CTRL	V	0		Fractional abundance (%)
Plasma	LPC	LPC 16:0(+[2]H3)	CTRL	V	60	0.0581887	Fractional abundance (%)
Plasma	LPC	LPC 16:0(+[2]H3)	CTRL	V	120	0.348581	Fractional abundance (%)
Plasma	LPC	LPC 16:0(+[2]H3)	CTRL	V	300	1.77911	Fractional abundance (%)
Plasma	LPC	LPC 16:0(+[2]H3)	CTRL	V	1440	2.14736	Fractional abundance (%)
Plasma	LPC	LPC 16:0(+[2]H3)	CTRL	V	2880	1.57809	Fractional abundance (%)
Plasma	LPC	LPC 16:0(+[2]H3)	CTRL	V	4320	1.22787	Fractional abundance (%)
Plasma	LPC	LPC 16:0(+[2]H3)	CTRL	V	5800	1.0876	Fractional abundance (%)
Plasma	LPC	LPC 16:0(+[2]H3)	CTRL	X	0		Fractional abundance (%)
Plasma	LPC	LPC 16:0(+[2]H3)	CTRL	X	60	0.0258609	Fractional abundance (%)
Plasma	LPC	LPC 16:0(+[2]H3)	CTRL	X	120	0.216915	Fractional abundance (%)
Plasma	LPC	LPC 16:0(+[2]H3)	CTRL	X	300	1.50001	Fractional abundance (%)
Plasma	LPC	LPC 16:0(+[2]H3)	CTRL	X	1440	2.38132	Fractional abundance (%)
Plasma	LPC	LPC 16:0(+[2]H3)	CTRL	X	2880	1.59797	Fractional abundance (%)
Plasma	LPC	LPC 16:0(+[2]H3)	CTRL	X	4320	1.39975	Fractional abundance (%)
Plasma	LPC	LPC 16:0(+[2]H3)	CTRL	X	5800	1.02975	Fractional abundance (%)
Plasma	LPC	LPC 16:0(+[2]H3)	CTRL	Y	0		Fractional abundance (%)
Plasma	LPC	LPC 16:0(+[2]H3)	CTRL	Y	60	0.0372257	Fractional abundance (%)
Plasma	LPC	LPC 16:0(+[2]H3)	CTRL	Y	120	0.246338	Fractional abundance (%)
Plasma	LPC	LPC 16:0(+[2]H3)	CTRL	Y	300	1.49485	Fractional abundance (%)
Plasma	LPC	LPC 16:0(+[2]H3)	CTRL	Y	1440	2.89361	Fractional abundance (%)
Plasma	LPC	LPC 16:0(+[2]H3)	CTRL	Y	2880	2.21082	Fractional abundance (%)
Plasma	LPC	LPC 16:0(+[2]H3)	CTRL	Y	4320	1.5956	Fractional abundance (%)
Plasma	LPC	LPC 16:0(+[2]H3)	CTRL	Y	5800	1.44314	Fractional abundance (%)
Plasma	LPC	LPC 16:0(+[2]H3)	CTRL	Z	0		Fractional abundance (%)
Plasma	LPC	LPC 16:0(+[2]H3)	CTRL	Z	60	0.0771203	Fractional abundance (%)
Plasma	LPC	LPC 16:0(+[2]H3)	CTRL	Z	120	0.547786	Fractional abundance (%)
Plasma	LPC	LPC 16:0(+[2]H3)	CTRL	Z	300	2.57531	Fractional abundance (%)
Plasma	LPC	LPC 16:0(+[2]H3)	CTRL	Z	1440	2.99828	Fractional abundance (%)
Plasma	LPC	LPC 16:0(+[2]H3)	CTRL	Z	2880	1.8994	Fractional abundance (%)
Plasma	LPC	LPC 16:0(+[2]H3)	CTRL	Z	4320	1.26711	Fractional abundance (%)
Plasma	LPC	LPC 16:0(+[2]H3)	CTRL	Z	5800	1.41605	Fractional abundance (%)
Plasma	LPC	LPC 16:0(+[2]H3)	+MFGM/EV	TT	0	0	Fractional abundance (%)
Plasma	LPC	LPC 16:0(+[2]H3)	+MFGM/EV	TT	60	0.0226349	Fractional abundance (%)
Plasma	LPC	LPC 16:0(+[2]H3)	+MFGM/EV	TT	120	0.256774	Fractional abundance (%)
Plasma	LPC	LPC 16:0(+[2]H3)	+MFGM/EV	TT	300	2.27977	Fractional abundance (%)
Plasma	LPC	LPC 16:0(+[2]H3)	+MFGM/EV	TT	1440	3.43428	Fractional abundance (%)
Plasma	LPC	LPC 16:0(+[2]H3)	+MFGM/EV	TT	2880	2.79011	Fractional abundance (%)
Plasma	LPC	LPC 16:0(+[2]H3)	+MFGM/EV	TT	4320	1.7865	Fractional abundance (%)
Plasma	LPC	LPC 16:0(+[2]H3)	+MFGM/EV	TT	5800	1.36698	Fractional abundance (%)
Plasma	LPC	LPC 16:0(+[2]H3)	+MFGM/EV	VV	0		Fractional abundance (%)
Plasma	LPC	LPC 16:0(+[2]H3)	+MFGM/EV	VV	60	0.0272808	Fractional abundance (%)
Plasma	LPC	LPC 16:0(+[2]H3)	+MFGM/EV	VV	120	0.277597	Fractional abundance (%)
Plasma	LPC	LPC 16:0(+[2]H3)	+MFGM/EV	VV	300	2.21182	Fractional abundance (%)
Plasma	LPC	LPC 16:0(+[2]H3)	+MFGM/EV	VV	1440	3.46785	Fractional abundance (%)
Plasma	LPC	LPC 16:0(+[2]H3)	+MFGM/EV	VV	2880	2.45091	Fractional abundance (%)
Plasma	LPC	LPC 16:0(+[2]H3)	+MFGM/EV	VV	4320	1.61446	Fractional abundance (%)
Plasma	LPC	LPC 16:0(+[2]H3)	+MFGM/EV	VV	5800	1.56635	Fractional abundance (%)
Plasma	LPC	LPC 16:0(+[2]H3)	+MFGM/EV	XX	0		Fractional abundance (%)
Plasma	LPC	LPC 16:0(+[2]H3)	+MFGM/EV	XX	60	0.013698	Fractional abundance (%)
Plasma	LPC	LPC 16:0(+[2]H3)	+MFGM/EV	XX	120	0.30125	Fractional abundance (%)
Plasma	LPC	LPC 16:0(+[2]H3)	+MFGM/EV	XX	300	1.98747	Fractional abundance (%)
Plasma	LPC	LPC 16:0(+[2]H3)	+MFGM/EV	XX	1440	2.92294	Fractional abundance (%)
Plasma	LPC	LPC 16:0(+[2]H3)	+MFGM/EV	XX	2880	2.46982	Fractional abundance (%)
Plasma	LPC	LPC 16:0(+[2]H3)	+MFGM/EV	XX	4320	1.56384	Fractional abundance (%)
Plasma	LPC	LPC 16:0(+[2]H3)	+MFGM/EV	XX	5800	1.19081	Fractional abundance (%)
Plasma	LPC	LPC 16:0(+[2]H3)	+MFGM/EV	YY	0		Fractional abundance (%)
Plasma	LPC	LPC 16:0(+[2]H3)	+MFGM/EV	YY	60	0.0224561	Fractional abundance (%)
Plasma	LPC	LPC 16:0(+[2]H3)	+MFGM/EV	YY	120	0.272191	Fractional abundance (%)
Plasma	LPC	LPC 16:0(+[2]H3)	+MFGM/EV	YY	300	2.74676	Fractional abundance (%)
Plasma	LPC	LPC 16:0(+[2]H3)	+MFGM/EV	YY	1440	3.68117	Fractional abundance (%)
Plasma	LPC	LPC 16:0(+[2]H3)	+MFGM/EV	YY	2880	2.29384	Fractional abundance (%)
Plasma	LPC	LPC 16:0(+[2]H3)	+MFGM/EV	YY	4320	1.5765	Fractional abundance (%)
Plasma	LPC	LPC 16:0(+[2]H3)	+MFGM/EV	YY	5800	1.48618	Fractional abundance (%)
Plasma	LPC	LPC 16:0(+[2]H3)	+MFGM/EV	ZZ	0		Fractional abundance (%)
Plasma	LPC	LPC 16:0(+[2]H3)	+MFGM/EV	ZZ	60	0.0141444	Fractional abundance (%)
Plasma	LPC	LPC 16:0(+[2]H3)	+MFGM/EV	ZZ	120	0.246671	Fractional abundance (%)
Plasma	LPC	LPC 16:0(+[2]H3)	+MFGM/EV	ZZ	300	2.26313	Fractional abundance (%)
Plasma	LPC	LPC 16:0(+[2]H3)	+MFGM/EV	ZZ	1440	3.08401	Fractional abundance (%)
Plasma	LPC	LPC 16:0(+[2]H3)	+MFGM/EV	ZZ	2880	1.89809	Fractional abundance (%)
Plasma	LPC	LPC 16:0(+[2]H3)	+MFGM/EV	ZZ	4320	1.43072	Fractional abundance (%)
Plasma	LPC	LPC 16:0(+[2]H3)	+MFGM/EV	ZZ	5800	1.36134	Fractional abundance (%)
Plasma	LPC	LPC 16:0(+[2]H6)	CTRL	T	0	0	Fractional abundance (%)
Plasma	LPC	LPC 16:0(+[2]H6)	CTRL	T	60	0.000772158	Fractional abundance (%)
Plasma	LPC	LPC 16:0(+[2]H6)	CTRL	T	120	0.0177418	Fractional abundance (%)
Plasma	LPC	LPC 16:0(+[2]H6)	CTRL	T	300	0.275905	Fractional abundance (%)
Plasma	LPC	LPC 16:0(+[2]H6)	CTRL	T	1440	0.350597	Fractional abundance (%)
Plasma	LPC	LPC 16:0(+[2]H6)	CTRL	T	2880	0.16129	Fractional abundance (%)
Plasma	LPC	LPC 16:0(+[2]H6)	CTRL	T	4320	0.0758125	Fractional abundance (%)
Plasma	LPC	LPC 16:0(+[2]H6)	CTRL	T	5800	0.0420023	Fractional abundance (%)
Plasma	LPC	LPC 16:0(+[2]H6)	CTRL	V	0		Fractional abundance (%)
Plasma	LPC	LPC 16:0(+[2]H6)	CTRL	V	60	0.0030102	Fractional abundance (%)
Plasma	LPC	LPC 16:0(+[2]H6)	CTRL	V	120	0.0270428	Fractional abundance (%)
Plasma	LPC	LPC 16:0(+[2]H6)	CTRL	V	300	0.249033	Fractional abundance (%)
Plasma	LPC	LPC 16:0(+[2]H6)	CTRL	V	1440	0.209792	Fractional abundance (%)
Plasma	LPC	LPC 16:0(+[2]H6)	CTRL	V	2880	0.0780565	Fractional abundance (%)
Plasma	LPC	LPC 16:0(+[2]H6)	CTRL	V	4320	0.0482592	Fractional abundance (%)
Plasma	LPC	LPC 16:0(+[2]H6)	CTRL	V	5800	0.0225737	Fractional abundance (%)
Plasma	LPC	LPC 16:0(+[2]H6)	CTRL	X	0		Fractional abundance (%)
Plasma	LPC	LPC 16:0(+[2]H6)	CTRL	X	60	0.00119404	Fractional abundance (%)
Plasma	LPC	LPC 16:0(+[2]H6)	CTRL	X	120	0.0175345	Fractional abundance (%)
Plasma	LPC	LPC 16:0(+[2]H6)	CTRL	X	300	0.229939	Fractional abundance (%)
Plasma	LPC	LPC 16:0(+[2]H6)	CTRL	X	1440	0.255272	Fractional abundance (%)
Plasma	LPC	LPC 16:0(+[2]H6)	CTRL	X	2880	0.1129	Fractional abundance (%)
Plasma	LPC	LPC 16:0(+[2]H6)	CTRL	X	4320	0.0615718	Fractional abundance (%)
Plasma	LPC	LPC 16:0(+[2]H6)	CTRL	X	5800	0.0325771	Fractional abundance (%)
Plasma	LPC	LPC 16:0(+[2]H6)	CTRL	Y	0		Fractional abundance (%)
Plasma	LPC	LPC 16:0(+[2]H6)	CTRL	Y	60	0.000246738	Fractional abundance (%)
Plasma	LPC	LPC 16:0(+[2]H6)	CTRL	Y	120	0.00812369	Fractional abundance (%)
Plasma	LPC	LPC 16:0(+[2]H6)	CTRL	Y	300	0.124471	Fractional abundance (%)
Plasma	LPC	LPC 16:0(+[2]H6)	CTRL	Y	1440	0.227811	Fractional abundance (%)
Plasma	LPC	LPC 16:0(+[2]H6)	CTRL	Y	2880	0.10158	Fractional abundance (%)
Plasma	LPC	LPC 16:0(+[2]H6)	CTRL	Y	4320	0.0424857	Fractional abundance (%)
Plasma	LPC	LPC 16:0(+[2]H6)	CTRL	Y	5800	0.0327949	Fractional abundance (%)
Plasma	LPC	LPC 16:0(+[2]H6)	CTRL	Z	0		Fractional abundance (%)
Plasma	LPC	LPC 16:0(+[2]H6)	CTRL	Z	60	0.00629553	Fractional abundance (%)
Plasma	LPC	LPC 16:0(+[2]H6)	CTRL	Z	120	0.0847624	Fractional abundance (%)
Plasma	LPC	LPC 16:0(+[2]H6)	CTRL	Z	300	0.530637	Fractional abundance (%)
Plasma	LPC	LPC 16:0(+[2]H6)	CTRL	Z	1440	0.379923	Fractional abundance (%)
Plasma	LPC	LPC 16:0(+[2]H6)	CTRL	Z	2880	0.175789	Fractional abundance (%)
Plasma	LPC	LPC 16:0(+[2]H6)	CTRL	Z	4320	0.0768716	Fractional abundance (%)
Plasma	LPC	LPC 16:0(+[2]H6)	CTRL	Z	5800	0.0553939	Fractional abundance (%)
Plasma	LPC	LPC 16:0(+[2]H6)	+MFGM/EV	TT	0	0	Fractional abundance (%)
Plasma	LPC	LPC 16:0(+[2]H6)	+MFGM/EV	TT	60	0.000819039	Fractional abundance (%)
Plasma	LPC	LPC 16:0(+[2]H6)	+MFGM/EV	TT	120	0.0333513	Fractional abundance (%)
Plasma	LPC	LPC 16:0(+[2]H6)	+MFGM/EV	TT	300	0.642494	Fractional abundance (%)
Plasma	LPC	LPC 16:0(+[2]H6)	+MFGM/EV	TT	1440	0.582569	Fractional abundance (%)
Plasma	LPC	LPC 16:0(+[2]H6)	+MFGM/EV	TT	2880	0.327833	Fractional abundance (%)
Plasma	LPC	LPC 16:0(+[2]H6)	+MFGM/EV	TT	4320	0.138249	Fractional abundance (%)
Plasma	LPC	LPC 16:0(+[2]H6)	+MFGM/EV	TT	5800	0.0701093	Fractional abundance (%)
Plasma	LPC	LPC 16:0(+[2]H6)	+MFGM/EV	VV	0		Fractional abundance (%)
Plasma	LPC	LPC 16:0(+[2]H6)	+MFGM/EV	VV	60	0.000766686	Fractional abundance (%)
Plasma	LPC	LPC 16:0(+[2]H6)	+MFGM/EV	VV	120	0.0272426	Fractional abundance (%)
Plasma	LPC	LPC 16:0(+[2]H6)	+MFGM/EV	VV	300	0.412198	Fractional abundance (%)
Plasma	LPC	LPC 16:0(+[2]H6)	+MFGM/EV	VV	1440	0.37229	Fractional abundance (%)
Plasma	LPC	LPC 16:0(+[2]H6)	+MFGM/EV	VV	2880	0.17498	Fractional abundance (%)
Plasma	LPC	LPC 16:0(+[2]H6)	+MFGM/EV	VV	4320	0.0882967	Fractional abundance (%)
Plasma	LPC	LPC 16:0(+[2]H6)	+MFGM/EV	VV	5800	0.0591023	Fractional abundance (%)
Plasma	LPC	LPC 16:0(+[2]H6)	+MFGM/EV	XX	0		Fractional abundance (%)
Plasma	LPC	LPC 16:0(+[2]H6)	+MFGM/EV	XX	60		Fractional abundance (%)
Plasma	LPC	LPC 16:0(+[2]H6)	+MFGM/EV	XX	120	0.0332871	Fractional abundance (%)
Plasma	LPC	LPC 16:0(+[2]H6)	+MFGM/EV	XX	300	0.348725	Fractional abundance (%)
Plasma	LPC	LPC 16:0(+[2]H6)	+MFGM/EV	XX	1440	0.277668	Fractional abundance (%)
Plasma	LPC	LPC 16:0(+[2]H6)	+MFGM/EV	XX	2880	0.208626	Fractional abundance (%)
Plasma	LPC	LPC 16:0(+[2]H6)	+MFGM/EV	XX	4320	0.0934301	Fractional abundance (%)
Plasma	LPC	LPC 16:0(+[2]H6)	+MFGM/EV	XX	5800	0.0493103	Fractional abundance (%)
Plasma	LPC	LPC 16:0(+[2]H6)	+MFGM/EV	YY	0		Fractional abundance (%)
Plasma	LPC	LPC 16:0(+[2]H6)	+MFGM/EV	YY	60	0.00101197	Fractional abundance (%)
Plasma	LPC	LPC 16:0(+[2]H6)	+MFGM/EV	YY	120	0.0362915	Fractional abundance (%)
Plasma	LPC	LPC 16:0(+[2]H6)	+MFGM/EV	YY	300	0.789628	Fractional abundance (%)
Plasma	LPC	LPC 16:0(+[2]H6)	+MFGM/EV	YY	1440	0.634398	Fractional abundance (%)
Plasma	LPC	LPC 16:0(+[2]H6)	+MFGM/EV	YY	2880	0.291766	Fractional abundance (%)
Plasma	LPC	LPC 16:0(+[2]H6)	+MFGM/EV	YY	4320	0.123175	Fractional abundance (%)
Plasma	LPC	LPC 16:0(+[2]H6)	+MFGM/EV	YY	5800	0.0791675	Fractional abundance (%)
Plasma	LPC	LPC 16:0(+[2]H6)	+MFGM/EV	ZZ	0		Fractional abundance (%)
Plasma	LPC	LPC 16:0(+[2]H6)	+MFGM/EV	ZZ	60		Fractional abundance (%)
Plasma	LPC	LPC 16:0(+[2]H6)	+MFGM/EV	ZZ	120	0.0141812	Fractional abundance (%)
Plasma	LPC	LPC 16:0(+[2]H6)	+MFGM/EV	ZZ	300	0.361369	Fractional abundance (%)
Plasma	LPC	LPC 16:0(+[2]H6)	+MFGM/EV	ZZ	1440	0.340664	Fractional abundance (%)
Plasma	LPC	LPC 16:0(+[2]H6)	+MFGM/EV	ZZ	2880	0.137566	Fractional abundance (%)
Plasma	LPC	LPC 16:0(+[2]H6)	+MFGM/EV	ZZ	4320	0.0680601	Fractional abundance (%)
Plasma	LPC	LPC 16:0(+[2]H6)	+MFGM/EV	ZZ	5800	0.0442897	Fractional abundance (%)
Plasma	LPC	LPC 16:0(+[2]H9)	CTRL	T	0	0	Fractional abundance (%)
Plasma	LPC	LPC 16:0(+[2]H9)	CTRL	T	60	0.109029	Fractional abundance (%)
Plasma	LPC	LPC 16:0(+[2]H9)	CTRL	T	120	0.662425	Fractional abundance (%)
Plasma	LPC	LPC 16:0(+[2]H9)	CTRL	T	300	3.0369	Fractional abundance (%)
Plasma	LPC	LPC 16:0(+[2]H9)	CTRL	T	1440	2.41323	Fractional abundance (%)
Plasma	LPC	LPC 16:0(+[2]H9)	CTRL	T	2880	1.67865	Fractional abundance (%)
Plasma	LPC	LPC 16:0(+[2]H9)	CTRL	T	4320	0.843107	Fractional abundance (%)
Plasma	LPC	LPC 16:0(+[2]H9)	CTRL	T	5800	0.62349	Fractional abundance (%)
Plasma	LPC	LPC 16:0(+[2]H9)	CTRL	V	0		Fractional abundance (%)
Plasma	LPC	LPC 16:0(+[2]H9)	CTRL	V	60	0.0866748	Fractional abundance (%)
Plasma	LPC	LPC 16:0(+[2]H9)	CTRL	V	120	0.50415	Fractional abundance (%)
Plasma	LPC	LPC 16:0(+[2]H9)	CTRL	V	300	2.40006	Fractional abundance (%)
Plasma	LPC	LPC 16:0(+[2]H9)	CTRL	V	1440	2.14826	Fractional abundance (%)
Plasma	LPC	LPC 16:0(+[2]H9)	CTRL	V	2880	1.08611	Fractional abundance (%)
Plasma	LPC	LPC 16:0(+[2]H9)	CTRL	V	4320	0.678428	Fractional abundance (%)
Plasma	LPC	LPC 16:0(+[2]H9)	CTRL	V	5800	0.416711	Fractional abundance (%)
Plasma	LPC	LPC 16:0(+[2]H9)	CTRL	X	0		Fractional abundance (%)
Plasma	LPC	LPC 16:0(+[2]H9)	CTRL	X	60	0.136291	Fractional abundance (%)
Plasma	LPC	LPC 16:0(+[2]H9)	CTRL	X	120	0.761349	Fractional abundance (%)
Plasma	LPC	LPC 16:0(+[2]H9)	CTRL	X	300	3.06122	Fractional abundance (%)
Plasma	LPC	LPC 16:0(+[2]H9)	CTRL	X	1440	2.46544	Fractional abundance (%)
Plasma	LPC	LPC 16:0(+[2]H9)	CTRL	X	2880	1.14824	Fractional abundance (%)
Plasma	LPC	LPC 16:0(+[2]H9)	CTRL	X	4320	0.826794	Fractional abundance (%)
Plasma	LPC	LPC 16:0(+[2]H9)	CTRL	X	5800	0.569224	Fractional abundance (%)
Plasma	LPC	LPC 16:0(+[2]H9)	CTRL	Y	0		Fractional abundance (%)
Plasma	LPC	LPC 16:0(+[2]H9)	CTRL	Y	60	0.208577	Fractional abundance (%)
Plasma	LPC	LPC 16:0(+[2]H9)	CTRL	Y	120	0.893662	Fractional abundance (%)
Plasma	LPC	LPC 16:0(+[2]H9)	CTRL	Y	300	3.69542	Fractional abundance (%)
Plasma	LPC	LPC 16:0(+[2]H9)	CTRL	Y	1440	2.89721	Fractional abundance (%)
Plasma	LPC	LPC 16:0(+[2]H9)	CTRL	Y	2880	1.59547	Fractional abundance (%)
Plasma	LPC	LPC 16:0(+[2]H9)	CTRL	Y	4320	0.982334	Fractional abundance (%)
Plasma	LPC	LPC 16:0(+[2]H9)	CTRL	Y	5800	0.754377	Fractional abundance (%)
Plasma	LPC	LPC 16:0(+[2]H9)	CTRL	Z	0		Fractional abundance (%)
Plasma	LPC	LPC 16:0(+[2]H9)	CTRL	Z	60	0.141803	Fractional abundance (%)
Plasma	LPC	LPC 16:0(+[2]H9)	CTRL	Z	120	0.807707	Fractional abundance (%)
Plasma	LPC	LPC 16:0(+[2]H9)	CTRL	Z	300	3.26999	Fractional abundance (%)
Plasma	LPC	LPC 16:0(+[2]H9)	CTRL	Z	1440	2.27499	Fractional abundance (%)
Plasma	LPC	LPC 16:0(+[2]H9)	CTRL	Z	2880	1.14487	Fractional abundance (%)
Plasma	LPC	LPC 16:0(+[2]H9)	CTRL	Z	4320	0.680855	Fractional abundance (%)
Plasma	LPC	LPC 16:0(+[2]H9)	CTRL	Z	5800	0.493035	Fractional abundance (%)
Plasma	LPC	LPC 16:0(+[2]H9)	+MFGM/EV	TT	0	0	Fractional abundance (%)
Plasma	LPC	LPC 16:0(+[2]H9)	+MFGM/EV	TT	60	0.131367	Fractional abundance (%)
Plasma	LPC	LPC 16:0(+[2]H9)	+MFGM/EV	TT	120	0.874308	Fractional abundance (%)
Plasma	LPC	LPC 16:0(+[2]H9)	+MFGM/EV	TT	300	5.08112	Fractional abundance (%)
Plasma	LPC	LPC 16:0(+[2]H9)	+MFGM/EV	TT	1440	3.02639	Fractional abundance (%)
Plasma	LPC	LPC 16:0(+[2]H9)	+MFGM/EV	TT	2880	1.83279	Fractional abundance (%)
Plasma	LPC	LPC 16:0(+[2]H9)	+MFGM/EV	TT	4320	0.984708	Fractional abundance (%)
Plasma	LPC	LPC 16:0(+[2]H9)	+MFGM/EV	TT	5800	0.580693	Fractional abundance (%)
Plasma	LPC	LPC 16:0(+[2]H9)	+MFGM/EV	VV	0		Fractional abundance (%)
Plasma	LPC	LPC 16:0(+[2]H9)	+MFGM/EV	VV	60	0.253414	Fractional abundance (%)
Plasma	LPC	LPC 16:0(+[2]H9)	+MFGM/EV	VV	120	1.1984	Fractional abundance (%)
Plasma	LPC	LPC 16:0(+[2]H9)	+MFGM/EV	VV	300	5.24442	Fractional abundance (%)
Plasma	LPC	LPC 16:0(+[2]H9)	+MFGM/EV	VV	1440	2.76468	Fractional abundance (%)
Plasma	LPC	LPC 16:0(+[2]H9)	+MFGM/EV	VV	2880	1.46617	Fractional abundance (%)
Plasma	LPC	LPC 16:0(+[2]H9)	+MFGM/EV	VV	4320	0.820341	Fractional abundance (%)
Plasma	LPC	LPC 16:0(+[2]H9)	+MFGM/EV	VV	5800	0.624936	Fractional abundance (%)
Plasma	LPC	LPC 16:0(+[2]H9)	+MFGM/EV	XX	0		Fractional abundance (%)
Plasma	LPC	LPC 16:0(+[2]H9)	+MFGM/EV	XX	60	0.0521993	Fractional abundance (%)
Plasma	LPC	LPC 16:0(+[2]H9)	+MFGM/EV	XX	120	0.769905	Fractional abundance (%)
Plasma	LPC	LPC 16:0(+[2]H9)	+MFGM/EV	XX	300	4.13929	Fractional abundance (%)
Plasma	LPC	LPC 16:0(+[2]H9)	+MFGM/EV	XX	1440	2.38257	Fractional abundance (%)
Plasma	LPC	LPC 16:0(+[2]H9)	+MFGM/EV	XX	2880	1.48778	Fractional abundance (%)
Plasma	LPC	LPC 16:0(+[2]H9)	+MFGM/EV	XX	4320	0.792598	Fractional abundance (%)
Plasma	LPC	LPC 16:0(+[2]H9)	+MFGM/EV	XX	5800	0.451219	Fractional abundance (%)
Plasma	LPC	LPC 16:0(+[2]H9)	+MFGM/EV	YY	0		Fractional abundance (%)
Plasma	LPC	LPC 16:0(+[2]H9)	+MFGM/EV	YY	60	0.0604451	Fractional abundance (%)
Plasma	LPC	LPC 16:0(+[2]H9)	+MFGM/EV	YY	120	0.547604	Fractional abundance (%)
Plasma	LPC	LPC 16:0(+[2]H9)	+MFGM/EV	YY	300	4.33579	Fractional abundance (%)
Plasma	LPC	LPC 16:0(+[2]H9)	+MFGM/EV	YY	1440	2.89308	Fractional abundance (%)
Plasma	LPC	LPC 16:0(+[2]H9)	+MFGM/EV	YY	2880	1.36952	Fractional abundance (%)
Plasma	LPC	LPC 16:0(+[2]H9)	+MFGM/EV	YY	4320	0.746455	Fractional abundance (%)
Plasma	LPC	LPC 16:0(+[2]H9)	+MFGM/EV	YY	5800	0.539444	Fractional abundance (%)
Plasma	LPC	LPC 16:0(+[2]H9)	+MFGM/EV	ZZ	0		Fractional abundance (%)
Plasma	LPC	LPC 16:0(+[2]H9)	+MFGM/EV	ZZ	60	0.0368231	Fractional abundance (%)
Plasma	LPC	LPC 16:0(+[2]H9)	+MFGM/EV	ZZ	120	0.434793	Fractional abundance (%)
Plasma	LPC	LPC 16:0(+[2]H9)	+MFGM/EV	ZZ	300	4.00788	Fractional abundance (%)
Plasma	LPC	LPC 16:0(+[2]H9)	+MFGM/EV	ZZ	1440	3.38991	Fractional abundance (%)
Plasma	LPC	LPC 16:0(+[2]H9)	+MFGM/EV	ZZ	2880	1.53883	Fractional abundance (%)
Plasma	LPC	LPC 16:0(+[2]H9)	+MFGM/EV	ZZ	4320	0.911118	Fractional abundance (%)
Plasma	LPC	LPC 16:0(+[2]H9)	+MFGM/EV	ZZ	5800	0.693885	Fractional abundance (%)
Plasma	LPC	LPC 16:1(+[2]H3)	CTRL	T	0	0	Fractional abundance (%)
Plasma	LPC	LPC 16:1(+[2]H3)	CTRL	T	60	0	Fractional abundance (%)
Plasma	LPC	LPC 16:1(+[2]H3)	CTRL	T	120		Fractional abundance (%)
Plasma	LPC	LPC 16:1(+[2]H3)	CTRL	T	300	0.40754	Fractional abundance (%)
Plasma	LPC	LPC 16:1(+[2]H3)	CTRL	T	1440	1.1858	Fractional abundance (%)
Plasma	LPC	LPC 16:1(+[2]H3)	CTRL	T	2880	1.0434	Fractional abundance (%)
Plasma	LPC	LPC 16:1(+[2]H3)	CTRL	T	4320	0.573566	Fractional abundance (%)
Plasma	LPC	LPC 16:1(+[2]H3)	CTRL	T	5800	0.602468	Fractional abundance (%)
Plasma	LPC	LPC 16:1(+[2]H3)	CTRL	V	0		Fractional abundance (%)
Plasma	LPC	LPC 16:1(+[2]H3)	CTRL	V	60		Fractional abundance (%)
Plasma	LPC	LPC 16:1(+[2]H3)	CTRL	V	120	0.0779332	Fractional abundance (%)
Plasma	LPC	LPC 16:1(+[2]H3)	CTRL	V	300	0.490517	Fractional abundance (%)
Plasma	LPC	LPC 16:1(+[2]H3)	CTRL	V	1440	0.868785	Fractional abundance (%)
Plasma	LPC	LPC 16:1(+[2]H3)	CTRL	V	2880	0.639851	Fractional abundance (%)
Plasma	LPC	LPC 16:1(+[2]H3)	CTRL	V	4320	0.459106	Fractional abundance (%)
Plasma	LPC	LPC 16:1(+[2]H3)	CTRL	V	5800	0.50955	Fractional abundance (%)
Plasma	LPC	LPC 16:1(+[2]H3)	CTRL	X	0		Fractional abundance (%)
Plasma	LPC	LPC 16:1(+[2]H3)	CTRL	X	60		Fractional abundance (%)
Plasma	LPC	LPC 16:1(+[2]H3)	CTRL	X	120	0.0184593	Fractional abundance (%)
Plasma	LPC	LPC 16:1(+[2]H3)	CTRL	X	300	0.513398	Fractional abundance (%)
Plasma	LPC	LPC 16:1(+[2]H3)	CTRL	X	1440	1.05399	Fractional abundance (%)
Plasma	LPC	LPC 16:1(+[2]H3)	CTRL	X	2880	0.696045	Fractional abundance (%)
Plasma	LPC	LPC 16:1(+[2]H3)	CTRL	X	4320	0.500578	Fractional abundance (%)
Plasma	LPC	LPC 16:1(+[2]H3)	CTRL	X	5800	0.426666	Fractional abundance (%)
Plasma	LPC	LPC 16:1(+[2]H3)	CTRL	Y	0		Fractional abundance (%)
Plasma	LPC	LPC 16:1(+[2]H3)	CTRL	Y	60		Fractional abundance (%)
Plasma	LPC	LPC 16:1(+[2]H3)	CTRL	Y	120	0.0473233	Fractional abundance (%)
Plasma	LPC	LPC 16:1(+[2]H3)	CTRL	Y	300	0.311321	Fractional abundance (%)
Plasma	LPC	LPC 16:1(+[2]H3)	CTRL	Y	1440	1.07962	Fractional abundance (%)
Plasma	LPC	LPC 16:1(+[2]H3)	CTRL	Y	2880	0.780391	Fractional abundance (%)
Plasma	LPC	LPC 16:1(+[2]H3)	CTRL	Y	4320	0.440739	Fractional abundance (%)
Plasma	LPC	LPC 16:1(+[2]H3)	CTRL	Y	5800	0.455644	Fractional abundance (%)
Plasma	LPC	LPC 16:1(+[2]H3)	CTRL	Z	0		Fractional abundance (%)
Plasma	LPC	LPC 16:1(+[2]H3)	CTRL	Z	60		Fractional abundance (%)
Plasma	LPC	LPC 16:1(+[2]H3)	CTRL	Z	120	0.158727	Fractional abundance (%)
Plasma	LPC	LPC 16:1(+[2]H3)	CTRL	Z	300	0.730174	Fractional abundance (%)
Plasma	LPC	LPC 16:1(+[2]H3)	CTRL	Z	1440	1.40297	Fractional abundance (%)
Plasma	LPC	LPC 16:1(+[2]H3)	CTRL	Z	2880	1.09088	Fractional abundance (%)
Plasma	LPC	LPC 16:1(+[2]H3)	CTRL	Z	4320	0.750465	Fractional abundance (%)
Plasma	LPC	LPC 16:1(+[2]H3)	CTRL	Z	5800	0.56641	Fractional abundance (%)
Plasma	LPC	LPC 16:1(+[2]H3)	+MFGM/EV	TT	0	0	Fractional abundance (%)
Plasma	LPC	LPC 16:1(+[2]H3)	+MFGM/EV	TT	60	0	Fractional abundance (%)
Plasma	LPC	LPC 16:1(+[2]H3)	+MFGM/EV	TT	120	0.0536324	Fractional abundance (%)
Plasma	LPC	LPC 16:1(+[2]H3)	+MFGM/EV	TT	300	0.874846	Fractional abundance (%)
Plasma	LPC	LPC 16:1(+[2]H3)	+MFGM/EV	TT	1440	1.77819	Fractional abundance (%)
Plasma	LPC	LPC 16:1(+[2]H3)	+MFGM/EV	TT	2880	1.5262	Fractional abundance (%)
Plasma	LPC	LPC 16:1(+[2]H3)	+MFGM/EV	TT	4320	0.736667	Fractional abundance (%)
Plasma	LPC	LPC 16:1(+[2]H3)	+MFGM/EV	TT	5800	0.519307	Fractional abundance (%)
Plasma	LPC	LPC 16:1(+[2]H3)	+MFGM/EV	VV	0		Fractional abundance (%)
Plasma	LPC	LPC 16:1(+[2]H3)	+MFGM/EV	VV	60		Fractional abundance (%)
Plasma	LPC	LPC 16:1(+[2]H3)	+MFGM/EV	VV	120		Fractional abundance (%)
Plasma	LPC	LPC 16:1(+[2]H3)	+MFGM/EV	VV	300	0.6262	Fractional abundance (%)
Plasma	LPC	LPC 16:1(+[2]H3)	+MFGM/EV	VV	1440	1.32877	Fractional abundance (%)
Plasma	LPC	LPC 16:1(+[2]H3)	+MFGM/EV	VV	2880	1.16906	Fractional abundance (%)
Plasma	LPC	LPC 16:1(+[2]H3)	+MFGM/EV	VV	4320	0.859878	Fractional abundance (%)
Plasma	LPC	LPC 16:1(+[2]H3)	+MFGM/EV	VV	5800	0.552635	Fractional abundance (%)
Plasma	LPC	LPC 16:1(+[2]H3)	+MFGM/EV	XX	0		Fractional abundance (%)
Plasma	LPC	LPC 16:1(+[2]H3)	+MFGM/EV	XX	60		Fractional abundance (%)
Plasma	LPC	LPC 16:1(+[2]H3)	+MFGM/EV	XX	120		Fractional abundance (%)
Plasma	LPC	LPC 16:1(+[2]H3)	+MFGM/EV	XX	300	0.489433	Fractional abundance (%)
Plasma	LPC	LPC 16:1(+[2]H3)	+MFGM/EV	XX	1440	1.33709	Fractional abundance (%)
Plasma	LPC	LPC 16:1(+[2]H3)	+MFGM/EV	XX	2880	0.989253	Fractional abundance (%)
Plasma	LPC	LPC 16:1(+[2]H3)	+MFGM/EV	XX	4320	0.720376	Fractional abundance (%)
Plasma	LPC	LPC 16:1(+[2]H3)	+MFGM/EV	XX	5800	0.530342	Fractional abundance (%)
Plasma	LPC	LPC 16:1(+[2]H3)	+MFGM/EV	YY	0		Fractional abundance (%)
Plasma	LPC	LPC 16:1(+[2]H3)	+MFGM/EV	YY	60		Fractional abundance (%)
Plasma	LPC	LPC 16:1(+[2]H3)	+MFGM/EV	YY	120	0.0369257	Fractional abundance (%)
Plasma	LPC	LPC 16:1(+[2]H3)	+MFGM/EV	YY	300	0.638348	Fractional abundance (%)
Plasma	LPC	LPC 16:1(+[2]H3)	+MFGM/EV	YY	1440	1.66887	Fractional abundance (%)
Plasma	LPC	LPC 16:1(+[2]H3)	+MFGM/EV	YY	2880	1.4285	Fractional abundance (%)
Plasma	LPC	LPC 16:1(+[2]H3)	+MFGM/EV	YY	4320	0.854681	Fractional abundance (%)
Plasma	LPC	LPC 16:1(+[2]H3)	+MFGM/EV	YY	5800	0.818945	Fractional abundance (%)
Plasma	LPC	LPC 16:1(+[2]H3)	+MFGM/EV	ZZ	0		Fractional abundance (%)
Plasma	LPC	LPC 16:1(+[2]H3)	+MFGM/EV	ZZ	60		Fractional abundance (%)
Plasma	LPC	LPC 16:1(+[2]H3)	+MFGM/EV	ZZ	120	0.091427	Fractional abundance (%)
Plasma	LPC	LPC 16:1(+[2]H3)	+MFGM/EV	ZZ	300	0.546885	Fractional abundance (%)
Plasma	LPC	LPC 16:1(+[2]H3)	+MFGM/EV	ZZ	1440	1.43726	Fractional abundance (%)
Plasma	LPC	LPC 16:1(+[2]H3)	+MFGM/EV	ZZ	2880	1.3374	Fractional abundance (%)
Plasma	LPC	LPC 16:1(+[2]H3)	+MFGM/EV	ZZ	4320	0.918312	Fractional abundance (%)
Plasma	LPC	LPC 16:1(+[2]H3)	+MFGM/EV	ZZ	5800	0.659229	Fractional abundance (%)
Plasma	LPC	LPC 16:1(+[2]H6)	CTRL	T	0	0	Fractional abundance (%)
Plasma	LPC	LPC 16:1(+[2]H6)	CTRL	T	60	0	Fractional abundance (%)
Plasma	LPC	LPC 16:1(+[2]H6)	CTRL	T	120		Fractional abundance (%)
Plasma	LPC	LPC 16:1(+[2]H6)	CTRL	T	300	0.101931	Fractional abundance (%)
Plasma	LPC	LPC 16:1(+[2]H6)	CTRL	T	1440	0.186184	Fractional abundance (%)
Plasma	LPC	LPC 16:1(+[2]H6)	CTRL	T	2880	0.107357	Fractional abundance (%)
Plasma	LPC	LPC 16:1(+[2]H6)	CTRL	T	4320	0.0122509	Fractional abundance (%)
Plasma	LPC	LPC 16:1(+[2]H6)	CTRL	T	5800	0.0623816	Fractional abundance (%)
Plasma	LPC	LPC 16:1(+[2]H6)	CTRL	V	0		Fractional abundance (%)
Plasma	LPC	LPC 16:1(+[2]H6)	CTRL	V	60		Fractional abundance (%)
Plasma	LPC	LPC 16:1(+[2]H6)	CTRL	V	120	0.0298985	Fractional abundance (%)
Plasma	LPC	LPC 16:1(+[2]H6)	CTRL	V	300	0.0828653	Fractional abundance (%)
Plasma	LPC	LPC 16:1(+[2]H6)	CTRL	V	1440	0.108285	Fractional abundance (%)
Plasma	LPC	LPC 16:1(+[2]H6)	CTRL	V	2880	0.0585429	Fractional abundance (%)
Plasma	LPC	LPC 16:1(+[2]H6)	CTRL	V	4320	0.0258023	Fractional abundance (%)
Plasma	LPC	LPC 16:1(+[2]H6)	CTRL	V	5800		Fractional abundance (%)
Plasma	LPC	LPC 16:1(+[2]H6)	CTRL	X	0		Fractional abundance (%)
Plasma	LPC	LPC 16:1(+[2]H6)	CTRL	X	60		Fractional abundance (%)
Plasma	LPC	LPC 16:1(+[2]H6)	CTRL	X	120		Fractional abundance (%)
Plasma	LPC	LPC 16:1(+[2]H6)	CTRL	X	300	0.0529337	Fractional abundance (%)
Plasma	LPC	LPC 16:1(+[2]H6)	CTRL	X	1440	0.134787	Fractional abundance (%)
Plasma	LPC	LPC 16:1(+[2]H6)	CTRL	X	2880	0.0611524	Fractional abundance (%)
Plasma	LPC	LPC 16:1(+[2]H6)	CTRL	X	4320	0.0354043	Fractional abundance (%)
Plasma	LPC	LPC 16:1(+[2]H6)	CTRL	X	5800	0.0219542	Fractional abundance (%)
Plasma	LPC	LPC 16:1(+[2]H6)	CTRL	Y	0		Fractional abundance (%)
Plasma	LPC	LPC 16:1(+[2]H6)	CTRL	Y	60		Fractional abundance (%)
Plasma	LPC	LPC 16:1(+[2]H6)	CTRL	Y	120		Fractional abundance (%)
Plasma	LPC	LPC 16:1(+[2]H6)	CTRL	Y	300	0.0599883	Fractional abundance (%)
Plasma	LPC	LPC 16:1(+[2]H6)	CTRL	Y	1440	0.0870493	Fractional abundance (%)
Plasma	LPC	LPC 16:1(+[2]H6)	CTRL	Y	2880	0.0538702	Fractional abundance (%)
Plasma	LPC	LPC 16:1(+[2]H6)	CTRL	Y	4320	0.026258	Fractional abundance (%)
Plasma	LPC	LPC 16:1(+[2]H6)	CTRL	Y	5800		Fractional abundance (%)
Plasma	LPC	LPC 16:1(+[2]H6)	CTRL	Z	0		Fractional abundance (%)
Plasma	LPC	LPC 16:1(+[2]H6)	CTRL	Z	60		Fractional abundance (%)
Plasma	LPC	LPC 16:1(+[2]H6)	CTRL	Z	120	0.0247265	Fractional abundance (%)
Plasma	LPC	LPC 16:1(+[2]H6)	CTRL	Z	300	0.192326	Fractional abundance (%)
Plasma	LPC	LPC 16:1(+[2]H6)	CTRL	Z	1440	0.238894	Fractional abundance (%)
Plasma	LPC	LPC 16:1(+[2]H6)	CTRL	Z	2880	0.125129	Fractional abundance (%)
Plasma	LPC	LPC 16:1(+[2]H6)	CTRL	Z	4320	0.0570079	Fractional abundance (%)
Plasma	LPC	LPC 16:1(+[2]H6)	CTRL	Z	5800	0.00574684	Fractional abundance (%)
Plasma	LPC	LPC 16:1(+[2]H6)	+MFGM/EV	TT	0	0	Fractional abundance (%)
Plasma	LPC	LPC 16:1(+[2]H6)	+MFGM/EV	TT	60	0	Fractional abundance (%)
Plasma	LPC	LPC 16:1(+[2]H6)	+MFGM/EV	TT	120		Fractional abundance (%)
Plasma	LPC	LPC 16:1(+[2]H6)	+MFGM/EV	TT	300	0.335288	Fractional abundance (%)
Plasma	LPC	LPC 16:1(+[2]H6)	+MFGM/EV	TT	1440	0.351547	Fractional abundance (%)
Plasma	LPC	LPC 16:1(+[2]H6)	+MFGM/EV	TT	2880	0.188509	Fractional abundance (%)
Plasma	LPC	LPC 16:1(+[2]H6)	+MFGM/EV	TT	4320	0.0833305	Fractional abundance (%)
Plasma	LPC	LPC 16:1(+[2]H6)	+MFGM/EV	TT	5800		Fractional abundance (%)
Plasma	LPC	LPC 16:1(+[2]H6)	+MFGM/EV	VV	0		Fractional abundance (%)
Plasma	LPC	LPC 16:1(+[2]H6)	+MFGM/EV	VV	60		Fractional abundance (%)
Plasma	LPC	LPC 16:1(+[2]H6)	+MFGM/EV	VV	120	0.0094243	Fractional abundance (%)
Plasma	LPC	LPC 16:1(+[2]H6)	+MFGM/EV	VV	300	0.153033	Fractional abundance (%)
Plasma	LPC	LPC 16:1(+[2]H6)	+MFGM/EV	VV	1440	0.184356	Fractional abundance (%)
Plasma	LPC	LPC 16:1(+[2]H6)	+MFGM/EV	VV	2880	0.0886909	Fractional abundance (%)
Plasma	LPC	LPC 16:1(+[2]H6)	+MFGM/EV	VV	4320	0.0554803	Fractional abundance (%)
Plasma	LPC	LPC 16:1(+[2]H6)	+MFGM/EV	VV	5800	0.0374328	Fractional abundance (%)
Plasma	LPC	LPC 16:1(+[2]H6)	+MFGM/EV	XX	0		Fractional abundance (%)
Plasma	LPC	LPC 16:1(+[2]H6)	+MFGM/EV	XX	60		Fractional abundance (%)
Plasma	LPC	LPC 16:1(+[2]H6)	+MFGM/EV	XX	120		Fractional abundance (%)
Plasma	LPC	LPC 16:1(+[2]H6)	+MFGM/EV	XX	300	0.045823	Fractional abundance (%)
Plasma	LPC	LPC 16:1(+[2]H6)	+MFGM/EV	XX	1440	0.108866	Fractional abundance (%)
Plasma	LPC	LPC 16:1(+[2]H6)	+MFGM/EV	XX	2880	0.10934	Fractional abundance (%)
Plasma	LPC	LPC 16:1(+[2]H6)	+MFGM/EV	XX	4320	0.072588	Fractional abundance (%)
Plasma	LPC	LPC 16:1(+[2]H6)	+MFGM/EV	XX	5800	0.0405766	Fractional abundance (%)
Plasma	LPC	LPC 16:1(+[2]H6)	+MFGM/EV	YY	0		Fractional abundance (%)
Plasma	LPC	LPC 16:1(+[2]H6)	+MFGM/EV	YY	60		Fractional abundance (%)
Plasma	LPC	LPC 16:1(+[2]H6)	+MFGM/EV	YY	120	0.0161843	Fractional abundance (%)
Plasma	LPC	LPC 16:1(+[2]H6)	+MFGM/EV	YY	300	0.290581	Fractional abundance (%)
Plasma	LPC	LPC 16:1(+[2]H6)	+MFGM/EV	YY	1440	0.369448	Fractional abundance (%)
Plasma	LPC	LPC 16:1(+[2]H6)	+MFGM/EV	YY	2880	0.236444	Fractional abundance (%)
Plasma	LPC	LPC 16:1(+[2]H6)	+MFGM/EV	YY	4320	0.083361	Fractional abundance (%)
Plasma	LPC	LPC 16:1(+[2]H6)	+MFGM/EV	YY	5800	0.0645386	Fractional abundance (%)
Plasma	LPC	LPC 16:1(+[2]H6)	+MFGM/EV	ZZ	0		Fractional abundance (%)
Plasma	LPC	LPC 16:1(+[2]H6)	+MFGM/EV	ZZ	60		Fractional abundance (%)
Plasma	LPC	LPC 16:1(+[2]H6)	+MFGM/EV	ZZ	120		Fractional abundance (%)
Plasma	LPC	LPC 16:1(+[2]H6)	+MFGM/EV	ZZ	300	0.109203	Fractional abundance (%)
Plasma	LPC	LPC 16:1(+[2]H6)	+MFGM/EV	ZZ	1440	0.179751	Fractional abundance (%)
Plasma	LPC	LPC 16:1(+[2]H6)	+MFGM/EV	ZZ	2880	0.100199	Fractional abundance (%)
Plasma	LPC	LPC 16:1(+[2]H6)	+MFGM/EV	ZZ	4320	0.0552847	Fractional abundance (%)
Plasma	LPC	LPC 16:1(+[2]H6)	+MFGM/EV	ZZ	5800	0.024801	Fractional abundance (%)
Plasma	LPC	LPC 16:1(+[2]H9)	CTRL	T	0	0	Fractional abundance (%)
Plasma	LPC	LPC 16:1(+[2]H9)	CTRL	T	60	0.248413	Fractional abundance (%)
Plasma	LPC	LPC 16:1(+[2]H9)	CTRL	T	120	1.07036	Fractional abundance (%)
Plasma	LPC	LPC 16:1(+[2]H9)	CTRL	T	300	5.0422	Fractional abundance (%)
Plasma	LPC	LPC 16:1(+[2]H9)	CTRL	T	1440	2.00502	Fractional abundance (%)
Plasma	LPC	LPC 16:1(+[2]H9)	CTRL	T	2880	1.01373	Fractional abundance (%)
Plasma	LPC	LPC 16:1(+[2]H9)	CTRL	T	4320	0.464476	Fractional abundance (%)
Plasma	LPC	LPC 16:1(+[2]H9)	CTRL	T	5800	0.499371	Fractional abundance (%)
Plasma	LPC	LPC 16:1(+[2]H9)	CTRL	V	0		Fractional abundance (%)
Plasma	LPC	LPC 16:1(+[2]H9)	CTRL	V	60	0.186522	Fractional abundance (%)
Plasma	LPC	LPC 16:1(+[2]H9)	CTRL	V	120	1.19981	Fractional abundance (%)
Plasma	LPC	LPC 16:1(+[2]H9)	CTRL	V	300	4.66144	Fractional abundance (%)
Plasma	LPC	LPC 16:1(+[2]H9)	CTRL	V	1440	2.23008	Fractional abundance (%)
Plasma	LPC	LPC 16:1(+[2]H9)	CTRL	V	2880	0.886114	Fractional abundance (%)
Plasma	LPC	LPC 16:1(+[2]H9)	CTRL	V	4320	0.506782	Fractional abundance (%)
Plasma	LPC	LPC 16:1(+[2]H9)	CTRL	V	5800	0.352159	Fractional abundance (%)
Plasma	LPC	LPC 16:1(+[2]H9)	CTRL	X	0		Fractional abundance (%)
Plasma	LPC	LPC 16:1(+[2]H9)	CTRL	X	60	0.351905	Fractional abundance (%)
Plasma	LPC	LPC 16:1(+[2]H9)	CTRL	X	120	1.26642	Fractional abundance (%)
Plasma	LPC	LPC 16:1(+[2]H9)	CTRL	X	300	5.22738	Fractional abundance (%)
Plasma	LPC	LPC 16:1(+[2]H9)	CTRL	X	1440	1.78011	Fractional abundance (%)
Plasma	LPC	LPC 16:1(+[2]H9)	CTRL	X	2880	0.899737	Fractional abundance (%)
Plasma	LPC	LPC 16:1(+[2]H9)	CTRL	X	4320	0.5124	Fractional abundance (%)
Plasma	LPC	LPC 16:1(+[2]H9)	CTRL	X	5800	0.340446	Fractional abundance (%)
Plasma	LPC	LPC 16:1(+[2]H9)	CTRL	Y	0		Fractional abundance (%)
Plasma	LPC	LPC 16:1(+[2]H9)	CTRL	Y	60	0.473557	Fractional abundance (%)
Plasma	LPC	LPC 16:1(+[2]H9)	CTRL	Y	120	1.43055	Fractional abundance (%)
Plasma	LPC	LPC 16:1(+[2]H9)	CTRL	Y	300	5.56536	Fractional abundance (%)
Plasma	LPC	LPC 16:1(+[2]H9)	CTRL	Y	1440	2.2542	Fractional abundance (%)
Plasma	LPC	LPC 16:1(+[2]H9)	CTRL	Y	2880	1.11737	Fractional abundance (%)
Plasma	LPC	LPC 16:1(+[2]H9)	CTRL	Y	4320	0.54026	Fractional abundance (%)
Plasma	LPC	LPC 16:1(+[2]H9)	CTRL	Y	5800	0.439723	Fractional abundance (%)
Plasma	LPC	LPC 16:1(+[2]H9)	CTRL	Z	0		Fractional abundance (%)
Plasma	LPC	LPC 16:1(+[2]H9)	CTRL	Z	60	0.100632	Fractional abundance (%)
Plasma	LPC	LPC 16:1(+[2]H9)	CTRL	Z	120	1.29751	Fractional abundance (%)
Plasma	LPC	LPC 16:1(+[2]H9)	CTRL	Z	300	4.7078	Fractional abundance (%)
Plasma	LPC	LPC 16:1(+[2]H9)	CTRL	Z	1440	2.06396	Fractional abundance (%)
Plasma	LPC	LPC 16:1(+[2]H9)	CTRL	Z	2880	1.1121	Fractional abundance (%)
Plasma	LPC	LPC 16:1(+[2]H9)	CTRL	Z	4320	0.491865	Fractional abundance (%)
Plasma	LPC	LPC 16:1(+[2]H9)	CTRL	Z	5800	0.31804	Fractional abundance (%)
Plasma	LPC	LPC 16:1(+[2]H9)	+MFGM/EV	TT	0	0	Fractional abundance (%)
Plasma	LPC	LPC 16:1(+[2]H9)	+MFGM/EV	TT	60	0.369198	Fractional abundance (%)
Plasma	LPC	LPC 16:1(+[2]H9)	+MFGM/EV	TT	120	2.10658	Fractional abundance (%)
Plasma	LPC	LPC 16:1(+[2]H9)	+MFGM/EV	TT	300	8.74806	Fractional abundance (%)
Plasma	LPC	LPC 16:1(+[2]H9)	+MFGM/EV	TT	1440	2.34594	Fractional abundance (%)
Plasma	LPC	LPC 16:1(+[2]H9)	+MFGM/EV	TT	2880	1.46927	Fractional abundance (%)
Plasma	LPC	LPC 16:1(+[2]H9)	+MFGM/EV	TT	4320	0.611137	Fractional abundance (%)
Plasma	LPC	LPC 16:1(+[2]H9)	+MFGM/EV	TT	5800	0.37067	Fractional abundance (%)
Plasma	LPC	LPC 16:1(+[2]H9)	+MFGM/EV	VV	0		Fractional abundance (%)
Plasma	LPC	LPC 16:1(+[2]H9)	+MFGM/EV	VV	60	0.516953	Fractional abundance (%)
Plasma	LPC	LPC 16:1(+[2]H9)	+MFGM/EV	VV	120	2.6593	Fractional abundance (%)
Plasma	LPC	LPC 16:1(+[2]H9)	+MFGM/EV	VV	300	8.02334	Fractional abundance (%)
Plasma	LPC	LPC 16:1(+[2]H9)	+MFGM/EV	VV	1440	2.13099	Fractional abundance (%)
Plasma	LPC	LPC 16:1(+[2]H9)	+MFGM/EV	VV	2880	1.06439	Fractional abundance (%)
Plasma	LPC	LPC 16:1(+[2]H9)	+MFGM/EV	VV	4320	0.691627	Fractional abundance (%)
Plasma	LPC	LPC 16:1(+[2]H9)	+MFGM/EV	VV	5800	0.407127	Fractional abundance (%)
Plasma	LPC	LPC 16:1(+[2]H9)	+MFGM/EV	XX	0		Fractional abundance (%)
Plasma	LPC	LPC 16:1(+[2]H9)	+MFGM/EV	XX	60	0.127293	Fractional abundance (%)
Plasma	LPC	LPC 16:1(+[2]H9)	+MFGM/EV	XX	120	1.34432	Fractional abundance (%)
Plasma	LPC	LPC 16:1(+[2]H9)	+MFGM/EV	XX	300	6.33244	Fractional abundance (%)
Plasma	LPC	LPC 16:1(+[2]H9)	+MFGM/EV	XX	1440	1.64952	Fractional abundance (%)
Plasma	LPC	LPC 16:1(+[2]H9)	+MFGM/EV	XX	2880	1.0027	Fractional abundance (%)
Plasma	LPC	LPC 16:1(+[2]H9)	+MFGM/EV	XX	4320	0.531704	Fractional abundance (%)
Plasma	LPC	LPC 16:1(+[2]H9)	+MFGM/EV	XX	5800	0.31625	Fractional abundance (%)
Plasma	LPC	LPC 16:1(+[2]H9)	+MFGM/EV	YY	0		Fractional abundance (%)
Plasma	LPC	LPC 16:1(+[2]H9)	+MFGM/EV	YY	60	0.188164	Fractional abundance (%)
Plasma	LPC	LPC 16:1(+[2]H9)	+MFGM/EV	YY	120	1.27098	Fractional abundance (%)
Plasma	LPC	LPC 16:1(+[2]H9)	+MFGM/EV	YY	300	7.87263	Fractional abundance (%)
Plasma	LPC	LPC 16:1(+[2]H9)	+MFGM/EV	YY	1440	2.50989	Fractional abundance (%)
Plasma	LPC	LPC 16:1(+[2]H9)	+MFGM/EV	YY	2880	1.43796	Fractional abundance (%)
Plasma	LPC	LPC 16:1(+[2]H9)	+MFGM/EV	YY	4320	0.564758	Fractional abundance (%)
Plasma	LPC	LPC 16:1(+[2]H9)	+MFGM/EV	YY	5800	0.405296	Fractional abundance (%)
Plasma	LPC	LPC 16:1(+[2]H9)	+MFGM/EV	ZZ	0		Fractional abundance (%)
Plasma	LPC	LPC 16:1(+[2]H9)	+MFGM/EV	ZZ	60	0.130407	Fractional abundance (%)
Plasma	LPC	LPC 16:1(+[2]H9)	+MFGM/EV	ZZ	120	0.897955	Fractional abundance (%)
Plasma	LPC	LPC 16:1(+[2]H9)	+MFGM/EV	ZZ	300	6.27902	Fractional abundance (%)
Plasma	LPC	LPC 16:1(+[2]H9)	+MFGM/EV	ZZ	1440	3.03969	Fractional abundance (%)
Plasma	LPC	LPC 16:1(+[2]H9)	+MFGM/EV	ZZ	2880	1.52992	Fractional abundance (%)
Plasma	LPC	LPC 16:1(+[2]H9)	+MFGM/EV	ZZ	4320	0.790383	Fractional abundance (%)
Plasma	LPC	LPC 16:1(+[2]H9)	+MFGM/EV	ZZ	5800	0.500185	Fractional abundance (%)
Plasma	LPC	LPC 16:2(+[2]H9)	CTRL	T	0	0	Fractional abundance (%)
Plasma	LPC	LPC 16:2(+[2]H9)	CTRL	T	60	0	Fractional abundance (%)
Plasma	LPC	LPC 16:2(+[2]H9)	CTRL	T	120	0	Fractional abundance (%)
Plasma	LPC	LPC 16:2(+[2]H9)	CTRL	T	300		Fractional abundance (%)
Plasma	LPC	LPC 16:2(+[2]H9)	CTRL	T	1440	0.344789	Fractional abundance (%)
Plasma	LPC	LPC 16:2(+[2]H9)	CTRL	T	2880	0.670436	Fractional abundance (%)
Plasma	LPC	LPC 16:2(+[2]H9)	CTRL	T	4320		Fractional abundance (%)
Plasma	LPC	LPC 16:2(+[2]H9)	CTRL	T	5800		Fractional abundance (%)
Plasma	LPC	LPC 16:2(+[2]H9)	CTRL	V	0		Fractional abundance (%)
Plasma	LPC	LPC 16:2(+[2]H9)	CTRL	V	60		Fractional abundance (%)
Plasma	LPC	LPC 16:2(+[2]H9)	CTRL	V	120		Fractional abundance (%)
Plasma	LPC	LPC 16:2(+[2]H9)	CTRL	V	300	1.86433	Fractional abundance (%)
Plasma	LPC	LPC 16:2(+[2]H9)	CTRL	V	1440	0.94841	Fractional abundance (%)
Plasma	LPC	LPC 16:2(+[2]H9)	CTRL	V	2880	0.311622	Fractional abundance (%)
Plasma	LPC	LPC 16:2(+[2]H9)	CTRL	V	4320		Fractional abundance (%)
Plasma	LPC	LPC 16:2(+[2]H9)	CTRL	V	5800		Fractional abundance (%)
Plasma	LPC	LPC 16:2(+[2]H9)	CTRL	X	0		Fractional abundance (%)
Plasma	LPC	LPC 16:2(+[2]H9)	CTRL	X	60		Fractional abundance (%)
Plasma	LPC	LPC 16:2(+[2]H9)	CTRL	X	120		Fractional abundance (%)
Plasma	LPC	LPC 16:2(+[2]H9)	CTRL	X	300		Fractional abundance (%)
Plasma	LPC	LPC 16:2(+[2]H9)	CTRL	X	1440		Fractional abundance (%)
Plasma	LPC	LPC 16:2(+[2]H9)	CTRL	X	2880		Fractional abundance (%)
Plasma	LPC	LPC 16:2(+[2]H9)	CTRL	X	4320		Fractional abundance (%)
Plasma	LPC	LPC 16:2(+[2]H9)	CTRL	X	5800		Fractional abundance (%)
Plasma	LPC	LPC 16:2(+[2]H9)	CTRL	Y	0		Fractional abundance (%)
Plasma	LPC	LPC 16:2(+[2]H9)	CTRL	Y	60		Fractional abundance (%)
Plasma	LPC	LPC 16:2(+[2]H9)	CTRL	Y	120		Fractional abundance (%)
Plasma	LPC	LPC 16:2(+[2]H9)	CTRL	Y	300		Fractional abundance (%)
Plasma	LPC	LPC 16:2(+[2]H9)	CTRL	Y	1440		Fractional abundance (%)
Plasma	LPC	LPC 16:2(+[2]H9)	CTRL	Y	2880	0.214396	Fractional abundance (%)
Plasma	LPC	LPC 16:2(+[2]H9)	CTRL	Y	4320		Fractional abundance (%)
Plasma	LPC	LPC 16:2(+[2]H9)	CTRL	Y	5800		Fractional abundance (%)
Plasma	LPC	LPC 16:2(+[2]H9)	CTRL	Z	0		Fractional abundance (%)
Plasma	LPC	LPC 16:2(+[2]H9)	CTRL	Z	60		Fractional abundance (%)
Plasma	LPC	LPC 16:2(+[2]H9)	CTRL	Z	120		Fractional abundance (%)
Plasma	LPC	LPC 16:2(+[2]H9)	CTRL	Z	300	3.85601	Fractional abundance (%)
Plasma	LPC	LPC 16:2(+[2]H9)	CTRL	Z	1440	1.12258	Fractional abundance (%)
Plasma	LPC	LPC 16:2(+[2]H9)	CTRL	Z	2880	0.419647	Fractional abundance (%)
Plasma	LPC	LPC 16:2(+[2]H9)	CTRL	Z	4320		Fractional abundance (%)
Plasma	LPC	LPC 16:2(+[2]H9)	CTRL	Z	5800		Fractional abundance (%)
Plasma	LPC	LPC 16:2(+[2]H9)	+MFGM/EV	TT	0	0	Fractional abundance (%)
Plasma	LPC	LPC 16:2(+[2]H9)	+MFGM/EV	TT	60	0	Fractional abundance (%)
Plasma	LPC	LPC 16:2(+[2]H9)	+MFGM/EV	TT	120	0.77677	Fractional abundance (%)
Plasma	LPC	LPC 16:2(+[2]H9)	+MFGM/EV	TT	300	3.43656	Fractional abundance (%)
Plasma	LPC	LPC 16:2(+[2]H9)	+MFGM/EV	TT	1440	2.0882	Fractional abundance (%)
Plasma	LPC	LPC 16:2(+[2]H9)	+MFGM/EV	TT	2880	0.562451	Fractional abundance (%)
Plasma	LPC	LPC 16:2(+[2]H9)	+MFGM/EV	TT	4320		Fractional abundance (%)
Plasma	LPC	LPC 16:2(+[2]H9)	+MFGM/EV	TT	5800		Fractional abundance (%)
Plasma	LPC	LPC 16:2(+[2]H9)	+MFGM/EV	VV	0		Fractional abundance (%)
Plasma	LPC	LPC 16:2(+[2]H9)	+MFGM/EV	VV	60		Fractional abundance (%)
Plasma	LPC	LPC 16:2(+[2]H9)	+MFGM/EV	VV	120		Fractional abundance (%)
Plasma	LPC	LPC 16:2(+[2]H9)	+MFGM/EV	VV	300		Fractional abundance (%)
Plasma	LPC	LPC 16:2(+[2]H9)	+MFGM/EV	VV	1440	2.50836	Fractional abundance (%)
Plasma	LPC	LPC 16:2(+[2]H9)	+MFGM/EV	VV	2880	0.765764	Fractional abundance (%)
Plasma	LPC	LPC 16:2(+[2]H9)	+MFGM/EV	VV	4320	0.746035	Fractional abundance (%)
Plasma	LPC	LPC 16:2(+[2]H9)	+MFGM/EV	VV	5800		Fractional abundance (%)
Plasma	LPC	LPC 16:2(+[2]H9)	+MFGM/EV	XX	0		Fractional abundance (%)
Plasma	LPC	LPC 16:2(+[2]H9)	+MFGM/EV	XX	60		Fractional abundance (%)
Plasma	LPC	LPC 16:2(+[2]H9)	+MFGM/EV	XX	120	0.77695	Fractional abundance (%)
Plasma	LPC	LPC 16:2(+[2]H9)	+MFGM/EV	XX	300		Fractional abundance (%)
Plasma	LPC	LPC 16:2(+[2]H9)	+MFGM/EV	XX	1440		Fractional abundance (%)
Plasma	LPC	LPC 16:2(+[2]H9)	+MFGM/EV	XX	2880		Fractional abundance (%)
Plasma	LPC	LPC 16:2(+[2]H9)	+MFGM/EV	XX	4320		Fractional abundance (%)
Plasma	LPC	LPC 16:2(+[2]H9)	+MFGM/EV	XX	5800		Fractional abundance (%)
Plasma	LPC	LPC 16:2(+[2]H9)	+MFGM/EV	YY	0		Fractional abundance (%)
Plasma	LPC	LPC 16:2(+[2]H9)	+MFGM/EV	YY	60		Fractional abundance (%)
Plasma	LPC	LPC 16:2(+[2]H9)	+MFGM/EV	YY	120	0.842428	Fractional abundance (%)
Plasma	LPC	LPC 16:2(+[2]H9)	+MFGM/EV	YY	300	4.51554	Fractional abundance (%)
Plasma	LPC	LPC 16:2(+[2]H9)	+MFGM/EV	YY	1440		Fractional abundance (%)
Plasma	LPC	LPC 16:2(+[2]H9)	+MFGM/EV	YY	2880	0.564663	Fractional abundance (%)
Plasma	LPC	LPC 16:2(+[2]H9)	+MFGM/EV	YY	4320		Fractional abundance (%)
Plasma	LPC	LPC 16:2(+[2]H9)	+MFGM/EV	YY	5800		Fractional abundance (%)
Plasma	LPC	LPC 16:2(+[2]H9)	+MFGM/EV	ZZ	0		Fractional abundance (%)
Plasma	LPC	LPC 16:2(+[2]H9)	+MFGM/EV	ZZ	60		Fractional abundance (%)
Plasma	LPC	LPC 16:2(+[2]H9)	+MFGM/EV	ZZ	120		Fractional abundance (%)
Plasma	LPC	LPC 16:2(+[2]H9)	+MFGM/EV	ZZ	300	2.41176	Fractional abundance (%)
Plasma	LPC	LPC 16:2(+[2]H9)	+MFGM/EV	ZZ	1440	1.4869	Fractional abundance (%)
Plasma	LPC	LPC 16:2(+[2]H9)	+MFGM/EV	ZZ	2880	0.597358	Fractional abundance (%)
Plasma	LPC	LPC 16:2(+[2]H9)	+MFGM/EV	ZZ	4320	0.179817	Fractional abundance (%)
Plasma	LPC	LPC 16:2(+[2]H9)	+MFGM/EV	ZZ	5800		Fractional abundance (%)
Plasma	LPC	LPC 18:0(+[2]H3)	CTRL	T	0	0	Fractional abundance (%)
Plasma	LPC	LPC 18:0(+[2]H3)	CTRL	T	60	0.0120599	Fractional abundance (%)
Plasma	LPC	LPC 18:0(+[2]H3)	CTRL	T	120	0.108954	Fractional abundance (%)
Plasma	LPC	LPC 18:0(+[2]H3)	CTRL	T	300	1.21056	Fractional abundance (%)
Plasma	LPC	LPC 18:0(+[2]H3)	CTRL	T	1440	3.30916	Fractional abundance (%)
Plasma	LPC	LPC 18:0(+[2]H3)	CTRL	T	2880	2.35979	Fractional abundance (%)
Plasma	LPC	LPC 18:0(+[2]H3)	CTRL	T	4320	1.76824	Fractional abundance (%)
Plasma	LPC	LPC 18:0(+[2]H3)	CTRL	T	5800	1.24552	Fractional abundance (%)
Plasma	LPC	LPC 18:0(+[2]H3)	CTRL	V	0		Fractional abundance (%)
Plasma	LPC	LPC 18:0(+[2]H3)	CTRL	V	60	0.0245344	Fractional abundance (%)
Plasma	LPC	LPC 18:0(+[2]H3)	CTRL	V	120	0.209307	Fractional abundance (%)
Plasma	LPC	LPC 18:0(+[2]H3)	CTRL	V	300	1.26611	Fractional abundance (%)
Plasma	LPC	LPC 18:0(+[2]H3)	CTRL	V	1440	2.57533	Fractional abundance (%)
Plasma	LPC	LPC 18:0(+[2]H3)	CTRL	V	2880	1.81197	Fractional abundance (%)
Plasma	LPC	LPC 18:0(+[2]H3)	CTRL	V	4320	1.35788	Fractional abundance (%)
Plasma	LPC	LPC 18:0(+[2]H3)	CTRL	V	5800	1.08196	Fractional abundance (%)
Plasma	LPC	LPC 18:0(+[2]H3)	CTRL	X	0		Fractional abundance (%)
Plasma	LPC	LPC 18:0(+[2]H3)	CTRL	X	60	0.0149465	Fractional abundance (%)
Plasma	LPC	LPC 18:0(+[2]H3)	CTRL	X	120	0.123811	Fractional abundance (%)
Plasma	LPC	LPC 18:0(+[2]H3)	CTRL	X	300	1.09444	Fractional abundance (%)
Plasma	LPC	LPC 18:0(+[2]H3)	CTRL	X	1440	2.74282	Fractional abundance (%)
Plasma	LPC	LPC 18:0(+[2]H3)	CTRL	X	2880	1.88103	Fractional abundance (%)
Plasma	LPC	LPC 18:0(+[2]H3)	CTRL	X	4320	1.43528	Fractional abundance (%)
Plasma	LPC	LPC 18:0(+[2]H3)	CTRL	X	5800	0.971716	Fractional abundance (%)
Plasma	LPC	LPC 18:0(+[2]H3)	CTRL	Y	0		Fractional abundance (%)
Plasma	LPC	LPC 18:0(+[2]H3)	CTRL	Y	60	0.0162957	Fractional abundance (%)
Plasma	LPC	LPC 18:0(+[2]H3)	CTRL	Y	120	0.12483	Fractional abundance (%)
Plasma	LPC	LPC 18:0(+[2]H3)	CTRL	Y	300	0.944414	Fractional abundance (%)
Plasma	LPC	LPC 18:0(+[2]H3)	CTRL	Y	1440	3.00713	Fractional abundance (%)
Plasma	LPC	LPC 18:0(+[2]H3)	CTRL	Y	2880	2.2675	Fractional abundance (%)
Plasma	LPC	LPC 18:0(+[2]H3)	CTRL	Y	4320	1.53141	Fractional abundance (%)
Plasma	LPC	LPC 18:0(+[2]H3)	CTRL	Y	5800	1.42056	Fractional abundance (%)
Plasma	LPC	LPC 18:0(+[2]H3)	CTRL	Z	0		Fractional abundance (%)
Plasma	LPC	LPC 18:0(+[2]H3)	CTRL	Z	60	0.0322073	Fractional abundance (%)
Plasma	LPC	LPC 18:0(+[2]H3)	CTRL	Z	120	0.304593	Fractional abundance (%)
Plasma	LPC	LPC 18:0(+[2]H3)	CTRL	Z	300	1.87374	Fractional abundance (%)
Plasma	LPC	LPC 18:0(+[2]H3)	CTRL	Z	1440	3.55703	Fractional abundance (%)
Plasma	LPC	LPC 18:0(+[2]H3)	CTRL	Z	2880	2.20751	Fractional abundance (%)
Plasma	LPC	LPC 18:0(+[2]H3)	CTRL	Z	4320	1.42606	Fractional abundance (%)
Plasma	LPC	LPC 18:0(+[2]H3)	CTRL	Z	5800	1.22372	Fractional abundance (%)
Plasma	LPC	LPC 18:0(+[2]H3)	+MFGM/EV	TT	0	0	Fractional abundance (%)
Plasma	LPC	LPC 18:0(+[2]H3)	+MFGM/EV	TT	60	0.0155192	Fractional abundance (%)
Plasma	LPC	LPC 18:0(+[2]H3)	+MFGM/EV	TT	120	0.192922	Fractional abundance (%)
Plasma	LPC	LPC 18:0(+[2]H3)	+MFGM/EV	TT	300	1.93335	Fractional abundance (%)
Plasma	LPC	LPC 18:0(+[2]H3)	+MFGM/EV	TT	1440	4.1241	Fractional abundance (%)
Plasma	LPC	LPC 18:0(+[2]H3)	+MFGM/EV	TT	2880	3.01442	Fractional abundance (%)
Plasma	LPC	LPC 18:0(+[2]H3)	+MFGM/EV	TT	4320	1.8041	Fractional abundance (%)
Plasma	LPC	LPC 18:0(+[2]H3)	+MFGM/EV	TT	5800	1.26247	Fractional abundance (%)
Plasma	LPC	LPC 18:0(+[2]H3)	+MFGM/EV	VV	0		Fractional abundance (%)
Plasma	LPC	LPC 18:0(+[2]H3)	+MFGM/EV	VV	60	0.0132792	Fractional abundance (%)
Plasma	LPC	LPC 18:0(+[2]H3)	+MFGM/EV	VV	120	0.186442	Fractional abundance (%)
Plasma	LPC	LPC 18:0(+[2]H3)	+MFGM/EV	VV	300	1.76542	Fractional abundance (%)
Plasma	LPC	LPC 18:0(+[2]H3)	+MFGM/EV	VV	1440	4.37228	Fractional abundance (%)
Plasma	LPC	LPC 18:0(+[2]H3)	+MFGM/EV	VV	2880	2.69419	Fractional abundance (%)
Plasma	LPC	LPC 18:0(+[2]H3)	+MFGM/EV	VV	4320	1.88386	Fractional abundance (%)
Plasma	LPC	LPC 18:0(+[2]H3)	+MFGM/EV	VV	5800	1.62313	Fractional abundance (%)
Plasma	LPC	LPC 18:0(+[2]H3)	+MFGM/EV	XX	0		Fractional abundance (%)
Plasma	LPC	LPC 18:0(+[2]H3)	+MFGM/EV	XX	60	0.00724284	Fractional abundance (%)
Plasma	LPC	LPC 18:0(+[2]H3)	+MFGM/EV	XX	120	0.177003	Fractional abundance (%)
Plasma	LPC	LPC 18:0(+[2]H3)	+MFGM/EV	XX	300	1.51578	Fractional abundance (%)
Plasma	LPC	LPC 18:0(+[2]H3)	+MFGM/EV	XX	1440	3.62777	Fractional abundance (%)
Plasma	LPC	LPC 18:0(+[2]H3)	+MFGM/EV	XX	2880	2.70064	Fractional abundance (%)
Plasma	LPC	LPC 18:0(+[2]H3)	+MFGM/EV	XX	4320	1.68082	Fractional abundance (%)
Plasma	LPC	LPC 18:0(+[2]H3)	+MFGM/EV	XX	5800	1.1952	Fractional abundance (%)
Plasma	LPC	LPC 18:0(+[2]H3)	+MFGM/EV	YY	0		Fractional abundance (%)
Plasma	LPC	LPC 18:0(+[2]H3)	+MFGM/EV	YY	60	0.0113922	Fractional abundance (%)
Plasma	LPC	LPC 18:0(+[2]H3)	+MFGM/EV	YY	120	0.174351	Fractional abundance (%)
Plasma	LPC	LPC 18:0(+[2]H3)	+MFGM/EV	YY	300	2.0965	Fractional abundance (%)
Plasma	LPC	LPC 18:0(+[2]H3)	+MFGM/EV	YY	1440	4.19336	Fractional abundance (%)
Plasma	LPC	LPC 18:0(+[2]H3)	+MFGM/EV	YY	2880	2.73419	Fractional abundance (%)
Plasma	LPC	LPC 18:0(+[2]H3)	+MFGM/EV	YY	4320	1.83534	Fractional abundance (%)
Plasma	LPC	LPC 18:0(+[2]H3)	+MFGM/EV	YY	5800	1.52622	Fractional abundance (%)
Plasma	LPC	LPC 18:0(+[2]H3)	+MFGM/EV	ZZ	0		Fractional abundance (%)
Plasma	LPC	LPC 18:0(+[2]H3)	+MFGM/EV	ZZ	60	0.0118775	Fractional abundance (%)
Plasma	LPC	LPC 18:0(+[2]H3)	+MFGM/EV	ZZ	120	0.150664	Fractional abundance (%)
Plasma	LPC	LPC 18:0(+[2]H3)	+MFGM/EV	ZZ	300	1.71825	Fractional abundance (%)
Plasma	LPC	LPC 18:0(+[2]H3)	+MFGM/EV	ZZ	1440	3.52957	Fractional abundance (%)
Plasma	LPC	LPC 18:0(+[2]H3)	+MFGM/EV	ZZ	2880	2.23769	Fractional abundance (%)
Plasma	LPC	LPC 18:0(+[2]H3)	+MFGM/EV	ZZ	4320	1.55742	Fractional abundance (%)
Plasma	LPC	LPC 18:0(+[2]H3)	+MFGM/EV	ZZ	5800	1.40421	Fractional abundance (%)
Plasma	LPC	LPC 18:0(+[2]H6)	CTRL	T	0	0	Fractional abundance (%)
Plasma	LPC	LPC 18:0(+[2]H6)	CTRL	T	60	0	Fractional abundance (%)
Plasma	LPC	LPC 18:0(+[2]H6)	CTRL	T	120	0.0105002	Fractional abundance (%)
Plasma	LPC	LPC 18:0(+[2]H6)	CTRL	T	300	0.106615	Fractional abundance (%)
Plasma	LPC	LPC 18:0(+[2]H6)	CTRL	T	1440	0.245821	Fractional abundance (%)
Plasma	LPC	LPC 18:0(+[2]H6)	CTRL	T	2880	0.103753	Fractional abundance (%)
Plasma	LPC	LPC 18:0(+[2]H6)	CTRL	T	4320	0.0474925	Fractional abundance (%)
Plasma	LPC	LPC 18:0(+[2]H6)	CTRL	T	5800	0.0299878	Fractional abundance (%)
Plasma	LPC	LPC 18:0(+[2]H6)	CTRL	V	0		Fractional abundance (%)
Plasma	LPC	LPC 18:0(+[2]H6)	CTRL	V	60		Fractional abundance (%)
Plasma	LPC	LPC 18:0(+[2]H6)	CTRL	V	120	0.00936989	Fractional abundance (%)
Plasma	LPC	LPC 18:0(+[2]H6)	CTRL	V	300	0.101136	Fractional abundance (%)
Plasma	LPC	LPC 18:0(+[2]H6)	CTRL	V	1440	0.147088	Fractional abundance (%)
Plasma	LPC	LPC 18:0(+[2]H6)	CTRL	V	2880	0.0648555	Fractional abundance (%)
Plasma	LPC	LPC 18:0(+[2]H6)	CTRL	V	4320	0.0309714	Fractional abundance (%)
Plasma	LPC	LPC 18:0(+[2]H6)	CTRL	V	5800	0.0118055	Fractional abundance (%)
Plasma	LPC	LPC 18:0(+[2]H6)	CTRL	X	0		Fractional abundance (%)
Plasma	LPC	LPC 18:0(+[2]H6)	CTRL	X	60		Fractional abundance (%)
Plasma	LPC	LPC 18:0(+[2]H6)	CTRL	X	120	0.00682443	Fractional abundance (%)
Plasma	LPC	LPC 18:0(+[2]H6)	CTRL	X	300	0.0931437	Fractional abundance (%)
Plasma	LPC	LPC 18:0(+[2]H6)	CTRL	X	1440	0.201848	Fractional abundance (%)
Plasma	LPC	LPC 18:0(+[2]H6)	CTRL	X	2880	0.0709808	Fractional abundance (%)
Plasma	LPC	LPC 18:0(+[2]H6)	CTRL	X	4320	0.0364225	Fractional abundance (%)
Plasma	LPC	LPC 18:0(+[2]H6)	CTRL	X	5800	0.0222734	Fractional abundance (%)
Plasma	LPC	LPC 18:0(+[2]H6)	CTRL	Y	0		Fractional abundance (%)
Plasma	LPC	LPC 18:0(+[2]H6)	CTRL	Y	60		Fractional abundance (%)
Plasma	LPC	LPC 18:0(+[2]H6)	CTRL	Y	120	0.00261358	Fractional abundance (%)
Plasma	LPC	LPC 18:0(+[2]H6)	CTRL	Y	300	0.0437041	Fractional abundance (%)
Plasma	LPC	LPC 18:0(+[2]H6)	CTRL	Y	1440	0.150946	Fractional abundance (%)
Plasma	LPC	LPC 18:0(+[2]H6)	CTRL	Y	2880	0.0671624	Fractional abundance (%)
Plasma	LPC	LPC 18:0(+[2]H6)	CTRL	Y	4320	0.0293891	Fractional abundance (%)
Plasma	LPC	LPC 18:0(+[2]H6)	CTRL	Y	5800	0.0215809	Fractional abundance (%)
Plasma	LPC	LPC 18:0(+[2]H6)	CTRL	Z	0		Fractional abundance (%)
Plasma	LPC	LPC 18:0(+[2]H6)	CTRL	Z	60		Fractional abundance (%)
Plasma	LPC	LPC 18:0(+[2]H6)	CTRL	Z	120	0.0260939	Fractional abundance (%)
Plasma	LPC	LPC 18:0(+[2]H6)	CTRL	Z	300	0.2216	Fractional abundance (%)
Plasma	LPC	LPC 18:0(+[2]H6)	CTRL	Z	1440	0.349996	Fractional abundance (%)
Plasma	LPC	LPC 18:0(+[2]H6)	CTRL	Z	2880	0.119205	Fractional abundance (%)
Plasma	LPC	LPC 18:0(+[2]H6)	CTRL	Z	4320	0.0518781	Fractional abundance (%)
Plasma	LPC	LPC 18:0(+[2]H6)	CTRL	Z	5800	0.0317972	Fractional abundance (%)
Plasma	LPC	LPC 18:0(+[2]H6)	+MFGM/EV	TT	0	0	Fractional abundance (%)
Plasma	LPC	LPC 18:0(+[2]H6)	+MFGM/EV	TT	60	0	Fractional abundance (%)
Plasma	LPC	LPC 18:0(+[2]H6)	+MFGM/EV	TT	120	0.0126838	Fractional abundance (%)
Plasma	LPC	LPC 18:0(+[2]H6)	+MFGM/EV	TT	300	0.378131	Fractional abundance (%)
Plasma	LPC	LPC 18:0(+[2]H6)	+MFGM/EV	TT	1440	0.408887	Fractional abundance (%)
Plasma	LPC	LPC 18:0(+[2]H6)	+MFGM/EV	TT	2880	0.215399	Fractional abundance (%)
Plasma	LPC	LPC 18:0(+[2]H6)	+MFGM/EV	TT	4320	0.0599519	Fractional abundance (%)
Plasma	LPC	LPC 18:0(+[2]H6)	+MFGM/EV	TT	5800	0.0453949	Fractional abundance (%)
Plasma	LPC	LPC 18:0(+[2]H6)	+MFGM/EV	VV	0		Fractional abundance (%)
Plasma	LPC	LPC 18:0(+[2]H6)	+MFGM/EV	VV	60		Fractional abundance (%)
Plasma	LPC	LPC 18:0(+[2]H6)	+MFGM/EV	VV	120	0.0135519	Fractional abundance (%)
Plasma	LPC	LPC 18:0(+[2]H6)	+MFGM/EV	VV	300	0.187095	Fractional abundance (%)
Plasma	LPC	LPC 18:0(+[2]H6)	+MFGM/EV	VV	1440	0.340171	Fractional abundance (%)
Plasma	LPC	LPC 18:0(+[2]H6)	+MFGM/EV	VV	2880	0.127645	Fractional abundance (%)
Plasma	LPC	LPC 18:0(+[2]H6)	+MFGM/EV	VV	4320	0.0473198	Fractional abundance (%)
Plasma	LPC	LPC 18:0(+[2]H6)	+MFGM/EV	VV	5800	0.0368029	Fractional abundance (%)
Plasma	LPC	LPC 18:0(+[2]H6)	+MFGM/EV	XX	0		Fractional abundance (%)
Plasma	LPC	LPC 18:0(+[2]H6)	+MFGM/EV	XX	60		Fractional abundance (%)
Plasma	LPC	LPC 18:0(+[2]H6)	+MFGM/EV	XX	120	0.0140991	Fractional abundance (%)
Plasma	LPC	LPC 18:0(+[2]H6)	+MFGM/EV	XX	300	0.166087	Fractional abundance (%)
Plasma	LPC	LPC 18:0(+[2]H6)	+MFGM/EV	XX	1440	0.259705	Fractional abundance (%)
Plasma	LPC	LPC 18:0(+[2]H6)	+MFGM/EV	XX	2880	0.155587	Fractional abundance (%)
Plasma	LPC	LPC 18:0(+[2]H6)	+MFGM/EV	XX	4320	0.0571437	Fractional abundance (%)
Plasma	LPC	LPC 18:0(+[2]H6)	+MFGM/EV	XX	5800	0.0263751	Fractional abundance (%)
Plasma	LPC	LPC 18:0(+[2]H6)	+MFGM/EV	YY	0		Fractional abundance (%)
Plasma	LPC	LPC 18:0(+[2]H6)	+MFGM/EV	YY	60		Fractional abundance (%)
Plasma	LPC	LPC 18:0(+[2]H6)	+MFGM/EV	YY	120	0.0101056	Fractional abundance (%)
Plasma	LPC	LPC 18:0(+[2]H6)	+MFGM/EV	YY	300	0.38452	Fractional abundance (%)
Plasma	LPC	LPC 18:0(+[2]H6)	+MFGM/EV	YY	1440	0.548202	Fractional abundance (%)
Plasma	LPC	LPC 18:0(+[2]H6)	+MFGM/EV	YY	2880	0.180168	Fractional abundance (%)
Plasma	LPC	LPC 18:0(+[2]H6)	+MFGM/EV	YY	4320	0.0850515	Fractional abundance (%)
Plasma	LPC	LPC 18:0(+[2]H6)	+MFGM/EV	YY	5800	0.0515765	Fractional abundance (%)
Plasma	LPC	LPC 18:0(+[2]H6)	+MFGM/EV	ZZ	0		Fractional abundance (%)
Plasma	LPC	LPC 18:0(+[2]H6)	+MFGM/EV	ZZ	60		Fractional abundance (%)
Plasma	LPC	LPC 18:0(+[2]H6)	+MFGM/EV	ZZ	120		Fractional abundance (%)
Plasma	LPC	LPC 18:0(+[2]H6)	+MFGM/EV	ZZ	300	0.172738	Fractional abundance (%)
Plasma	LPC	LPC 18:0(+[2]H6)	+MFGM/EV	ZZ	1440	0.268755	Fractional abundance (%)
Plasma	LPC	LPC 18:0(+[2]H6)	+MFGM/EV	ZZ	2880	0.078159	Fractional abundance (%)
Plasma	LPC	LPC 18:0(+[2]H6)	+MFGM/EV	ZZ	4320	0.0383755	Fractional abundance (%)
Plasma	LPC	LPC 18:0(+[2]H6)	+MFGM/EV	ZZ	5800	0.021702	Fractional abundance (%)
Plasma	LPC	LPC 18:0(+[2]H9)	CTRL	T	0	0	Fractional abundance (%)
Plasma	LPC	LPC 18:0(+[2]H9)	CTRL	T	60	0.0107923	Fractional abundance (%)
Plasma	LPC	LPC 18:0(+[2]H9)	CTRL	T	120	0.0847967	Fractional abundance (%)
Plasma	LPC	LPC 18:0(+[2]H9)	CTRL	T	300	0.735747	Fractional abundance (%)
Plasma	LPC	LPC 18:0(+[2]H9)	CTRL	T	1440	2.33685	Fractional abundance (%)
Plasma	LPC	LPC 18:0(+[2]H9)	CTRL	T	2880	1.14565	Fractional abundance (%)
Plasma	LPC	LPC 18:0(+[2]H9)	CTRL	T	4320	0.681094	Fractional abundance (%)
Plasma	LPC	LPC 18:0(+[2]H9)	CTRL	T	5800	0.417115	Fractional abundance (%)
Plasma	LPC	LPC 18:0(+[2]H9)	CTRL	V	0		Fractional abundance (%)
Plasma	LPC	LPC 18:0(+[2]H9)	CTRL	V	60	0.00851144	Fractional abundance (%)
Plasma	LPC	LPC 18:0(+[2]H9)	CTRL	V	120	0.0808609	Fractional abundance (%)
Plasma	LPC	LPC 18:0(+[2]H9)	CTRL	V	300	0.567664	Fractional abundance (%)
Plasma	LPC	LPC 18:0(+[2]H9)	CTRL	V	1440	2.01441	Fractional abundance (%)
Plasma	LPC	LPC 18:0(+[2]H9)	CTRL	V	2880	1.10186	Fractional abundance (%)
Plasma	LPC	LPC 18:0(+[2]H9)	CTRL	V	4320	0.594662	Fractional abundance (%)
Plasma	LPC	LPC 18:0(+[2]H9)	CTRL	V	5800	0.342994	Fractional abundance (%)
Plasma	LPC	LPC 18:0(+[2]H9)	CTRL	X	0		Fractional abundance (%)
Plasma	LPC	LPC 18:0(+[2]H9)	CTRL	X	60	0.0182047	Fractional abundance (%)
Plasma	LPC	LPC 18:0(+[2]H9)	CTRL	X	120	0.109063	Fractional abundance (%)
Plasma	LPC	LPC 18:0(+[2]H9)	CTRL	X	300	0.721364	Fractional abundance (%)
Plasma	LPC	LPC 18:0(+[2]H9)	CTRL	X	1440	1.97894	Fractional abundance (%)
Plasma	LPC	LPC 18:0(+[2]H9)	CTRL	X	2880	1.10571	Fractional abundance (%)
Plasma	LPC	LPC 18:0(+[2]H9)	CTRL	X	4320	0.603854	Fractional abundance (%)
Plasma	LPC	LPC 18:0(+[2]H9)	CTRL	X	5800	0.375746	Fractional abundance (%)
Plasma	LPC	LPC 18:0(+[2]H9)	CTRL	Y	0		Fractional abundance (%)
Plasma	LPC	LPC 18:0(+[2]H9)	CTRL	Y	60	0.0257045	Fractional abundance (%)
Plasma	LPC	LPC 18:0(+[2]H9)	CTRL	Y	120	0.148818	Fractional abundance (%)
Plasma	LPC	LPC 18:0(+[2]H9)	CTRL	Y	300	0.860192	Fractional abundance (%)
Plasma	LPC	LPC 18:0(+[2]H9)	CTRL	Y	1440	2.45083	Fractional abundance (%)
Plasma	LPC	LPC 18:0(+[2]H9)	CTRL	Y	2880	1.38618	Fractional abundance (%)
Plasma	LPC	LPC 18:0(+[2]H9)	CTRL	Y	4320	0.743641	Fractional abundance (%)
Plasma	LPC	LPC 18:0(+[2]H9)	CTRL	Y	5800	0.506557	Fractional abundance (%)
Plasma	LPC	LPC 18:0(+[2]H9)	CTRL	Z	0		Fractional abundance (%)
Plasma	LPC	LPC 18:0(+[2]H9)	CTRL	Z	60	0.00794912	Fractional abundance (%)
Plasma	LPC	LPC 18:0(+[2]H9)	CTRL	Z	120	0.122369	Fractional abundance (%)
Plasma	LPC	LPC 18:0(+[2]H9)	CTRL	Z	300	0.818713	Fractional abundance (%)
Plasma	LPC	LPC 18:0(+[2]H9)	CTRL	Z	1440	1.96418	Fractional abundance (%)
Plasma	LPC	LPC 18:0(+[2]H9)	CTRL	Z	2880	0.970199	Fractional abundance (%)
Plasma	LPC	LPC 18:0(+[2]H9)	CTRL	Z	4320	0.517205	Fractional abundance (%)
Plasma	LPC	LPC 18:0(+[2]H9)	CTRL	Z	5800	0.365264	Fractional abundance (%)
Plasma	LPC	LPC 18:0(+[2]H9)	+MFGM/EV	TT	0	0	Fractional abundance (%)
Plasma	LPC	LPC 18:0(+[2]H9)	+MFGM/EV	TT	60	0.0165197	Fractional abundance (%)
Plasma	LPC	LPC 18:0(+[2]H9)	+MFGM/EV	TT	120	0.123099	Fractional abundance (%)
Plasma	LPC	LPC 18:0(+[2]H9)	+MFGM/EV	TT	300	1.2016	Fractional abundance (%)
Plasma	LPC	LPC 18:0(+[2]H9)	+MFGM/EV	TT	1440	2.49425	Fractional abundance (%)
Plasma	LPC	LPC 18:0(+[2]H9)	+MFGM/EV	TT	2880	1.56386	Fractional abundance (%)
Plasma	LPC	LPC 18:0(+[2]H9)	+MFGM/EV	TT	4320	0.66629	Fractional abundance (%)
Plasma	LPC	LPC 18:0(+[2]H9)	+MFGM/EV	TT	5800	0.427311	Fractional abundance (%)
Plasma	LPC	LPC 18:0(+[2]H9)	+MFGM/EV	VV	0		Fractional abundance (%)
Plasma	LPC	LPC 18:0(+[2]H9)	+MFGM/EV	VV	60	0.0188339	Fractional abundance (%)
Plasma	LPC	LPC 18:0(+[2]H9)	+MFGM/EV	VV	120	0.159406	Fractional abundance (%)
Plasma	LPC	LPC 18:0(+[2]H9)	+MFGM/EV	VV	300	1.32934	Fractional abundance (%)
Plasma	LPC	LPC 18:0(+[2]H9)	+MFGM/EV	VV	1440	2.54156	Fractional abundance (%)
Plasma	LPC	LPC 18:0(+[2]H9)	+MFGM/EV	VV	2880	1.2805	Fractional abundance (%)
Plasma	LPC	LPC 18:0(+[2]H9)	+MFGM/EV	VV	4320	0.700641	Fractional abundance (%)
Plasma	LPC	LPC 18:0(+[2]H9)	+MFGM/EV	VV	5800	0.438207	Fractional abundance (%)
Plasma	LPC	LPC 18:0(+[2]H9)	+MFGM/EV	XX	0		Fractional abundance (%)
Plasma	LPC	LPC 18:0(+[2]H9)	+MFGM/EV	XX	60	0.00954247	Fractional abundance (%)
Plasma	LPC	LPC 18:0(+[2]H9)	+MFGM/EV	XX	120	0.12686	Fractional abundance (%)
Plasma	LPC	LPC 18:0(+[2]H9)	+MFGM/EV	XX	300	1.05706	Fractional abundance (%)
Plasma	LPC	LPC 18:0(+[2]H9)	+MFGM/EV	XX	1440	2.503	Fractional abundance (%)
Plasma	LPC	LPC 18:0(+[2]H9)	+MFGM/EV	XX	2880	1.4792	Fractional abundance (%)
Plasma	LPC	LPC 18:0(+[2]H9)	+MFGM/EV	XX	4320	0.662424	Fractional abundance (%)
Plasma	LPC	LPC 18:0(+[2]H9)	+MFGM/EV	XX	5800	0.314345	Fractional abundance (%)
Plasma	LPC	LPC 18:0(+[2]H9)	+MFGM/EV	YY	0		Fractional abundance (%)
Plasma	LPC	LPC 18:0(+[2]H9)	+MFGM/EV	YY	60	0.00519388	Fractional abundance (%)
Plasma	LPC	LPC 18:0(+[2]H9)	+MFGM/EV	YY	120	0.0599374	Fractional abundance (%)
Plasma	LPC	LPC 18:0(+[2]H9)	+MFGM/EV	YY	300	0.974322	Fractional abundance (%)
Plasma	LPC	LPC 18:0(+[2]H9)	+MFGM/EV	YY	1440	2.52051	Fractional abundance (%)
Plasma	LPC	LPC 18:0(+[2]H9)	+MFGM/EV	YY	2880	1.251	Fractional abundance (%)
Plasma	LPC	LPC 18:0(+[2]H9)	+MFGM/EV	YY	4320	0.669936	Fractional abundance (%)
Plasma	LPC	LPC 18:0(+[2]H9)	+MFGM/EV	YY	5800	0.425896	Fractional abundance (%)
Plasma	LPC	LPC 18:0(+[2]H9)	+MFGM/EV	ZZ	0		Fractional abundance (%)
Plasma	LPC	LPC 18:0(+[2]H9)	+MFGM/EV	ZZ	60	0.00449269	Fractional abundance (%)
Plasma	LPC	LPC 18:0(+[2]H9)	+MFGM/EV	ZZ	120	0.0489931	Fractional abundance (%)
Plasma	LPC	LPC 18:0(+[2]H9)	+MFGM/EV	ZZ	300	0.869612	Fractional abundance (%)
Plasma	LPC	LPC 18:0(+[2]H9)	+MFGM/EV	ZZ	1440	2.96091	Fractional abundance (%)
Plasma	LPC	LPC 18:0(+[2]H9)	+MFGM/EV	ZZ	2880	1.28339	Fractional abundance (%)
Plasma	LPC	LPC 18:0(+[2]H9)	+MFGM/EV	ZZ	4320	0.742101	Fractional abundance (%)
Plasma	LPC	LPC 18:0(+[2]H9)	+MFGM/EV	ZZ	5800	0.447409	Fractional abundance (%)
Plasma	LPC	LPC 18:1(+[2]H3)	CTRL	T	0	0	Fractional abundance (%)
Plasma	LPC	LPC 18:1(+[2]H3)	CTRL	T	60	0.00657188	Fractional abundance (%)
Plasma	LPC	LPC 18:1(+[2]H3)	CTRL	T	120	0.128619	Fractional abundance (%)
Plasma	LPC	LPC 18:1(+[2]H3)	CTRL	T	300	1.35186	Fractional abundance (%)
Plasma	LPC	LPC 18:1(+[2]H3)	CTRL	T	1440	2.71271	Fractional abundance (%)
Plasma	LPC	LPC 18:1(+[2]H3)	CTRL	T	2880	1.80579	Fractional abundance (%)
Plasma	LPC	LPC 18:1(+[2]H3)	CTRL	T	4320	1.34908	Fractional abundance (%)
Plasma	LPC	LPC 18:1(+[2]H3)	CTRL	T	5800	1.03242	Fractional abundance (%)
Plasma	LPC	LPC 18:1(+[2]H3)	CTRL	V	0		Fractional abundance (%)
Plasma	LPC	LPC 18:1(+[2]H3)	CTRL	V	60	0.0452722	Fractional abundance (%)
Plasma	LPC	LPC 18:1(+[2]H3)	CTRL	V	120	0.279596	Fractional abundance (%)
Plasma	LPC	LPC 18:1(+[2]H3)	CTRL	V	300	1.72112	Fractional abundance (%)
Plasma	LPC	LPC 18:1(+[2]H3)	CTRL	V	1440	2.04818	Fractional abundance (%)
Plasma	LPC	LPC 18:1(+[2]H3)	CTRL	V	2880	1.26523	Fractional abundance (%)
Plasma	LPC	LPC 18:1(+[2]H3)	CTRL	V	4320	0.916079	Fractional abundance (%)
Plasma	LPC	LPC 18:1(+[2]H3)	CTRL	V	5800	0.779357	Fractional abundance (%)
Plasma	LPC	LPC 18:1(+[2]H3)	CTRL	X	0		Fractional abundance (%)
Plasma	LPC	LPC 18:1(+[2]H3)	CTRL	X	60	0.0182544	Fractional abundance (%)
Plasma	LPC	LPC 18:1(+[2]H3)	CTRL	X	120	0.156952	Fractional abundance (%)
Plasma	LPC	LPC 18:1(+[2]H3)	CTRL	X	300	1.28661	Fractional abundance (%)
Plasma	LPC	LPC 18:1(+[2]H3)	CTRL	X	1440	2.08451	Fractional abundance (%)
Plasma	LPC	LPC 18:1(+[2]H3)	CTRL	X	2880	1.44235	Fractional abundance (%)
Plasma	LPC	LPC 18:1(+[2]H3)	CTRL	X	4320	1.05384	Fractional abundance (%)
Plasma	LPC	LPC 18:1(+[2]H3)	CTRL	X	5800	0.826699	Fractional abundance (%)
Plasma	LPC	LPC 18:1(+[2]H3)	CTRL	Y	0		Fractional abundance (%)
Plasma	LPC	LPC 18:1(+[2]H3)	CTRL	Y	60	0.0239654	Fractional abundance (%)
Plasma	LPC	LPC 18:1(+[2]H3)	CTRL	Y	120	0.149495	Fractional abundance (%)
Plasma	LPC	LPC 18:1(+[2]H3)	CTRL	Y	300	0.955475	Fractional abundance (%)
Plasma	LPC	LPC 18:1(+[2]H3)	CTRL	Y	1440	2.36428	Fractional abundance (%)
Plasma	LPC	LPC 18:1(+[2]H3)	CTRL	Y	2880	1.49535	Fractional abundance (%)
Plasma	LPC	LPC 18:1(+[2]H3)	CTRL	Y	4320	1.06183	Fractional abundance (%)
Plasma	LPC	LPC 18:1(+[2]H3)	CTRL	Y	5800	1.07582	Fractional abundance (%)
Plasma	LPC	LPC 18:1(+[2]H3)	CTRL	Z	0		Fractional abundance (%)
Plasma	LPC	LPC 18:1(+[2]H3)	CTRL	Z	60	0.0506119	Fractional abundance (%)
Plasma	LPC	LPC 18:1(+[2]H3)	CTRL	Z	120	0.432931	Fractional abundance (%)
Plasma	LPC	LPC 18:1(+[2]H3)	CTRL	Z	300	2.43219	Fractional abundance (%)
Plasma	LPC	LPC 18:1(+[2]H3)	CTRL	Z	1440	2.64041	Fractional abundance (%)
Plasma	LPC	LPC 18:1(+[2]H3)	CTRL	Z	2880	1.79082	Fractional abundance (%)
Plasma	LPC	LPC 18:1(+[2]H3)	CTRL	Z	4320	1.03009	Fractional abundance (%)
Plasma	LPC	LPC 18:1(+[2]H3)	CTRL	Z	5800	0.923563	Fractional abundance (%)
Plasma	LPC	LPC 18:1(+[2]H3)	+MFGM/EV	TT	0	0	Fractional abundance (%)
Plasma	LPC	LPC 18:1(+[2]H3)	+MFGM/EV	TT	60	0.0220054	Fractional abundance (%)
Plasma	LPC	LPC 18:1(+[2]H3)	+MFGM/EV	TT	120	0.218063	Fractional abundance (%)
Plasma	LPC	LPC 18:1(+[2]H3)	+MFGM/EV	TT	300	2.41525	Fractional abundance (%)
Plasma	LPC	LPC 18:1(+[2]H3)	+MFGM/EV	TT	1440	3.17457	Fractional abundance (%)
Plasma	LPC	LPC 18:1(+[2]H3)	+MFGM/EV	TT	2880	2.50057	Fractional abundance (%)
Plasma	LPC	LPC 18:1(+[2]H3)	+MFGM/EV	TT	4320	1.42905	Fractional abundance (%)
Plasma	LPC	LPC 18:1(+[2]H3)	+MFGM/EV	TT	5800	1.04764	Fractional abundance (%)
Plasma	LPC	LPC 18:1(+[2]H3)	+MFGM/EV	VV	0		Fractional abundance (%)
Plasma	LPC	LPC 18:1(+[2]H3)	+MFGM/EV	VV	60	0.00132738	Fractional abundance (%)
Plasma	LPC	LPC 18:1(+[2]H3)	+MFGM/EV	VV	120	0.159273	Fractional abundance (%)
Plasma	LPC	LPC 18:1(+[2]H3)	+MFGM/EV	VV	300	1.44938	Fractional abundance (%)
Plasma	LPC	LPC 18:1(+[2]H3)	+MFGM/EV	VV	1440	3.06408	Fractional abundance (%)
Plasma	LPC	LPC 18:1(+[2]H3)	+MFGM/EV	VV	2880	2.11913	Fractional abundance (%)
Plasma	LPC	LPC 18:1(+[2]H3)	+MFGM/EV	VV	4320	1.3019	Fractional abundance (%)
Plasma	LPC	LPC 18:1(+[2]H3)	+MFGM/EV	VV	5800	1.1429	Fractional abundance (%)
Plasma	LPC	LPC 18:1(+[2]H3)	+MFGM/EV	XX	0		Fractional abundance (%)
Plasma	LPC	LPC 18:1(+[2]H3)	+MFGM/EV	XX	60	0.00446515	Fractional abundance (%)
Plasma	LPC	LPC 18:1(+[2]H3)	+MFGM/EV	XX	120	0.168947	Fractional abundance (%)
Plasma	LPC	LPC 18:1(+[2]H3)	+MFGM/EV	XX	300	1.49771	Fractional abundance (%)
Plasma	LPC	LPC 18:1(+[2]H3)	+MFGM/EV	XX	1440	2.52232	Fractional abundance (%)
Plasma	LPC	LPC 18:1(+[2]H3)	+MFGM/EV	XX	2880	1.88363	Fractional abundance (%)
Plasma	LPC	LPC 18:1(+[2]H3)	+MFGM/EV	XX	4320	1.34159	Fractional abundance (%)
Plasma	LPC	LPC 18:1(+[2]H3)	+MFGM/EV	XX	5800	0.962678	Fractional abundance (%)
Plasma	LPC	LPC 18:1(+[2]H3)	+MFGM/EV	YY	0		Fractional abundance (%)
Plasma	LPC	LPC 18:1(+[2]H3)	+MFGM/EV	YY	60	0.0153747	Fractional abundance (%)
Plasma	LPC	LPC 18:1(+[2]H3)	+MFGM/EV	YY	120	0.159244	Fractional abundance (%)
Plasma	LPC	LPC 18:1(+[2]H3)	+MFGM/EV	YY	300	2.36957	Fractional abundance (%)
Plasma	LPC	LPC 18:1(+[2]H3)	+MFGM/EV	YY	1440	3.10452	Fractional abundance (%)
Plasma	LPC	LPC 18:1(+[2]H3)	+MFGM/EV	YY	2880	2.23609	Fractional abundance (%)
Plasma	LPC	LPC 18:1(+[2]H3)	+MFGM/EV	YY	4320	1.54148	Fractional abundance (%)
Plasma	LPC	LPC 18:1(+[2]H3)	+MFGM/EV	YY	5800	1.23147	Fractional abundance (%)
Plasma	LPC	LPC 18:1(+[2]H3)	+MFGM/EV	ZZ	0		Fractional abundance (%)
Plasma	LPC	LPC 18:1(+[2]H3)	+MFGM/EV	ZZ	60	0.00253934	Fractional abundance (%)
Plasma	LPC	LPC 18:1(+[2]H3)	+MFGM/EV	ZZ	120	0.215605	Fractional abundance (%)
Plasma	LPC	LPC 18:1(+[2]H3)	+MFGM/EV	ZZ	300	2.0139	Fractional abundance (%)
Plasma	LPC	LPC 18:1(+[2]H3)	+MFGM/EV	ZZ	1440	2.6362	Fractional abundance (%)
Plasma	LPC	LPC 18:1(+[2]H3)	+MFGM/EV	ZZ	2880	1.89038	Fractional abundance (%)
Plasma	LPC	LPC 18:1(+[2]H3)	+MFGM/EV	ZZ	4320	1.36058	Fractional abundance (%)
Plasma	LPC	LPC 18:1(+[2]H3)	+MFGM/EV	ZZ	5800	1.0989	Fractional abundance (%)
Plasma	LPC	LPC 18:1(+[2]H6)	CTRL	T	0	0	Fractional abundance (%)
Plasma	LPC	LPC 18:1(+[2]H6)	CTRL	T	60	0	Fractional abundance (%)
Plasma	LPC	LPC 18:1(+[2]H6)	CTRL	T	120	0.0134733	Fractional abundance (%)
Plasma	LPC	LPC 18:1(+[2]H6)	CTRL	T	300	0.223097	Fractional abundance (%)
Plasma	LPC	LPC 18:1(+[2]H6)	CTRL	T	1440	0.278164	Fractional abundance (%)
Plasma	LPC	LPC 18:1(+[2]H6)	CTRL	T	2880	0.123568	Fractional abundance (%)
Plasma	LPC	LPC 18:1(+[2]H6)	CTRL	T	4320	0.0771193	Fractional abundance (%)
Plasma	LPC	LPC 18:1(+[2]H6)	CTRL	T	5800	0.0355155	Fractional abundance (%)
Plasma	LPC	LPC 18:1(+[2]H6)	CTRL	V	0		Fractional abundance (%)
Plasma	LPC	LPC 18:1(+[2]H6)	CTRL	V	60		Fractional abundance (%)
Plasma	LPC	LPC 18:1(+[2]H6)	CTRL	V	120	0.0235259	Fractional abundance (%)
Plasma	LPC	LPC 18:1(+[2]H6)	CTRL	V	300	0.22977	Fractional abundance (%)
Plasma	LPC	LPC 18:1(+[2]H6)	CTRL	V	1440	0.153127	Fractional abundance (%)
Plasma	LPC	LPC 18:1(+[2]H6)	CTRL	V	2880	0.0714874	Fractional abundance (%)
Plasma	LPC	LPC 18:1(+[2]H6)	CTRL	V	4320	0.0325719	Fractional abundance (%)
Plasma	LPC	LPC 18:1(+[2]H6)	CTRL	V	5800		Fractional abundance (%)
Plasma	LPC	LPC 18:1(+[2]H6)	CTRL	X	0		Fractional abundance (%)
Plasma	LPC	LPC 18:1(+[2]H6)	CTRL	X	60		Fractional abundance (%)
Plasma	LPC	LPC 18:1(+[2]H6)	CTRL	X	120	0.0249498	Fractional abundance (%)
Plasma	LPC	LPC 18:1(+[2]H6)	CTRL	X	300	0.246474	Fractional abundance (%)
Plasma	LPC	LPC 18:1(+[2]H6)	CTRL	X	1440	0.209291	Fractional abundance (%)
Plasma	LPC	LPC 18:1(+[2]H6)	CTRL	X	2880	0.0929632	Fractional abundance (%)
Plasma	LPC	LPC 18:1(+[2]H6)	CTRL	X	4320	0.0642572	Fractional abundance (%)
Plasma	LPC	LPC 18:1(+[2]H6)	CTRL	X	5800	0.043892	Fractional abundance (%)
Plasma	LPC	LPC 18:1(+[2]H6)	CTRL	Y	0		Fractional abundance (%)
Plasma	LPC	LPC 18:1(+[2]H6)	CTRL	Y	60		Fractional abundance (%)
Plasma	LPC	LPC 18:1(+[2]H6)	CTRL	Y	120	0.00467133	Fractional abundance (%)
Plasma	LPC	LPC 18:1(+[2]H6)	CTRL	Y	300	0.108767	Fractional abundance (%)
Plasma	LPC	LPC 18:1(+[2]H6)	CTRL	Y	1440	0.149576	Fractional abundance (%)
Plasma	LPC	LPC 18:1(+[2]H6)	CTRL	Y	2880	0.091424	Fractional abundance (%)
Plasma	LPC	LPC 18:1(+[2]H6)	CTRL	Y	4320	0.0450258	Fractional abundance (%)
Plasma	LPC	LPC 18:1(+[2]H6)	CTRL	Y	5800	0.0341269	Fractional abundance (%)
Plasma	LPC	LPC 18:1(+[2]H6)	CTRL	Z	0		Fractional abundance (%)
Plasma	LPC	LPC 18:1(+[2]H6)	CTRL	Z	60		Fractional abundance (%)
Plasma	LPC	LPC 18:1(+[2]H6)	CTRL	Z	120	0.0857344	Fractional abundance (%)
Plasma	LPC	LPC 18:1(+[2]H6)	CTRL	Z	300	0.51366	Fractional abundance (%)
Plasma	LPC	LPC 18:1(+[2]H6)	CTRL	Z	1440	0.310142	Fractional abundance (%)
Plasma	LPC	LPC 18:1(+[2]H6)	CTRL	Z	2880	0.150065	Fractional abundance (%)
Plasma	LPC	LPC 18:1(+[2]H6)	CTRL	Z	4320	0.0542452	Fractional abundance (%)
Plasma	LPC	LPC 18:1(+[2]H6)	CTRL	Z	5800	0.0331868	Fractional abundance (%)
Plasma	LPC	LPC 18:1(+[2]H6)	+MFGM/EV	TT	0	0	Fractional abundance (%)
Plasma	LPC	LPC 18:1(+[2]H6)	+MFGM/EV	TT	60	0	Fractional abundance (%)
Plasma	LPC	LPC 18:1(+[2]H6)	+MFGM/EV	TT	120	0.0379001	Fractional abundance (%)
Plasma	LPC	LPC 18:1(+[2]H6)	+MFGM/EV	TT	300	0.636406	Fractional abundance (%)
Plasma	LPC	LPC 18:1(+[2]H6)	+MFGM/EV	TT	1440	0.429503	Fractional abundance (%)
Plasma	LPC	LPC 18:1(+[2]H6)	+MFGM/EV	TT	2880	0.245401	Fractional abundance (%)
Plasma	LPC	LPC 18:1(+[2]H6)	+MFGM/EV	TT	4320	0.0983732	Fractional abundance (%)
Plasma	LPC	LPC 18:1(+[2]H6)	+MFGM/EV	TT	5800	0.0516438	Fractional abundance (%)
Plasma	LPC	LPC 18:1(+[2]H6)	+MFGM/EV	VV	0		Fractional abundance (%)
Plasma	LPC	LPC 18:1(+[2]H6)	+MFGM/EV	VV	60		Fractional abundance (%)
Plasma	LPC	LPC 18:1(+[2]H6)	+MFGM/EV	VV	120	0.0223093	Fractional abundance (%)
Plasma	LPC	LPC 18:1(+[2]H6)	+MFGM/EV	VV	300	0.322528	Fractional abundance (%)
Plasma	LPC	LPC 18:1(+[2]H6)	+MFGM/EV	VV	1440	0.325415	Fractional abundance (%)
Plasma	LPC	LPC 18:1(+[2]H6)	+MFGM/EV	VV	2880	0.130004	Fractional abundance (%)
Plasma	LPC	LPC 18:1(+[2]H6)	+MFGM/EV	VV	4320	0.0750644	Fractional abundance (%)
Plasma	LPC	LPC 18:1(+[2]H6)	+MFGM/EV	VV	5800	0.0871534	Fractional abundance (%)
Plasma	LPC	LPC 18:1(+[2]H6)	+MFGM/EV	XX	0		Fractional abundance (%)
Plasma	LPC	LPC 18:1(+[2]H6)	+MFGM/EV	XX	60		Fractional abundance (%)
Plasma	LPC	LPC 18:1(+[2]H6)	+MFGM/EV	XX	120	0.0312428	Fractional abundance (%)
Plasma	LPC	LPC 18:1(+[2]H6)	+MFGM/EV	XX	300	0.27039	Fractional abundance (%)
Plasma	LPC	LPC 18:1(+[2]H6)	+MFGM/EV	XX	1440	0.265451	Fractional abundance (%)
Plasma	LPC	LPC 18:1(+[2]H6)	+MFGM/EV	XX	2880	0.15749	Fractional abundance (%)
Plasma	LPC	LPC 18:1(+[2]H6)	+MFGM/EV	XX	4320	0.0791523	Fractional abundance (%)
Plasma	LPC	LPC 18:1(+[2]H6)	+MFGM/EV	XX	5800	0.0512206	Fractional abundance (%)
Plasma	LPC	LPC 18:1(+[2]H6)	+MFGM/EV	YY	0		Fractional abundance (%)
Plasma	LPC	LPC 18:1(+[2]H6)	+MFGM/EV	YY	60		Fractional abundance (%)
Plasma	LPC	LPC 18:1(+[2]H6)	+MFGM/EV	YY	120	0.0211966	Fractional abundance (%)
Plasma	LPC	LPC 18:1(+[2]H6)	+MFGM/EV	YY	300	0.752284	Fractional abundance (%)
Plasma	LPC	LPC 18:1(+[2]H6)	+MFGM/EV	YY	1440	0.52311	Fractional abundance (%)
Plasma	LPC	LPC 18:1(+[2]H6)	+MFGM/EV	YY	2880	0.242632	Fractional abundance (%)
Plasma	LPC	LPC 18:1(+[2]H6)	+MFGM/EV	YY	4320	0.151911	Fractional abundance (%)
Plasma	LPC	LPC 18:1(+[2]H6)	+MFGM/EV	YY	5800	0.0848507	Fractional abundance (%)
Plasma	LPC	LPC 18:1(+[2]H6)	+MFGM/EV	ZZ	0		Fractional abundance (%)
Plasma	LPC	LPC 18:1(+[2]H6)	+MFGM/EV	ZZ	60		Fractional abundance (%)
Plasma	LPC	LPC 18:1(+[2]H6)	+MFGM/EV	ZZ	120	0.00588897	Fractional abundance (%)
Plasma	LPC	LPC 18:1(+[2]H6)	+MFGM/EV	ZZ	300	0.298972	Fractional abundance (%)
Plasma	LPC	LPC 18:1(+[2]H6)	+MFGM/EV	ZZ	1440	0.237176	Fractional abundance (%)
Plasma	LPC	LPC 18:1(+[2]H6)	+MFGM/EV	ZZ	2880	0.12411	Fractional abundance (%)
Plasma	LPC	LPC 18:1(+[2]H6)	+MFGM/EV	ZZ	4320	0.065841	Fractional abundance (%)
Plasma	LPC	LPC 18:1(+[2]H6)	+MFGM/EV	ZZ	5800	0.0304919	Fractional abundance (%)
Plasma	LPC	LPC 18:1(+[2]H9)	CTRL	T	0	0	Fractional abundance (%)
Plasma	LPC	LPC 18:1(+[2]H9)	CTRL	T	60	0.203922	Fractional abundance (%)
Plasma	LPC	LPC 18:1(+[2]H9)	CTRL	T	120	0.979269	Fractional abundance (%)
Plasma	LPC	LPC 18:1(+[2]H9)	CTRL	T	300	4.61636	Fractional abundance (%)
Plasma	LPC	LPC 18:1(+[2]H9)	CTRL	T	1440	2.93881	Fractional abundance (%)
Plasma	LPC	LPC 18:1(+[2]H9)	CTRL	T	2880	1.08863	Fractional abundance (%)
Plasma	LPC	LPC 18:1(+[2]H9)	CTRL	T	4320	0.636001	Fractional abundance (%)
Plasma	LPC	LPC 18:1(+[2]H9)	CTRL	T	5800	0.408517	Fractional abundance (%)
Plasma	LPC	LPC 18:1(+[2]H9)	CTRL	V	0		Fractional abundance (%)
Plasma	LPC	LPC 18:1(+[2]H9)	CTRL	V	60	0.118356	Fractional abundance (%)
Plasma	LPC	LPC 18:1(+[2]H9)	CTRL	V	120	0.790834	Fractional abundance (%)
Plasma	LPC	LPC 18:1(+[2]H9)	CTRL	V	300	4.57196	Fractional abundance (%)
Plasma	LPC	LPC 18:1(+[2]H9)	CTRL	V	1440	2.43609	Fractional abundance (%)
Plasma	LPC	LPC 18:1(+[2]H9)	CTRL	V	2880	0.937617	Fractional abundance (%)
Plasma	LPC	LPC 18:1(+[2]H9)	CTRL	V	4320	0.423918	Fractional abundance (%)
Plasma	LPC	LPC 18:1(+[2]H9)	CTRL	V	5800	0.344579	Fractional abundance (%)
Plasma	LPC	LPC 18:1(+[2]H9)	CTRL	X	0		Fractional abundance (%)
Plasma	LPC	LPC 18:1(+[2]H9)	CTRL	X	60	0.224531	Fractional abundance (%)
Plasma	LPC	LPC 18:1(+[2]H9)	CTRL	X	120	1.20871	Fractional abundance (%)
Plasma	LPC	LPC 18:1(+[2]H9)	CTRL	X	300	4.84588	Fractional abundance (%)
Plasma	LPC	LPC 18:1(+[2]H9)	CTRL	X	1440	2.37377	Fractional abundance (%)
Plasma	LPC	LPC 18:1(+[2]H9)	CTRL	X	2880	0.912168	Fractional abundance (%)
Plasma	LPC	LPC 18:1(+[2]H9)	CTRL	X	4320	0.580785	Fractional abundance (%)
Plasma	LPC	LPC 18:1(+[2]H9)	CTRL	X	5800	0.382407	Fractional abundance (%)
Plasma	LPC	LPC 18:1(+[2]H9)	CTRL	Y	0		Fractional abundance (%)
Plasma	LPC	LPC 18:1(+[2]H9)	CTRL	Y	60	0.379924	Fractional abundance (%)
Plasma	LPC	LPC 18:1(+[2]H9)	CTRL	Y	120	1.37677	Fractional abundance (%)
Plasma	LPC	LPC 18:1(+[2]H9)	CTRL	Y	300	4.8578	Fractional abundance (%)
Plasma	LPC	LPC 18:1(+[2]H9)	CTRL	Y	1440	2.67662	Fractional abundance (%)
Plasma	LPC	LPC 18:1(+[2]H9)	CTRL	Y	2880	1.15386	Fractional abundance (%)
Plasma	LPC	LPC 18:1(+[2]H9)	CTRL	Y	4320	0.570028	Fractional abundance (%)
Plasma	LPC	LPC 18:1(+[2]H9)	CTRL	Y	5800	0.480403	Fractional abundance (%)
Plasma	LPC	LPC 18:1(+[2]H9)	CTRL	Z	0		Fractional abundance (%)
Plasma	LPC	LPC 18:1(+[2]H9)	CTRL	Z	60	0.126511	Fractional abundance (%)
Plasma	LPC	LPC 18:1(+[2]H9)	CTRL	Z	120	1.07806	Fractional abundance (%)
Plasma	LPC	LPC 18:1(+[2]H9)	CTRL	Z	300	5.24859	Fractional abundance (%)
Plasma	LPC	LPC 18:1(+[2]H9)	CTRL	Z	1440	2.057	Fractional abundance (%)
Plasma	LPC	LPC 18:1(+[2]H9)	CTRL	Z	2880	1.00231	Fractional abundance (%)
Plasma	LPC	LPC 18:1(+[2]H9)	CTRL	Z	4320	0.462042	Fractional abundance (%)
Plasma	LPC	LPC 18:1(+[2]H9)	CTRL	Z	5800	0.342435	Fractional abundance (%)
Plasma	LPC	LPC 18:1(+[2]H9)	+MFGM/EV	TT	0	0	Fractional abundance (%)
Plasma	LPC	LPC 18:1(+[2]H9)	+MFGM/EV	TT	60	0.299796	Fractional abundance (%)
Plasma	LPC	LPC 18:1(+[2]H9)	+MFGM/EV	TT	120	1.55301	Fractional abundance (%)
Plasma	LPC	LPC 18:1(+[2]H9)	+MFGM/EV	TT	300	8.35925	Fractional abundance (%)
Plasma	LPC	LPC 18:1(+[2]H9)	+MFGM/EV	TT	1440	2.4303	Fractional abundance (%)
Plasma	LPC	LPC 18:1(+[2]H9)	+MFGM/EV	TT	2880	1.3812	Fractional abundance (%)
Plasma	LPC	LPC 18:1(+[2]H9)	+MFGM/EV	TT	4320	0.573226	Fractional abundance (%)
Plasma	LPC	LPC 18:1(+[2]H9)	+MFGM/EV	TT	5800	0.295404	Fractional abundance (%)
Plasma	LPC	LPC 18:1(+[2]H9)	+MFGM/EV	VV	0		Fractional abundance (%)
Plasma	LPC	LPC 18:1(+[2]H9)	+MFGM/EV	VV	60	0.327088	Fractional abundance (%)
Plasma	LPC	LPC 18:1(+[2]H9)	+MFGM/EV	VV	120	2.06694	Fractional abundance (%)
Plasma	LPC	LPC 18:1(+[2]H9)	+MFGM/EV	VV	300	9.54192	Fractional abundance (%)
Plasma	LPC	LPC 18:1(+[2]H9)	+MFGM/EV	VV	1440	2.43926	Fractional abundance (%)
Plasma	LPC	LPC 18:1(+[2]H9)	+MFGM/EV	VV	2880	1.02725	Fractional abundance (%)
Plasma	LPC	LPC 18:1(+[2]H9)	+MFGM/EV	VV	4320	0.573538	Fractional abundance (%)
Plasma	LPC	LPC 18:1(+[2]H9)	+MFGM/EV	VV	5800	0.41994	Fractional abundance (%)
Plasma	LPC	LPC 18:1(+[2]H9)	+MFGM/EV	XX	0		Fractional abundance (%)
Plasma	LPC	LPC 18:1(+[2]H9)	+MFGM/EV	XX	60	0.150339	Fractional abundance (%)
Plasma	LPC	LPC 18:1(+[2]H9)	+MFGM/EV	XX	120	1.20593	Fractional abundance (%)
Plasma	LPC	LPC 18:1(+[2]H9)	+MFGM/EV	XX	300	6.34141	Fractional abundance (%)
Plasma	LPC	LPC 18:1(+[2]H9)	+MFGM/EV	XX	1440	2.38315	Fractional abundance (%)
Plasma	LPC	LPC 18:1(+[2]H9)	+MFGM/EV	XX	2880	1.1597	Fractional abundance (%)
Plasma	LPC	LPC 18:1(+[2]H9)	+MFGM/EV	XX	4320	0.586224	Fractional abundance (%)
Plasma	LPC	LPC 18:1(+[2]H9)	+MFGM/EV	XX	5800	0.340163	Fractional abundance (%)
Plasma	LPC	LPC 18:1(+[2]H9)	+MFGM/EV	YY	0		Fractional abundance (%)
Plasma	LPC	LPC 18:1(+[2]H9)	+MFGM/EV	YY	60	0.116803	Fractional abundance (%)
Plasma	LPC	LPC 18:1(+[2]H9)	+MFGM/EV	YY	120	0.701463	Fractional abundance (%)
Plasma	LPC	LPC 18:1(+[2]H9)	+MFGM/EV	YY	300	7.00681	Fractional abundance (%)
Plasma	LPC	LPC 18:1(+[2]H9)	+MFGM/EV	YY	1440	2.67899	Fractional abundance (%)
Plasma	LPC	LPC 18:1(+[2]H9)	+MFGM/EV	YY	2880	1.22584	Fractional abundance (%)
Plasma	LPC	LPC 18:1(+[2]H9)	+MFGM/EV	YY	4320	0.611138	Fractional abundance (%)
Plasma	LPC	LPC 18:1(+[2]H9)	+MFGM/EV	YY	5800	0.40899	Fractional abundance (%)
Plasma	LPC	LPC 18:1(+[2]H9)	+MFGM/EV	ZZ	0		Fractional abundance (%)
Plasma	LPC	LPC 18:1(+[2]H9)	+MFGM/EV	ZZ	60	0.0732618	Fractional abundance (%)
Plasma	LPC	LPC 18:1(+[2]H9)	+MFGM/EV	ZZ	120	0.596004	Fractional abundance (%)
Plasma	LPC	LPC 18:1(+[2]H9)	+MFGM/EV	ZZ	300	5.34893	Fractional abundance (%)
Plasma	LPC	LPC 18:1(+[2]H9)	+MFGM/EV	ZZ	1440	3.13645	Fractional abundance (%)
Plasma	LPC	LPC 18:1(+[2]H9)	+MFGM/EV	ZZ	2880	1.29667	Fractional abundance (%)
Plasma	LPC	LPC 18:1(+[2]H9)	+MFGM/EV	ZZ	4320	0.618831	Fractional abundance (%)
Plasma	LPC	LPC 18:1(+[2]H9)	+MFGM/EV	ZZ	5800	0.426928	Fractional abundance (%)
Plasma	LPC	LPC 18:2(+[2]H3)	CTRL	T	0	0	Fractional abundance (%)
Plasma	LPC	LPC 18:2(+[2]H3)	CTRL	T	60	0.0278872	Fractional abundance (%)
Plasma	LPC	LPC 18:2(+[2]H3)	CTRL	T	120	0.197246	Fractional abundance (%)
Plasma	LPC	LPC 18:2(+[2]H3)	CTRL	T	300	1.51472	Fractional abundance (%)
Plasma	LPC	LPC 18:2(+[2]H3)	CTRL	T	1440	3.1893	Fractional abundance (%)
Plasma	LPC	LPC 18:2(+[2]H3)	CTRL	T	2880	1.99026	Fractional abundance (%)
Plasma	LPC	LPC 18:2(+[2]H3)	CTRL	T	4320	1.44213	Fractional abundance (%)
Plasma	LPC	LPC 18:2(+[2]H3)	CTRL	T	5800	1.28211	Fractional abundance (%)
Plasma	LPC	LPC 18:2(+[2]H3)	CTRL	V	0		Fractional abundance (%)
Plasma	LPC	LPC 18:2(+[2]H3)	CTRL	V	60	0.0559293	Fractional abundance (%)
Plasma	LPC	LPC 18:2(+[2]H3)	CTRL	V	120	0.327076	Fractional abundance (%)
Plasma	LPC	LPC 18:2(+[2]H3)	CTRL	V	300	1.67017	Fractional abundance (%)
Plasma	LPC	LPC 18:2(+[2]H3)	CTRL	V	1440	2.13595	Fractional abundance (%)
Plasma	LPC	LPC 18:2(+[2]H3)	CTRL	V	2880	1.31668	Fractional abundance (%)
Plasma	LPC	LPC 18:2(+[2]H3)	CTRL	V	4320	0.982338	Fractional abundance (%)
Plasma	LPC	LPC 18:2(+[2]H3)	CTRL	V	5800	0.810634	Fractional abundance (%)
Plasma	LPC	LPC 18:2(+[2]H3)	CTRL	X	0		Fractional abundance (%)
Plasma	LPC	LPC 18:2(+[2]H3)	CTRL	X	60	0.0368644	Fractional abundance (%)
Plasma	LPC	LPC 18:2(+[2]H3)	CTRL	X	120	0.216243	Fractional abundance (%)
Plasma	LPC	LPC 18:2(+[2]H3)	CTRL	X	300	1.4771	Fractional abundance (%)
Plasma	LPC	LPC 18:2(+[2]H3)	CTRL	X	1440	2.31829	Fractional abundance (%)
Plasma	LPC	LPC 18:2(+[2]H3)	CTRL	X	2880	1.59814	Fractional abundance (%)
Plasma	LPC	LPC 18:2(+[2]H3)	CTRL	X	4320	1.20267	Fractional abundance (%)
Plasma	LPC	LPC 18:2(+[2]H3)	CTRL	X	5800	1.00597	Fractional abundance (%)
Plasma	LPC	LPC 18:2(+[2]H3)	CTRL	Y	0		Fractional abundance (%)
Plasma	LPC	LPC 18:2(+[2]H3)	CTRL	Y	60	0.0314266	Fractional abundance (%)
Plasma	LPC	LPC 18:2(+[2]H3)	CTRL	Y	120	0.168311	Fractional abundance (%)
Plasma	LPC	LPC 18:2(+[2]H3)	CTRL	Y	300	1.20285	Fractional abundance (%)
Plasma	LPC	LPC 18:2(+[2]H3)	CTRL	Y	1440	2.35298	Fractional abundance (%)
Plasma	LPC	LPC 18:2(+[2]H3)	CTRL	Y	2880	1.86435	Fractional abundance (%)
Plasma	LPC	LPC 18:2(+[2]H3)	CTRL	Y	4320	1.27837	Fractional abundance (%)
Plasma	LPC	LPC 18:2(+[2]H3)	CTRL	Y	5800	1.26621	Fractional abundance (%)
Plasma	LPC	LPC 18:2(+[2]H3)	CTRL	Z	0		Fractional abundance (%)
Plasma	LPC	LPC 18:2(+[2]H3)	CTRL	Z	60	0.0967187	Fractional abundance (%)
Plasma	LPC	LPC 18:2(+[2]H3)	CTRL	Z	120	0.705065	Fractional abundance (%)
Plasma	LPC	LPC 18:2(+[2]H3)	CTRL	Z	300	2.89506	Fractional abundance (%)
Plasma	LPC	LPC 18:2(+[2]H3)	CTRL	Z	1440	3.52815	Fractional abundance (%)
Plasma	LPC	LPC 18:2(+[2]H3)	CTRL	Z	2880	1.81258	Fractional abundance (%)
Plasma	LPC	LPC 18:2(+[2]H3)	CTRL	Z	4320	1.20394	Fractional abundance (%)
Plasma	LPC	LPC 18:2(+[2]H3)	CTRL	Z	5800	1.25215	Fractional abundance (%)
Plasma	LPC	LPC 18:2(+[2]H3)	+MFGM/EV	TT	0	0	Fractional abundance (%)
Plasma	LPC	LPC 18:2(+[2]H3)	+MFGM/EV	TT	60	0.0658105	Fractional abundance (%)
Plasma	LPC	LPC 18:2(+[2]H3)	+MFGM/EV	TT	120	0.440802	Fractional abundance (%)
Plasma	LPC	LPC 18:2(+[2]H3)	+MFGM/EV	TT	300	3.02104	Fractional abundance (%)
Plasma	LPC	LPC 18:2(+[2]H3)	+MFGM/EV	TT	1440	3.63651	Fractional abundance (%)
Plasma	LPC	LPC 18:2(+[2]H3)	+MFGM/EV	TT	2880	2.48344	Fractional abundance (%)
Plasma	LPC	LPC 18:2(+[2]H3)	+MFGM/EV	TT	4320	1.63783	Fractional abundance (%)
Plasma	LPC	LPC 18:2(+[2]H3)	+MFGM/EV	TT	5800	1.27882	Fractional abundance (%)
Plasma	LPC	LPC 18:2(+[2]H3)	+MFGM/EV	VV	0		Fractional abundance (%)
Plasma	LPC	LPC 18:2(+[2]H3)	+MFGM/EV	VV	60	0.0276495	Fractional abundance (%)
Plasma	LPC	LPC 18:2(+[2]H3)	+MFGM/EV	VV	120	0.260949	Fractional abundance (%)
Plasma	LPC	LPC 18:2(+[2]H3)	+MFGM/EV	VV	300	2.33326	Fractional abundance (%)
Plasma	LPC	LPC 18:2(+[2]H3)	+MFGM/EV	VV	1440	3.69	Fractional abundance (%)
Plasma	LPC	LPC 18:2(+[2]H3)	+MFGM/EV	VV	2880	2.32391	Fractional abundance (%)
Plasma	LPC	LPC 18:2(+[2]H3)	+MFGM/EV	VV	4320	1.50735	Fractional abundance (%)
Plasma	LPC	LPC 18:2(+[2]H3)	+MFGM/EV	VV	5800	1.38154	Fractional abundance (%)
Plasma	LPC	LPC 18:2(+[2]H3)	+MFGM/EV	XX	0		Fractional abundance (%)
Plasma	LPC	LPC 18:2(+[2]H3)	+MFGM/EV	XX	60	0.025578	Fractional abundance (%)
Plasma	LPC	LPC 18:2(+[2]H3)	+MFGM/EV	XX	120	0.273496	Fractional abundance (%)
Plasma	LPC	LPC 18:2(+[2]H3)	+MFGM/EV	XX	300	2.02869	Fractional abundance (%)
Plasma	LPC	LPC 18:2(+[2]H3)	+MFGM/EV	XX	1440	2.76315	Fractional abundance (%)
Plasma	LPC	LPC 18:2(+[2]H3)	+MFGM/EV	XX	2880	1.85453	Fractional abundance (%)
Plasma	LPC	LPC 18:2(+[2]H3)	+MFGM/EV	XX	4320	1.23194	Fractional abundance (%)
Plasma	LPC	LPC 18:2(+[2]H3)	+MFGM/EV	XX	5800	1.09636	Fractional abundance (%)
Plasma	LPC	LPC 18:2(+[2]H3)	+MFGM/EV	YY	0		Fractional abundance (%)
Plasma	LPC	LPC 18:2(+[2]H3)	+MFGM/EV	YY	60	0.0334193	Fractional abundance (%)
Plasma	LPC	LPC 18:2(+[2]H3)	+MFGM/EV	YY	120	0.297935	Fractional abundance (%)
Plasma	LPC	LPC 18:2(+[2]H3)	+MFGM/EV	YY	300	2.41862	Fractional abundance (%)
Plasma	LPC	LPC 18:2(+[2]H3)	+MFGM/EV	YY	1440	3.56742	Fractional abundance (%)
Plasma	LPC	LPC 18:2(+[2]H3)	+MFGM/EV	YY	2880	2.17817	Fractional abundance (%)
Plasma	LPC	LPC 18:2(+[2]H3)	+MFGM/EV	YY	4320	1.27257	Fractional abundance (%)
Plasma	LPC	LPC 18:2(+[2]H3)	+MFGM/EV	YY	5800	1.17142	Fractional abundance (%)
Plasma	LPC	LPC 18:2(+[2]H3)	+MFGM/EV	ZZ	0		Fractional abundance (%)
Plasma	LPC	LPC 18:2(+[2]H3)	+MFGM/EV	ZZ	60	0.022626	Fractional abundance (%)
Plasma	LPC	LPC 18:2(+[2]H3)	+MFGM/EV	ZZ	120	0.259356	Fractional abundance (%)
Plasma	LPC	LPC 18:2(+[2]H3)	+MFGM/EV	ZZ	300	2.24656	Fractional abundance (%)
Plasma	LPC	LPC 18:2(+[2]H3)	+MFGM/EV	ZZ	1440	3.03747	Fractional abundance (%)
Plasma	LPC	LPC 18:2(+[2]H3)	+MFGM/EV	ZZ	2880	1.88731	Fractional abundance (%)
Plasma	LPC	LPC 18:2(+[2]H3)	+MFGM/EV	ZZ	4320	1.22859	Fractional abundance (%)
Plasma	LPC	LPC 18:2(+[2]H3)	+MFGM/EV	ZZ	5800	1.13317	Fractional abundance (%)
Plasma	LPC	LPC 18:2(+[2]H6)	CTRL	T	0	0	Fractional abundance (%)
Plasma	LPC	LPC 18:2(+[2]H6)	CTRL	T	60		Fractional abundance (%)
Plasma	LPC	LPC 18:2(+[2]H6)	CTRL	T	120	0.0185474	Fractional abundance (%)
Plasma	LPC	LPC 18:2(+[2]H6)	CTRL	T	300	0.214469	Fractional abundance (%)
Plasma	LPC	LPC 18:2(+[2]H6)	CTRL	T	1440	0.34435	Fractional abundance (%)
Plasma	LPC	LPC 18:2(+[2]H6)	CTRL	T	2880	0.116719	Fractional abundance (%)
Plasma	LPC	LPC 18:2(+[2]H6)	CTRL	T	4320	0.0598133	Fractional abundance (%)
Plasma	LPC	LPC 18:2(+[2]H6)	CTRL	T	5800	0.0350061	Fractional abundance (%)
Plasma	LPC	LPC 18:2(+[2]H6)	CTRL	V	0		Fractional abundance (%)
Plasma	LPC	LPC 18:2(+[2]H6)	CTRL	V	60	0.0016045	Fractional abundance (%)
Plasma	LPC	LPC 18:2(+[2]H6)	CTRL	V	120	0.027389	Fractional abundance (%)
Plasma	LPC	LPC 18:2(+[2]H6)	CTRL	V	300	0.18515	Fractional abundance (%)
Plasma	LPC	LPC 18:2(+[2]H6)	CTRL	V	1440	0.174952	Fractional abundance (%)
Plasma	LPC	LPC 18:2(+[2]H6)	CTRL	V	2880	0.0511202	Fractional abundance (%)
Plasma	LPC	LPC 18:2(+[2]H6)	CTRL	V	4320	0.0321308	Fractional abundance (%)
Plasma	LPC	LPC 18:2(+[2]H6)	CTRL	V	5800	0.00772378	Fractional abundance (%)
Plasma	LPC	LPC 18:2(+[2]H6)	CTRL	X	0		Fractional abundance (%)
Plasma	LPC	LPC 18:2(+[2]H6)	CTRL	X	60		Fractional abundance (%)
Plasma	LPC	LPC 18:2(+[2]H6)	CTRL	X	120	0.0168369	Fractional abundance (%)
Plasma	LPC	LPC 18:2(+[2]H6)	CTRL	X	300	0.192737	Fractional abundance (%)
Plasma	LPC	LPC 18:2(+[2]H6)	CTRL	X	1440	0.217486	Fractional abundance (%)
Plasma	LPC	LPC 18:2(+[2]H6)	CTRL	X	2880	0.0825602	Fractional abundance (%)
Plasma	LPC	LPC 18:2(+[2]H6)	CTRL	X	4320	0.0517091	Fractional abundance (%)
Plasma	LPC	LPC 18:2(+[2]H6)	CTRL	X	5800	0.0241251	Fractional abundance (%)
Plasma	LPC	LPC 18:2(+[2]H6)	CTRL	Y	0		Fractional abundance (%)
Plasma	LPC	LPC 18:2(+[2]H6)	CTRL	Y	60		Fractional abundance (%)
Plasma	LPC	LPC 18:2(+[2]H6)	CTRL	Y	120	0.00949183	Fractional abundance (%)
Plasma	LPC	LPC 18:2(+[2]H6)	CTRL	Y	300	0.0917808	Fractional abundance (%)
Plasma	LPC	LPC 18:2(+[2]H6)	CTRL	Y	1440	0.141647	Fractional abundance (%)
Plasma	LPC	LPC 18:2(+[2]H6)	CTRL	Y	2880	0.0671235	Fractional abundance (%)
Plasma	LPC	LPC 18:2(+[2]H6)	CTRL	Y	4320	0.0320543	Fractional abundance (%)
Plasma	LPC	LPC 18:2(+[2]H6)	CTRL	Y	5800	0.0313993	Fractional abundance (%)
Plasma	LPC	LPC 18:2(+[2]H6)	CTRL	Z	0		Fractional abundance (%)
Plasma	LPC	LPC 18:2(+[2]H6)	CTRL	Z	60	0.00673313	Fractional abundance (%)
Plasma	LPC	LPC 18:2(+[2]H6)	CTRL	Z	120	0.0974496	Fractional abundance (%)
Plasma	LPC	LPC 18:2(+[2]H6)	CTRL	Z	300	0.544589	Fractional abundance (%)
Plasma	LPC	LPC 18:2(+[2]H6)	CTRL	Z	1440	0.393983	Fractional abundance (%)
Plasma	LPC	LPC 18:2(+[2]H6)	CTRL	Z	2880	0.134465	Fractional abundance (%)
Plasma	LPC	LPC 18:2(+[2]H6)	CTRL	Z	4320	0.0563736	Fractional abundance (%)
Plasma	LPC	LPC 18:2(+[2]H6)	CTRL	Z	5800	0.0476485	Fractional abundance (%)
Plasma	LPC	LPC 18:2(+[2]H6)	+MFGM/EV	TT	0	0	Fractional abundance (%)
Plasma	LPC	LPC 18:2(+[2]H6)	+MFGM/EV	TT	60	0.0035867	Fractional abundance (%)
Plasma	LPC	LPC 18:2(+[2]H6)	+MFGM/EV	TT	120	0.0582682	Fractional abundance (%)
Plasma	LPC	LPC 18:2(+[2]H6)	+MFGM/EV	TT	300	0.709262	Fractional abundance (%)
Plasma	LPC	LPC 18:2(+[2]H6)	+MFGM/EV	TT	1440	0.564485	Fractional abundance (%)
Plasma	LPC	LPC 18:2(+[2]H6)	+MFGM/EV	TT	2880	0.250758	Fractional abundance (%)
Plasma	LPC	LPC 18:2(+[2]H6)	+MFGM/EV	TT	4320	0.102552	Fractional abundance (%)
Plasma	LPC	LPC 18:2(+[2]H6)	+MFGM/EV	TT	5800	0.0369323	Fractional abundance (%)
Plasma	LPC	LPC 18:2(+[2]H6)	+MFGM/EV	VV	0		Fractional abundance (%)
Plasma	LPC	LPC 18:2(+[2]H6)	+MFGM/EV	VV	60		Fractional abundance (%)
Plasma	LPC	LPC 18:2(+[2]H6)	+MFGM/EV	VV	120	0.0272661	Fractional abundance (%)
Plasma	LPC	LPC 18:2(+[2]H6)	+MFGM/EV	VV	300	0.349462	Fractional abundance (%)
Plasma	LPC	LPC 18:2(+[2]H6)	+MFGM/EV	VV	1440	0.320213	Fractional abundance (%)
Plasma	LPC	LPC 18:2(+[2]H6)	+MFGM/EV	VV	2880	0.124366	Fractional abundance (%)
Plasma	LPC	LPC 18:2(+[2]H6)	+MFGM/EV	VV	4320	0.0638763	Fractional abundance (%)
Plasma	LPC	LPC 18:2(+[2]H6)	+MFGM/EV	VV	5800	0.037728	Fractional abundance (%)
Plasma	LPC	LPC 18:2(+[2]H6)	+MFGM/EV	XX	0		Fractional abundance (%)
Plasma	LPC	LPC 18:2(+[2]H6)	+MFGM/EV	XX	60		Fractional abundance (%)
Plasma	LPC	LPC 18:2(+[2]H6)	+MFGM/EV	XX	120	0.0351412	Fractional abundance (%)
Plasma	LPC	LPC 18:2(+[2]H6)	+MFGM/EV	XX	300	0.227629	Fractional abundance (%)
Plasma	LPC	LPC 18:2(+[2]H6)	+MFGM/EV	XX	1440	0.214499	Fractional abundance (%)
Plasma	LPC	LPC 18:2(+[2]H6)	+MFGM/EV	XX	2880	0.115756	Fractional abundance (%)
Plasma	LPC	LPC 18:2(+[2]H6)	+MFGM/EV	XX	4320	0.0608196	Fractional abundance (%)
Plasma	LPC	LPC 18:2(+[2]H6)	+MFGM/EV	XX	5800	0.0286508	Fractional abundance (%)
Plasma	LPC	LPC 18:2(+[2]H6)	+MFGM/EV	YY	0		Fractional abundance (%)
Plasma	LPC	LPC 18:2(+[2]H6)	+MFGM/EV	YY	60	0.00423936	Fractional abundance (%)
Plasma	LPC	LPC 18:2(+[2]H6)	+MFGM/EV	YY	120	0.0489932	Fractional abundance (%)
Plasma	LPC	LPC 18:2(+[2]H6)	+MFGM/EV	YY	300	0.726894	Fractional abundance (%)
Plasma	LPC	LPC 18:2(+[2]H6)	+MFGM/EV	YY	1440	0.568572	Fractional abundance (%)
Plasma	LPC	LPC 18:2(+[2]H6)	+MFGM/EV	YY	2880	0.271592	Fractional abundance (%)
Plasma	LPC	LPC 18:2(+[2]H6)	+MFGM/EV	YY	4320	0.104113	Fractional abundance (%)
Plasma	LPC	LPC 18:2(+[2]H6)	+MFGM/EV	YY	5800	0.0636176	Fractional abundance (%)
Plasma	LPC	LPC 18:2(+[2]H6)	+MFGM/EV	ZZ	0		Fractional abundance (%)
Plasma	LPC	LPC 18:2(+[2]H6)	+MFGM/EV	ZZ	60		Fractional abundance (%)
Plasma	LPC	LPC 18:2(+[2]H6)	+MFGM/EV	ZZ	120	0.0222096	Fractional abundance (%)
Plasma	LPC	LPC 18:2(+[2]H6)	+MFGM/EV	ZZ	300	0.332105	Fractional abundance (%)
Plasma	LPC	LPC 18:2(+[2]H6)	+MFGM/EV	ZZ	1440	0.302487	Fractional abundance (%)
Plasma	LPC	LPC 18:2(+[2]H6)	+MFGM/EV	ZZ	2880	0.118171	Fractional abundance (%)
Plasma	LPC	LPC 18:2(+[2]H6)	+MFGM/EV	ZZ	4320	0.0542218	Fractional abundance (%)
Plasma	LPC	LPC 18:2(+[2]H6)	+MFGM/EV	ZZ	5800	0.0357669	Fractional abundance (%)
Plasma	LPC	LPC 18:2(+[2]H9)	CTRL	T	0	0	Fractional abundance (%)
Plasma	LPC	LPC 18:2(+[2]H9)	CTRL	T	60	0.382769	Fractional abundance (%)
Plasma	LPC	LPC 18:2(+[2]H9)	CTRL	T	120	1.5609	Fractional abundance (%)
Plasma	LPC	LPC 18:2(+[2]H9)	CTRL	T	300	5.74488	Fractional abundance (%)
Plasma	LPC	LPC 18:2(+[2]H9)	CTRL	T	1440	2.9034	Fractional abundance (%)
Plasma	LPC	LPC 18:2(+[2]H9)	CTRL	T	2880	1.04749	Fractional abundance (%)
Plasma	LPC	LPC 18:2(+[2]H9)	CTRL	T	4320	0.540839	Fractional abundance (%)
Plasma	LPC	LPC 18:2(+[2]H9)	CTRL	T	5800	0.412258	Fractional abundance (%)
Plasma	LPC	LPC 18:2(+[2]H9)	CTRL	V	0		Fractional abundance (%)
Plasma	LPC	LPC 18:2(+[2]H9)	CTRL	V	60	0.190459	Fractional abundance (%)
Plasma	LPC	LPC 18:2(+[2]H9)	CTRL	V	120	1.08302	Fractional abundance (%)
Plasma	LPC	LPC 18:2(+[2]H9)	CTRL	V	300	4.50619	Fractional abundance (%)
Plasma	LPC	LPC 18:2(+[2]H9)	CTRL	V	1440	2.36028	Fractional abundance (%)
Plasma	LPC	LPC 18:2(+[2]H9)	CTRL	V	2880	0.728517	Fractional abundance (%)
Plasma	LPC	LPC 18:2(+[2]H9)	CTRL	V	4320	0.380695	Fractional abundance (%)
Plasma	LPC	LPC 18:2(+[2]H9)	CTRL	V	5800	0.227195	Fractional abundance (%)
Plasma	LPC	LPC 18:2(+[2]H9)	CTRL	X	0		Fractional abundance (%)
Plasma	LPC	LPC 18:2(+[2]H9)	CTRL	X	60	0.462422	Fractional abundance (%)
Plasma	LPC	LPC 18:2(+[2]H9)	CTRL	X	120	1.79922	Fractional abundance (%)
Plasma	LPC	LPC 18:2(+[2]H9)	CTRL	X	300	6.04426	Fractional abundance (%)
Plasma	LPC	LPC 18:2(+[2]H9)	CTRL	X	1440	2.22569	Fractional abundance (%)
Plasma	LPC	LPC 18:2(+[2]H9)	CTRL	X	2880	0.782774	Fractional abundance (%)
Plasma	LPC	LPC 18:2(+[2]H9)	CTRL	X	4320	0.539712	Fractional abundance (%)
Plasma	LPC	LPC 18:2(+[2]H9)	CTRL	X	5800	0.380039	Fractional abundance (%)
Plasma	LPC	LPC 18:2(+[2]H9)	CTRL	Y	0		Fractional abundance (%)
Plasma	LPC	LPC 18:2(+[2]H9)	CTRL	Y	60	0.452085	Fractional abundance (%)
Plasma	LPC	LPC 18:2(+[2]H9)	CTRL	Y	120	1.68925	Fractional abundance (%)
Plasma	LPC	LPC 18:2(+[2]H9)	CTRL	Y	300	6.53755	Fractional abundance (%)
Plasma	LPC	LPC 18:2(+[2]H9)	CTRL	Y	1440	2.47834	Fractional abundance (%)
Plasma	LPC	LPC 18:2(+[2]H9)	CTRL	Y	2880	1.08032	Fractional abundance (%)
Plasma	LPC	LPC 18:2(+[2]H9)	CTRL	Y	4320	0.516588	Fractional abundance (%)
Plasma	LPC	LPC 18:2(+[2]H9)	CTRL	Y	5800	0.382634	Fractional abundance (%)
Plasma	LPC	LPC 18:2(+[2]H9)	CTRL	Z	0		Fractional abundance (%)
Plasma	LPC	LPC 18:2(+[2]H9)	CTRL	Z	60	0.405756	Fractional abundance (%)
Plasma	LPC	LPC 18:2(+[2]H9)	CTRL	Z	120	1.64297	Fractional abundance (%)
Plasma	LPC	LPC 18:2(+[2]H9)	CTRL	Z	300	7.17164	Fractional abundance (%)
Plasma	LPC	LPC 18:2(+[2]H9)	CTRL	Z	1440	2.19706	Fractional abundance (%)
Plasma	LPC	LPC 18:2(+[2]H9)	CTRL	Z	2880	0.713481	Fractional abundance (%)
Plasma	LPC	LPC 18:2(+[2]H9)	CTRL	Z	4320	0.367324	Fractional abundance (%)
Plasma	LPC	LPC 18:2(+[2]H9)	CTRL	Z	5800	0.297315	Fractional abundance (%)
Plasma	LPC	LPC 18:2(+[2]H9)	+MFGM/EV	TT	0	0	Fractional abundance (%)
Plasma	LPC	LPC 18:2(+[2]H9)	+MFGM/EV	TT	60	0.702318	Fractional abundance (%)
Plasma	LPC	LPC 18:2(+[2]H9)	+MFGM/EV	TT	120	2.17676	Fractional abundance (%)
Plasma	LPC	LPC 18:2(+[2]H9)	+MFGM/EV	TT	300	9.74259	Fractional abundance (%)
Plasma	LPC	LPC 18:2(+[2]H9)	+MFGM/EV	TT	1440	2.33177	Fractional abundance (%)
Plasma	LPC	LPC 18:2(+[2]H9)	+MFGM/EV	TT	2880	1.30171	Fractional abundance (%)
Plasma	LPC	LPC 18:2(+[2]H9)	+MFGM/EV	TT	4320	0.509433	Fractional abundance (%)
Plasma	LPC	LPC 18:2(+[2]H9)	+MFGM/EV	TT	5800	0.280991	Fractional abundance (%)
Plasma	LPC	LPC 18:2(+[2]H9)	+MFGM/EV	VV	0		Fractional abundance (%)
Plasma	LPC	LPC 18:2(+[2]H9)	+MFGM/EV	VV	60	0.596431	Fractional abundance (%)
Plasma	LPC	LPC 18:2(+[2]H9)	+MFGM/EV	VV	120	3.08039	Fractional abundance (%)
Plasma	LPC	LPC 18:2(+[2]H9)	+MFGM/EV	VV	300	12.078	Fractional abundance (%)
Plasma	LPC	LPC 18:2(+[2]H9)	+MFGM/EV	VV	1440	2.30312	Fractional abundance (%)
Plasma	LPC	LPC 18:2(+[2]H9)	+MFGM/EV	VV	2880	0.919507	Fractional abundance (%)
Plasma	LPC	LPC 18:2(+[2]H9)	+MFGM/EV	VV	4320	0.472604	Fractional abundance (%)
Plasma	LPC	LPC 18:2(+[2]H9)	+MFGM/EV	VV	5800	0.335346	Fractional abundance (%)
Plasma	LPC	LPC 18:2(+[2]H9)	+MFGM/EV	XX	0		Fractional abundance (%)
Plasma	LPC	LPC 18:2(+[2]H9)	+MFGM/EV	XX	60	0.265004	Fractional abundance (%)
Plasma	LPC	LPC 18:2(+[2]H9)	+MFGM/EV	XX	120	1.8146	Fractional abundance (%)
Plasma	LPC	LPC 18:2(+[2]H9)	+MFGM/EV	XX	300	8.19391	Fractional abundance (%)
Plasma	LPC	LPC 18:2(+[2]H9)	+MFGM/EV	XX	1440	2.52829	Fractional abundance (%)
Plasma	LPC	LPC 18:2(+[2]H9)	+MFGM/EV	XX	2880	1.05722	Fractional abundance (%)
Plasma	LPC	LPC 18:2(+[2]H9)	+MFGM/EV	XX	4320	0.455353	Fractional abundance (%)
Plasma	LPC	LPC 18:2(+[2]H9)	+MFGM/EV	XX	5800	0.276586	Fractional abundance (%)
Plasma	LPC	LPC 18:2(+[2]H9)	+MFGM/EV	YY	0		Fractional abundance (%)
Plasma	LPC	LPC 18:2(+[2]H9)	+MFGM/EV	YY	60	0.187112	Fractional abundance (%)
Plasma	LPC	LPC 18:2(+[2]H9)	+MFGM/EV	YY	120	0.977535	Fractional abundance (%)
Plasma	LPC	LPC 18:2(+[2]H9)	+MFGM/EV	YY	300	7.61977	Fractional abundance (%)
Plasma	LPC	LPC 18:2(+[2]H9)	+MFGM/EV	YY	1440	2.50414	Fractional abundance (%)
Plasma	LPC	LPC 18:2(+[2]H9)	+MFGM/EV	YY	2880	1.0569	Fractional abundance (%)
Plasma	LPC	LPC 18:2(+[2]H9)	+MFGM/EV	YY	4320	0.448939	Fractional abundance (%)
Plasma	LPC	LPC 18:2(+[2]H9)	+MFGM/EV	YY	5800	0.265889	Fractional abundance (%)
Plasma	LPC	LPC 18:2(+[2]H9)	+MFGM/EV	ZZ	0		Fractional abundance (%)
Plasma	LPC	LPC 18:2(+[2]H9)	+MFGM/EV	ZZ	60	0.131255	Fractional abundance (%)
Plasma	LPC	LPC 18:2(+[2]H9)	+MFGM/EV	ZZ	120	0.78149	Fractional abundance (%)
Plasma	LPC	LPC 18:2(+[2]H9)	+MFGM/EV	ZZ	300	7.37769	Fractional abundance (%)
Plasma	LPC	LPC 18:2(+[2]H9)	+MFGM/EV	ZZ	1440	3.02389	Fractional abundance (%)
Plasma	LPC	LPC 18:2(+[2]H9)	+MFGM/EV	ZZ	2880	1.09703	Fractional abundance (%)
Plasma	LPC	LPC 18:2(+[2]H9)	+MFGM/EV	ZZ	4320	0.510184	Fractional abundance (%)
Plasma	LPC	LPC 18:2(+[2]H9)	+MFGM/EV	ZZ	5800	0.381033	Fractional abundance (%)
Plasma	LPC	LPC 20:0(+[2]H3)	CTRL	T	0	0	Fractional abundance (%)
Plasma	LPC	LPC 20:0(+[2]H3)	CTRL	T	60	0	Fractional abundance (%)
Plasma	LPC	LPC 20:0(+[2]H3)	CTRL	T	120		Fractional abundance (%)
Plasma	LPC	LPC 20:0(+[2]H3)	CTRL	T	300	0.0846214	Fractional abundance (%)
Plasma	LPC	LPC 20:0(+[2]H3)	CTRL	T	1440	1.5688	Fractional abundance (%)
Plasma	LPC	LPC 20:0(+[2]H3)	CTRL	T	2880	1.48885	Fractional abundance (%)
Plasma	LPC	LPC 20:0(+[2]H3)	CTRL	T	4320	1.18491	Fractional abundance (%)
Plasma	LPC	LPC 20:0(+[2]H3)	CTRL	T	5800	0.777783	Fractional abundance (%)
Plasma	LPC	LPC 20:0(+[2]H3)	CTRL	V	0		Fractional abundance (%)
Plasma	LPC	LPC 20:0(+[2]H3)	CTRL	V	60		Fractional abundance (%)
Plasma	LPC	LPC 20:0(+[2]H3)	CTRL	V	120		Fractional abundance (%)
Plasma	LPC	LPC 20:0(+[2]H3)	CTRL	V	300	0.121428	Fractional abundance (%)
Plasma	LPC	LPC 20:0(+[2]H3)	CTRL	V	1440	1.24387	Fractional abundance (%)
Plasma	LPC	LPC 20:0(+[2]H3)	CTRL	V	2880	0.834355	Fractional abundance (%)
Plasma	LPC	LPC 20:0(+[2]H3)	CTRL	V	4320	0.874988	Fractional abundance (%)
Plasma	LPC	LPC 20:0(+[2]H3)	CTRL	V	5800	0.155442	Fractional abundance (%)
Plasma	LPC	LPC 20:0(+[2]H3)	CTRL	X	0		Fractional abundance (%)
Plasma	LPC	LPC 20:0(+[2]H3)	CTRL	X	60		Fractional abundance (%)
Plasma	LPC	LPC 20:0(+[2]H3)	CTRL	X	120	0.0722596	Fractional abundance (%)
Plasma	LPC	LPC 20:0(+[2]H3)	CTRL	X	300	0.281465	Fractional abundance (%)
Plasma	LPC	LPC 20:0(+[2]H3)	CTRL	X	1440	1.40948	Fractional abundance (%)
Plasma	LPC	LPC 20:0(+[2]H3)	CTRL	X	2880	1.21862	Fractional abundance (%)
Plasma	LPC	LPC 20:0(+[2]H3)	CTRL	X	4320	0.890264	Fractional abundance (%)
Plasma	LPC	LPC 20:0(+[2]H3)	CTRL	X	5800	0.440546	Fractional abundance (%)
Plasma	LPC	LPC 20:0(+[2]H3)	CTRL	Y	0		Fractional abundance (%)
Plasma	LPC	LPC 20:0(+[2]H3)	CTRL	Y	60		Fractional abundance (%)
Plasma	LPC	LPC 20:0(+[2]H3)	CTRL	Y	120		Fractional abundance (%)
Plasma	LPC	LPC 20:0(+[2]H3)	CTRL	Y	300	0.560897	Fractional abundance (%)
Plasma	LPC	LPC 20:0(+[2]H3)	CTRL	Y	1440	1.72471	Fractional abundance (%)
Plasma	LPC	LPC 20:0(+[2]H3)	CTRL	Y	2880	1.21703	Fractional abundance (%)
Plasma	LPC	LPC 20:0(+[2]H3)	CTRL	Y	4320	0.869515	Fractional abundance (%)
Plasma	LPC	LPC 20:0(+[2]H3)	CTRL	Y	5800	0.719885	Fractional abundance (%)
Plasma	LPC	LPC 20:0(+[2]H3)	CTRL	Z	0		Fractional abundance (%)
Plasma	LPC	LPC 20:0(+[2]H3)	CTRL	Z	60		Fractional abundance (%)
Plasma	LPC	LPC 20:0(+[2]H3)	CTRL	Z	120	0.0735629	Fractional abundance (%)
Plasma	LPC	LPC 20:0(+[2]H3)	CTRL	Z	300	0.652288	Fractional abundance (%)
Plasma	LPC	LPC 20:0(+[2]H3)	CTRL	Z	1440	2.32367	Fractional abundance (%)
Plasma	LPC	LPC 20:0(+[2]H3)	CTRL	Z	2880	1.3811	Fractional abundance (%)
Plasma	LPC	LPC 20:0(+[2]H3)	CTRL	Z	4320	0.865911	Fractional abundance (%)
Plasma	LPC	LPC 20:0(+[2]H3)	CTRL	Z	5800	0.578645	Fractional abundance (%)
Plasma	LPC	LPC 20:0(+[2]H3)	+MFGM/EV	TT	0	0	Fractional abundance (%)
Plasma	LPC	LPC 20:0(+[2]H3)	+MFGM/EV	TT	60	0	Fractional abundance (%)
Plasma	LPC	LPC 20:0(+[2]H3)	+MFGM/EV	TT	120	0	Fractional abundance (%)
Plasma	LPC	LPC 20:0(+[2]H3)	+MFGM/EV	TT	300	0.418796	Fractional abundance (%)
Plasma	LPC	LPC 20:0(+[2]H3)	+MFGM/EV	TT	1440	1.98486	Fractional abundance (%)
Plasma	LPC	LPC 20:0(+[2]H3)	+MFGM/EV	TT	2880	1.99074	Fractional abundance (%)
Plasma	LPC	LPC 20:0(+[2]H3)	+MFGM/EV	TT	4320	0.940395	Fractional abundance (%)
Plasma	LPC	LPC 20:0(+[2]H3)	+MFGM/EV	TT	5800	0.597382	Fractional abundance (%)
Plasma	LPC	LPC 20:0(+[2]H3)	+MFGM/EV	VV	0		Fractional abundance (%)
Plasma	LPC	LPC 20:0(+[2]H3)	+MFGM/EV	VV	60		Fractional abundance (%)
Plasma	LPC	LPC 20:0(+[2]H3)	+MFGM/EV	VV	120		Fractional abundance (%)
Plasma	LPC	LPC 20:0(+[2]H3)	+MFGM/EV	VV	300	1.67072	Fractional abundance (%)
Plasma	LPC	LPC 20:0(+[2]H3)	+MFGM/EV	VV	1440	2.42363	Fractional abundance (%)
Plasma	LPC	LPC 20:0(+[2]H3)	+MFGM/EV	VV	2880	1.54417	Fractional abundance (%)
Plasma	LPC	LPC 20:0(+[2]H3)	+MFGM/EV	VV	4320	1.03114	Fractional abundance (%)
Plasma	LPC	LPC 20:0(+[2]H3)	+MFGM/EV	VV	5800	0.80694	Fractional abundance (%)
Plasma	LPC	LPC 20:0(+[2]H3)	+MFGM/EV	XX	0		Fractional abundance (%)
Plasma	LPC	LPC 20:0(+[2]H3)	+MFGM/EV	XX	60		Fractional abundance (%)
Plasma	LPC	LPC 20:0(+[2]H3)	+MFGM/EV	XX	120		Fractional abundance (%)
Plasma	LPC	LPC 20:0(+[2]H3)	+MFGM/EV	XX	300	0.0964476	Fractional abundance (%)
Plasma	LPC	LPC 20:0(+[2]H3)	+MFGM/EV	XX	1440	2.09432	Fractional abundance (%)
Plasma	LPC	LPC 20:0(+[2]H3)	+MFGM/EV	XX	2880	1.47214	Fractional abundance (%)
Plasma	LPC	LPC 20:0(+[2]H3)	+MFGM/EV	XX	4320	1.1085	Fractional abundance (%)
Plasma	LPC	LPC 20:0(+[2]H3)	+MFGM/EV	XX	5800	0.54346	Fractional abundance (%)
Plasma	LPC	LPC 20:0(+[2]H3)	+MFGM/EV	YY	0		Fractional abundance (%)
Plasma	LPC	LPC 20:0(+[2]H3)	+MFGM/EV	YY	60		Fractional abundance (%)
Plasma	LPC	LPC 20:0(+[2]H3)	+MFGM/EV	YY	120		Fractional abundance (%)
Plasma	LPC	LPC 20:0(+[2]H3)	+MFGM/EV	YY	300	0.810024	Fractional abundance (%)
Plasma	LPC	LPC 20:0(+[2]H3)	+MFGM/EV	YY	1440	2.14749	Fractional abundance (%)
Plasma	LPC	LPC 20:0(+[2]H3)	+MFGM/EV	YY	2880	1.39179	Fractional abundance (%)
Plasma	LPC	LPC 20:0(+[2]H3)	+MFGM/EV	YY	4320	0.867748	Fractional abundance (%)
Plasma	LPC	LPC 20:0(+[2]H3)	+MFGM/EV	YY	5800	0.307883	Fractional abundance (%)
Plasma	LPC	LPC 20:0(+[2]H3)	+MFGM/EV	ZZ	0		Fractional abundance (%)
Plasma	LPC	LPC 20:0(+[2]H3)	+MFGM/EV	ZZ	60		Fractional abundance (%)
Plasma	LPC	LPC 20:0(+[2]H3)	+MFGM/EV	ZZ	120		Fractional abundance (%)
Plasma	LPC	LPC 20:0(+[2]H3)	+MFGM/EV	ZZ	300	0.761163	Fractional abundance (%)
Plasma	LPC	LPC 20:0(+[2]H3)	+MFGM/EV	ZZ	1440	1.96484	Fractional abundance (%)
Plasma	LPC	LPC 20:0(+[2]H3)	+MFGM/EV	ZZ	2880	1.51937	Fractional abundance (%)
Plasma	LPC	LPC 20:0(+[2]H3)	+MFGM/EV	ZZ	4320	0.971924	Fractional abundance (%)
Plasma	LPC	LPC 20:0(+[2]H3)	+MFGM/EV	ZZ	5800	0.808787	Fractional abundance (%)
Plasma	LPC	LPC 20:0(+[2]H9)	CTRL	T	0	0	Fractional abundance (%)
Plasma	LPC	LPC 20:0(+[2]H9)	CTRL	T	60	0	Fractional abundance (%)
Plasma	LPC	LPC 20:0(+[2]H9)	CTRL	T	120		Fractional abundance (%)
Plasma	LPC	LPC 20:0(+[2]H9)	CTRL	T	300	0.297194	Fractional abundance (%)
Plasma	LPC	LPC 20:0(+[2]H9)	CTRL	T	1440	1.64023	Fractional abundance (%)
Plasma	LPC	LPC 20:0(+[2]H9)	CTRL	T	2880	0.904684	Fractional abundance (%)
Plasma	LPC	LPC 20:0(+[2]H9)	CTRL	T	4320	0.632769	Fractional abundance (%)
Plasma	LPC	LPC 20:0(+[2]H9)	CTRL	T	5800	0.277783	Fractional abundance (%)
Plasma	LPC	LPC 20:0(+[2]H9)	CTRL	V	0		Fractional abundance (%)
Plasma	LPC	LPC 20:0(+[2]H9)	CTRL	V	60		Fractional abundance (%)
Plasma	LPC	LPC 20:0(+[2]H9)	CTRL	V	120	0.0462049	Fractional abundance (%)
Plasma	LPC	LPC 20:0(+[2]H9)	CTRL	V	300	0.263717	Fractional abundance (%)
Plasma	LPC	LPC 20:0(+[2]H9)	CTRL	V	1440	1.75622	Fractional abundance (%)
Plasma	LPC	LPC 20:0(+[2]H9)	CTRL	V	2880	0.506624	Fractional abundance (%)
Plasma	LPC	LPC 20:0(+[2]H9)	CTRL	V	4320	0.501288	Fractional abundance (%)
Plasma	LPC	LPC 20:0(+[2]H9)	CTRL	V	5800		Fractional abundance (%)
Plasma	LPC	LPC 20:0(+[2]H9)	CTRL	X	0		Fractional abundance (%)
Plasma	LPC	LPC 20:0(+[2]H9)	CTRL	X	60		Fractional abundance (%)
Plasma	LPC	LPC 20:0(+[2]H9)	CTRL	X	120		Fractional abundance (%)
Plasma	LPC	LPC 20:0(+[2]H9)	CTRL	X	300	0.172597	Fractional abundance (%)
Plasma	LPC	LPC 20:0(+[2]H9)	CTRL	X	1440	1.54802	Fractional abundance (%)
Plasma	LPC	LPC 20:0(+[2]H9)	CTRL	X	2880	0.8565	Fractional abundance (%)
Plasma	LPC	LPC 20:0(+[2]H9)	CTRL	X	4320	0.437351	Fractional abundance (%)
Plasma	LPC	LPC 20:0(+[2]H9)	CTRL	X	5800	0.277232	Fractional abundance (%)
Plasma	LPC	LPC 20:0(+[2]H9)	CTRL	Y	0		Fractional abundance (%)
Plasma	LPC	LPC 20:0(+[2]H9)	CTRL	Y	60		Fractional abundance (%)
Plasma	LPC	LPC 20:0(+[2]H9)	CTRL	Y	120	0.11737	Fractional abundance (%)
Plasma	LPC	LPC 20:0(+[2]H9)	CTRL	Y	300	2.09249	Fractional abundance (%)
Plasma	LPC	LPC 20:0(+[2]H9)	CTRL	Y	1440	1.63395	Fractional abundance (%)
Plasma	LPC	LPC 20:0(+[2]H9)	CTRL	Y	2880	0.813358	Fractional abundance (%)
Plasma	LPC	LPC 20:0(+[2]H9)	CTRL	Y	4320	0.365861	Fractional abundance (%)
Plasma	LPC	LPC 20:0(+[2]H9)	CTRL	Y	5800	0.301804	Fractional abundance (%)
Plasma	LPC	LPC 20:0(+[2]H9)	CTRL	Z	0		Fractional abundance (%)
Plasma	LPC	LPC 20:0(+[2]H9)	CTRL	Z	60		Fractional abundance (%)
Plasma	LPC	LPC 20:0(+[2]H9)	CTRL	Z	120	0.0243086	Fractional abundance (%)
Plasma	LPC	LPC 20:0(+[2]H9)	CTRL	Z	300	0.520738	Fractional abundance (%)
Plasma	LPC	LPC 20:0(+[2]H9)	CTRL	Z	1440	1.50322	Fractional abundance (%)
Plasma	LPC	LPC 20:0(+[2]H9)	CTRL	Z	2880	0.816579	Fractional abundance (%)
Plasma	LPC	LPC 20:0(+[2]H9)	CTRL	Z	4320	0.285096	Fractional abundance (%)
Plasma	LPC	LPC 20:0(+[2]H9)	CTRL	Z	5800		Fractional abundance (%)
Plasma	LPC	LPC 20:0(+[2]H9)	+MFGM/EV	TT	0	0	Fractional abundance (%)
Plasma	LPC	LPC 20:0(+[2]H9)	+MFGM/EV	TT	60	0	Fractional abundance (%)
Plasma	LPC	LPC 20:0(+[2]H9)	+MFGM/EV	TT	120		Fractional abundance (%)
Plasma	LPC	LPC 20:0(+[2]H9)	+MFGM/EV	TT	300	0.434615	Fractional abundance (%)
Plasma	LPC	LPC 20:0(+[2]H9)	+MFGM/EV	TT	1440	2.06772	Fractional abundance (%)
Plasma	LPC	LPC 20:0(+[2]H9)	+MFGM/EV	TT	2880	0.887526	Fractional abundance (%)
Plasma	LPC	LPC 20:0(+[2]H9)	+MFGM/EV	TT	4320	0.276254	Fractional abundance (%)
Plasma	LPC	LPC 20:0(+[2]H9)	+MFGM/EV	TT	5800	0.366955	Fractional abundance (%)
Plasma	LPC	LPC 20:0(+[2]H9)	+MFGM/EV	VV	0		Fractional abundance (%)
Plasma	LPC	LPC 20:0(+[2]H9)	+MFGM/EV	VV	60		Fractional abundance (%)
Plasma	LPC	LPC 20:0(+[2]H9)	+MFGM/EV	VV	120	0.436381	Fractional abundance (%)
Plasma	LPC	LPC 20:0(+[2]H9)	+MFGM/EV	VV	300	2.66864	Fractional abundance (%)
Plasma	LPC	LPC 20:0(+[2]H9)	+MFGM/EV	VV	1440	1.61344	Fractional abundance (%)
Plasma	LPC	LPC 20:0(+[2]H9)	+MFGM/EV	VV	2880	0.818325	Fractional abundance (%)
Plasma	LPC	LPC 20:0(+[2]H9)	+MFGM/EV	VV	4320	0.467633	Fractional abundance (%)
Plasma	LPC	LPC 20:0(+[2]H9)	+MFGM/EV	VV	5800	0.268032	Fractional abundance (%)
Plasma	LPC	LPC 20:0(+[2]H9)	+MFGM/EV	XX	0		Fractional abundance (%)
Plasma	LPC	LPC 20:0(+[2]H9)	+MFGM/EV	XX	60		Fractional abundance (%)
Plasma	LPC	LPC 20:0(+[2]H9)	+MFGM/EV	XX	120	0.07888	Fractional abundance (%)
Plasma	LPC	LPC 20:0(+[2]H9)	+MFGM/EV	XX	300	0.549766	Fractional abundance (%)
Plasma	LPC	LPC 20:0(+[2]H9)	+MFGM/EV	XX	1440	1.73308	Fractional abundance (%)
Plasma	LPC	LPC 20:0(+[2]H9)	+MFGM/EV	XX	2880	0.960193	Fractional abundance (%)
Plasma	LPC	LPC 20:0(+[2]H9)	+MFGM/EV	XX	4320	0.457818	Fractional abundance (%)
Plasma	LPC	LPC 20:0(+[2]H9)	+MFGM/EV	XX	5800	0.085131	Fractional abundance (%)
Plasma	LPC	LPC 20:0(+[2]H9)	+MFGM/EV	YY	0		Fractional abundance (%)
Plasma	LPC	LPC 20:0(+[2]H9)	+MFGM/EV	YY	60		Fractional abundance (%)
Plasma	LPC	LPC 20:0(+[2]H9)	+MFGM/EV	YY	120		Fractional abundance (%)
Plasma	LPC	LPC 20:0(+[2]H9)	+MFGM/EV	YY	300	0.702546	Fractional abundance (%)
Plasma	LPC	LPC 20:0(+[2]H9)	+MFGM/EV	YY	1440	1.48857	Fractional abundance (%)
Plasma	LPC	LPC 20:0(+[2]H9)	+MFGM/EV	YY	2880	0.816599	Fractional abundance (%)
Plasma	LPC	LPC 20:0(+[2]H9)	+MFGM/EV	YY	4320	0.441388	Fractional abundance (%)
Plasma	LPC	LPC 20:0(+[2]H9)	+MFGM/EV	YY	5800		Fractional abundance (%)
Plasma	LPC	LPC 20:0(+[2]H9)	+MFGM/EV	ZZ	0		Fractional abundance (%)
Plasma	LPC	LPC 20:0(+[2]H9)	+MFGM/EV	ZZ	60		Fractional abundance (%)
Plasma	LPC	LPC 20:0(+[2]H9)	+MFGM/EV	ZZ	120		Fractional abundance (%)
Plasma	LPC	LPC 20:0(+[2]H9)	+MFGM/EV	ZZ	300	0.732381	Fractional abundance (%)
Plasma	LPC	LPC 20:0(+[2]H9)	+MFGM/EV	ZZ	1440	1.94795	Fractional abundance (%)
Plasma	LPC	LPC 20:0(+[2]H9)	+MFGM/EV	ZZ	2880	0.850045	Fractional abundance (%)
Plasma	LPC	LPC 20:0(+[2]H9)	+MFGM/EV	ZZ	4320	0.532078	Fractional abundance (%)
Plasma	LPC	LPC 20:0(+[2]H9)	+MFGM/EV	ZZ	5800	0.318767	Fractional abundance (%)
Plasma	LPC	LPC 20:1(+[2]H3)	CTRL	T	0	0	Fractional abundance (%)
Plasma	LPC	LPC 20:1(+[2]H3)	CTRL	T	60	0	Fractional abundance (%)
Plasma	LPC	LPC 20:1(+[2]H3)	CTRL	T	120	0.024658	Fractional abundance (%)
Plasma	LPC	LPC 20:1(+[2]H3)	CTRL	T	300	0.529775	Fractional abundance (%)
Plasma	LPC	LPC 20:1(+[2]H3)	CTRL	T	1440	1.52139	Fractional abundance (%)
Plasma	LPC	LPC 20:1(+[2]H3)	CTRL	T	2880	1.17858	Fractional abundance (%)
Plasma	LPC	LPC 20:1(+[2]H3)	CTRL	T	4320	0.803812	Fractional abundance (%)
Plasma	LPC	LPC 20:1(+[2]H3)	CTRL	T	5800	0.662444	Fractional abundance (%)
Plasma	LPC	LPC 20:1(+[2]H3)	CTRL	V	0		Fractional abundance (%)
Plasma	LPC	LPC 20:1(+[2]H3)	CTRL	V	60		Fractional abundance (%)
Plasma	LPC	LPC 20:1(+[2]H3)	CTRL	V	120	0.140511	Fractional abundance (%)
Plasma	LPC	LPC 20:1(+[2]H3)	CTRL	V	300	0.672829	Fractional abundance (%)
Plasma	LPC	LPC 20:1(+[2]H3)	CTRL	V	1440	1.15498	Fractional abundance (%)
Plasma	LPC	LPC 20:1(+[2]H3)	CTRL	V	2880	0.806361	Fractional abundance (%)
Plasma	LPC	LPC 20:1(+[2]H3)	CTRL	V	4320	0.551037	Fractional abundance (%)
Plasma	LPC	LPC 20:1(+[2]H3)	CTRL	V	5800	0.581524	Fractional abundance (%)
Plasma	LPC	LPC 20:1(+[2]H3)	CTRL	X	0		Fractional abundance (%)
Plasma	LPC	LPC 20:1(+[2]H3)	CTRL	X	60		Fractional abundance (%)
Plasma	LPC	LPC 20:1(+[2]H3)	CTRL	X	120	0.0429019	Fractional abundance (%)
Plasma	LPC	LPC 20:1(+[2]H3)	CTRL	X	300	0.5822	Fractional abundance (%)
Plasma	LPC	LPC 20:1(+[2]H3)	CTRL	X	1440	1.19917	Fractional abundance (%)
Plasma	LPC	LPC 20:1(+[2]H3)	CTRL	X	2880	0.944965	Fractional abundance (%)
Plasma	LPC	LPC 20:1(+[2]H3)	CTRL	X	4320	0.561871	Fractional abundance (%)
Plasma	LPC	LPC 20:1(+[2]H3)	CTRL	X	5800	0.648274	Fractional abundance (%)
Plasma	LPC	LPC 20:1(+[2]H3)	CTRL	Y	0		Fractional abundance (%)
Plasma	LPC	LPC 20:1(+[2]H3)	CTRL	Y	60		Fractional abundance (%)
Plasma	LPC	LPC 20:1(+[2]H3)	CTRL	Y	120	0.0314102	Fractional abundance (%)
Plasma	LPC	LPC 20:1(+[2]H3)	CTRL	Y	300	0.388362	Fractional abundance (%)
Plasma	LPC	LPC 20:1(+[2]H3)	CTRL	Y	1440	1.35149	Fractional abundance (%)
Plasma	LPC	LPC 20:1(+[2]H3)	CTRL	Y	2880	0.978369	Fractional abundance (%)
Plasma	LPC	LPC 20:1(+[2]H3)	CTRL	Y	4320	0.775463	Fractional abundance (%)
Plasma	LPC	LPC 20:1(+[2]H3)	CTRL	Y	5800	0.714084	Fractional abundance (%)
Plasma	LPC	LPC 20:1(+[2]H3)	CTRL	Z	0		Fractional abundance (%)
Plasma	LPC	LPC 20:1(+[2]H3)	CTRL	Z	60		Fractional abundance (%)
Plasma	LPC	LPC 20:1(+[2]H3)	CTRL	Z	120	0.161233	Fractional abundance (%)
Plasma	LPC	LPC 20:1(+[2]H3)	CTRL	Z	300	0.967081	Fractional abundance (%)
Plasma	LPC	LPC 20:1(+[2]H3)	CTRL	Z	1440	1.6959	Fractional abundance (%)
Plasma	LPC	LPC 20:1(+[2]H3)	CTRL	Z	2880	1.08539	Fractional abundance (%)
Plasma	LPC	LPC 20:1(+[2]H3)	CTRL	Z	4320	0.665197	Fractional abundance (%)
Plasma	LPC	LPC 20:1(+[2]H3)	CTRL	Z	5800	0.6322	Fractional abundance (%)
Plasma	LPC	LPC 20:1(+[2]H3)	+MFGM/EV	TT	0	0	Fractional abundance (%)
Plasma	LPC	LPC 20:1(+[2]H3)	+MFGM/EV	TT	60	0	Fractional abundance (%)
Plasma	LPC	LPC 20:1(+[2]H3)	+MFGM/EV	TT	120	0.0395962	Fractional abundance (%)
Plasma	LPC	LPC 20:1(+[2]H3)	+MFGM/EV	TT	300	0.961583	Fractional abundance (%)
Plasma	LPC	LPC 20:1(+[2]H3)	+MFGM/EV	TT	1440	1.92948	Fractional abundance (%)
Plasma	LPC	LPC 20:1(+[2]H3)	+MFGM/EV	TT	2880	1.36276	Fractional abundance (%)
Plasma	LPC	LPC 20:1(+[2]H3)	+MFGM/EV	TT	4320	0.772521	Fractional abundance (%)
Plasma	LPC	LPC 20:1(+[2]H3)	+MFGM/EV	TT	5800	0.803673	Fractional abundance (%)
Plasma	LPC	LPC 20:1(+[2]H3)	+MFGM/EV	VV	0		Fractional abundance (%)
Plasma	LPC	LPC 20:1(+[2]H3)	+MFGM/EV	VV	60		Fractional abundance (%)
Plasma	LPC	LPC 20:1(+[2]H3)	+MFGM/EV	VV	120	0.122564	Fractional abundance (%)
Plasma	LPC	LPC 20:1(+[2]H3)	+MFGM/EV	VV	300	1.05866	Fractional abundance (%)
Plasma	LPC	LPC 20:1(+[2]H3)	+MFGM/EV	VV	1440	2.23105	Fractional abundance (%)
Plasma	LPC	LPC 20:1(+[2]H3)	+MFGM/EV	VV	2880	1.45927	Fractional abundance (%)
Plasma	LPC	LPC 20:1(+[2]H3)	+MFGM/EV	VV	4320	0.894514	Fractional abundance (%)
Plasma	LPC	LPC 20:1(+[2]H3)	+MFGM/EV	VV	5800	0.758298	Fractional abundance (%)
Plasma	LPC	LPC 20:1(+[2]H3)	+MFGM/EV	XX	0		Fractional abundance (%)
Plasma	LPC	LPC 20:1(+[2]H3)	+MFGM/EV	XX	60		Fractional abundance (%)
Plasma	LPC	LPC 20:1(+[2]H3)	+MFGM/EV	XX	120	0.102959	Fractional abundance (%)
Plasma	LPC	LPC 20:1(+[2]H3)	+MFGM/EV	XX	300	0.761626	Fractional abundance (%)
Plasma	LPC	LPC 20:1(+[2]H3)	+MFGM/EV	XX	1440	2.16812	Fractional abundance (%)
Plasma	LPC	LPC 20:1(+[2]H3)	+MFGM/EV	XX	2880	1.48304	Fractional abundance (%)
Plasma	LPC	LPC 20:1(+[2]H3)	+MFGM/EV	XX	4320	0.766091	Fractional abundance (%)
Plasma	LPC	LPC 20:1(+[2]H3)	+MFGM/EV	XX	5800	0.894291	Fractional abundance (%)
Plasma	LPC	LPC 20:1(+[2]H3)	+MFGM/EV	YY	0		Fractional abundance (%)
Plasma	LPC	LPC 20:1(+[2]H3)	+MFGM/EV	YY	60		Fractional abundance (%)
Plasma	LPC	LPC 20:1(+[2]H3)	+MFGM/EV	YY	120	0.0373612	Fractional abundance (%)
Plasma	LPC	LPC 20:1(+[2]H3)	+MFGM/EV	YY	300	1.04923	Fractional abundance (%)
Plasma	LPC	LPC 20:1(+[2]H3)	+MFGM/EV	YY	1440	2.15602	Fractional abundance (%)
Plasma	LPC	LPC 20:1(+[2]H3)	+MFGM/EV	YY	2880	1.42884	Fractional abundance (%)
Plasma	LPC	LPC 20:1(+[2]H3)	+MFGM/EV	YY	4320	0.913484	Fractional abundance (%)
Plasma	LPC	LPC 20:1(+[2]H3)	+MFGM/EV	YY	5800	0.811749	Fractional abundance (%)
Plasma	LPC	LPC 20:1(+[2]H3)	+MFGM/EV	ZZ	0		Fractional abundance (%)
Plasma	LPC	LPC 20:1(+[2]H3)	+MFGM/EV	ZZ	60		Fractional abundance (%)
Plasma	LPC	LPC 20:1(+[2]H3)	+MFGM/EV	ZZ	120	0.0348418	Fractional abundance (%)
Plasma	LPC	LPC 20:1(+[2]H3)	+MFGM/EV	ZZ	300	1.05381	Fractional abundance (%)
Plasma	LPC	LPC 20:1(+[2]H3)	+MFGM/EV	ZZ	1440	1.68953	Fractional abundance (%)
Plasma	LPC	LPC 20:1(+[2]H3)	+MFGM/EV	ZZ	2880	1.04928	Fractional abundance (%)
Plasma	LPC	LPC 20:1(+[2]H3)	+MFGM/EV	ZZ	4320	0.654281	Fractional abundance (%)
Plasma	LPC	LPC 20:1(+[2]H3)	+MFGM/EV	ZZ	5800	0.675693	Fractional abundance (%)
Plasma	LPC	LPC 20:1(+[2]H6)	CTRL	T	0	0	Fractional abundance (%)
Plasma	LPC	LPC 20:1(+[2]H6)	CTRL	T	60	0	Fractional abundance (%)
Plasma	LPC	LPC 20:1(+[2]H6)	CTRL	T	120	0	Fractional abundance (%)
Plasma	LPC	LPC 20:1(+[2]H6)	CTRL	T	300	0.14845	Fractional abundance (%)
Plasma	LPC	LPC 20:1(+[2]H6)	CTRL	T	1440	0.103796	Fractional abundance (%)
Plasma	LPC	LPC 20:1(+[2]H6)	CTRL	T	2880	0.0237941	Fractional abundance (%)
Plasma	LPC	LPC 20:1(+[2]H6)	CTRL	T	4320		Fractional abundance (%)
Plasma	LPC	LPC 20:1(+[2]H6)	CTRL	T	5800		Fractional abundance (%)
Plasma	LPC	LPC 20:1(+[2]H6)	CTRL	V	0		Fractional abundance (%)
Plasma	LPC	LPC 20:1(+[2]H6)	CTRL	V	60		Fractional abundance (%)
Plasma	LPC	LPC 20:1(+[2]H6)	CTRL	V	120		Fractional abundance (%)
Plasma	LPC	LPC 20:1(+[2]H6)	CTRL	V	300	0.0174313	Fractional abundance (%)
Plasma	LPC	LPC 20:1(+[2]H6)	CTRL	V	1440	0.0606658	Fractional abundance (%)
Plasma	LPC	LPC 20:1(+[2]H6)	CTRL	V	2880		Fractional abundance (%)
Plasma	LPC	LPC 20:1(+[2]H6)	CTRL	V	4320		Fractional abundance (%)
Plasma	LPC	LPC 20:1(+[2]H6)	CTRL	V	5800		Fractional abundance (%)
Plasma	LPC	LPC 20:1(+[2]H6)	CTRL	X	0		Fractional abundance (%)
Plasma	LPC	LPC 20:1(+[2]H6)	CTRL	X	60		Fractional abundance (%)
Plasma	LPC	LPC 20:1(+[2]H6)	CTRL	X	120		Fractional abundance (%)
Plasma	LPC	LPC 20:1(+[2]H6)	CTRL	X	300		Fractional abundance (%)
Plasma	LPC	LPC 20:1(+[2]H6)	CTRL	X	1440	0.0916614	Fractional abundance (%)
Plasma	LPC	LPC 20:1(+[2]H6)	CTRL	X	2880	0.0352187	Fractional abundance (%)
Plasma	LPC	LPC 20:1(+[2]H6)	CTRL	X	4320		Fractional abundance (%)
Plasma	LPC	LPC 20:1(+[2]H6)	CTRL	X	5800		Fractional abundance (%)
Plasma	LPC	LPC 20:1(+[2]H6)	CTRL	Y	0		Fractional abundance (%)
Plasma	LPC	LPC 20:1(+[2]H6)	CTRL	Y	60		Fractional abundance (%)
Plasma	LPC	LPC 20:1(+[2]H6)	CTRL	Y	120		Fractional abundance (%)
Plasma	LPC	LPC 20:1(+[2]H6)	CTRL	Y	300		Fractional abundance (%)
Plasma	LPC	LPC 20:1(+[2]H6)	CTRL	Y	1440	0.0496496	Fractional abundance (%)
Plasma	LPC	LPC 20:1(+[2]H6)	CTRL	Y	2880	0.0326626	Fractional abundance (%)
Plasma	LPC	LPC 20:1(+[2]H6)	CTRL	Y	4320	0.0270736	Fractional abundance (%)
Plasma	LPC	LPC 20:1(+[2]H6)	CTRL	Y	5800		Fractional abundance (%)
Plasma	LPC	LPC 20:1(+[2]H6)	CTRL	Z	0		Fractional abundance (%)
Plasma	LPC	LPC 20:1(+[2]H6)	CTRL	Z	60		Fractional abundance (%)
Plasma	LPC	LPC 20:1(+[2]H6)	CTRL	Z	120		Fractional abundance (%)
Plasma	LPC	LPC 20:1(+[2]H6)	CTRL	Z	300	0.220153	Fractional abundance (%)
Plasma	LPC	LPC 20:1(+[2]H6)	CTRL	Z	1440	0.288438	Fractional abundance (%)
Plasma	LPC	LPC 20:1(+[2]H6)	CTRL	Z	2880	0.0916774	Fractional abundance (%)
Plasma	LPC	LPC 20:1(+[2]H6)	CTRL	Z	4320	0.0255552	Fractional abundance (%)
Plasma	LPC	LPC 20:1(+[2]H6)	CTRL	Z	5800		Fractional abundance (%)
Plasma	LPC	LPC 20:1(+[2]H6)	+MFGM/EV	TT	0	0	Fractional abundance (%)
Plasma	LPC	LPC 20:1(+[2]H6)	+MFGM/EV	TT	60	0	Fractional abundance (%)
Plasma	LPC	LPC 20:1(+[2]H6)	+MFGM/EV	TT	120	0	Fractional abundance (%)
Plasma	LPC	LPC 20:1(+[2]H6)	+MFGM/EV	TT	300	0.176363	Fractional abundance (%)
Plasma	LPC	LPC 20:1(+[2]H6)	+MFGM/EV	TT	1440	0.269245	Fractional abundance (%)
Plasma	LPC	LPC 20:1(+[2]H6)	+MFGM/EV	TT	2880	0.0540279	Fractional abundance (%)
Plasma	LPC	LPC 20:1(+[2]H6)	+MFGM/EV	TT	4320		Fractional abundance (%)
Plasma	LPC	LPC 20:1(+[2]H6)	+MFGM/EV	TT	5800		Fractional abundance (%)
Plasma	LPC	LPC 20:1(+[2]H6)	+MFGM/EV	VV	0		Fractional abundance (%)
Plasma	LPC	LPC 20:1(+[2]H6)	+MFGM/EV	VV	60		Fractional abundance (%)
Plasma	LPC	LPC 20:1(+[2]H6)	+MFGM/EV	VV	120		Fractional abundance (%)
Plasma	LPC	LPC 20:1(+[2]H6)	+MFGM/EV	VV	300	0.169565	Fractional abundance (%)
Plasma	LPC	LPC 20:1(+[2]H6)	+MFGM/EV	VV	1440	0.179556	Fractional abundance (%)
Plasma	LPC	LPC 20:1(+[2]H6)	+MFGM/EV	VV	2880	0.0287884	Fractional abundance (%)
Plasma	LPC	LPC 20:1(+[2]H6)	+MFGM/EV	VV	4320	0.030098	Fractional abundance (%)
Plasma	LPC	LPC 20:1(+[2]H6)	+MFGM/EV	VV	5800		Fractional abundance (%)
Plasma	LPC	LPC 20:1(+[2]H6)	+MFGM/EV	XX	0		Fractional abundance (%)
Plasma	LPC	LPC 20:1(+[2]H6)	+MFGM/EV	XX	60		Fractional abundance (%)
Plasma	LPC	LPC 20:1(+[2]H6)	+MFGM/EV	XX	120		Fractional abundance (%)
Plasma	LPC	LPC 20:1(+[2]H6)	+MFGM/EV	XX	300	0.190694	Fractional abundance (%)
Plasma	LPC	LPC 20:1(+[2]H6)	+MFGM/EV	XX	1440		Fractional abundance (%)
Plasma	LPC	LPC 20:1(+[2]H6)	+MFGM/EV	XX	2880	0.0413184	Fractional abundance (%)
Plasma	LPC	LPC 20:1(+[2]H6)	+MFGM/EV	XX	4320		Fractional abundance (%)
Plasma	LPC	LPC 20:1(+[2]H6)	+MFGM/EV	XX	5800		Fractional abundance (%)
Plasma	LPC	LPC 20:1(+[2]H6)	+MFGM/EV	YY	0		Fractional abundance (%)
Plasma	LPC	LPC 20:1(+[2]H6)	+MFGM/EV	YY	60		Fractional abundance (%)
Plasma	LPC	LPC 20:1(+[2]H6)	+MFGM/EV	YY	120		Fractional abundance (%)
Plasma	LPC	LPC 20:1(+[2]H6)	+MFGM/EV	YY	300	0.36564	Fractional abundance (%)
Plasma	LPC	LPC 20:1(+[2]H6)	+MFGM/EV	YY	1440	0.359231	Fractional abundance (%)
Plasma	LPC	LPC 20:1(+[2]H6)	+MFGM/EV	YY	2880	0.166755	Fractional abundance (%)
Plasma	LPC	LPC 20:1(+[2]H6)	+MFGM/EV	YY	4320	0.0451464	Fractional abundance (%)
Plasma	LPC	LPC 20:1(+[2]H6)	+MFGM/EV	YY	5800		Fractional abundance (%)
Plasma	LPC	LPC 20:1(+[2]H6)	+MFGM/EV	ZZ	0		Fractional abundance (%)
Plasma	LPC	LPC 20:1(+[2]H6)	+MFGM/EV	ZZ	60		Fractional abundance (%)
Plasma	LPC	LPC 20:1(+[2]H6)	+MFGM/EV	ZZ	120		Fractional abundance (%)
Plasma	LPC	LPC 20:1(+[2]H6)	+MFGM/EV	ZZ	300	0.106687	Fractional abundance (%)
Plasma	LPC	LPC 20:1(+[2]H6)	+MFGM/EV	ZZ	1440	0.184925	Fractional abundance (%)
Plasma	LPC	LPC 20:1(+[2]H6)	+MFGM/EV	ZZ	2880	0.0705029	Fractional abundance (%)
Plasma	LPC	LPC 20:1(+[2]H6)	+MFGM/EV	ZZ	4320	0.0101445	Fractional abundance (%)
Plasma	LPC	LPC 20:1(+[2]H6)	+MFGM/EV	ZZ	5800		Fractional abundance (%)
Plasma	LPC	LPC 20:1(+[2]H9)	CTRL	T	0	0	Fractional abundance (%)
Plasma	LPC	LPC 20:1(+[2]H9)	CTRL	T	60	0.0125587	Fractional abundance (%)
Plasma	LPC	LPC 20:1(+[2]H9)	CTRL	T	120	0.0857362	Fractional abundance (%)
Plasma	LPC	LPC 20:1(+[2]H9)	CTRL	T	300	1.39025	Fractional abundance (%)
Plasma	LPC	LPC 20:1(+[2]H9)	CTRL	T	1440	2.602	Fractional abundance (%)
Plasma	LPC	LPC 20:1(+[2]H9)	CTRL	T	2880	0.917023	Fractional abundance (%)
Plasma	LPC	LPC 20:1(+[2]H9)	CTRL	T	4320	0.47844	Fractional abundance (%)
Plasma	LPC	LPC 20:1(+[2]H9)	CTRL	T	5800	0.356201	Fractional abundance (%)
Plasma	LPC	LPC 20:1(+[2]H9)	CTRL	V	0		Fractional abundance (%)
Plasma	LPC	LPC 20:1(+[2]H9)	CTRL	V	60		Fractional abundance (%)
Plasma	LPC	LPC 20:1(+[2]H9)	CTRL	V	120	0.122787	Fractional abundance (%)
Plasma	LPC	LPC 20:1(+[2]H9)	CTRL	V	300	2.15083	Fractional abundance (%)
Plasma	LPC	LPC 20:1(+[2]H9)	CTRL	V	1440	2.10036	Fractional abundance (%)
Plasma	LPC	LPC 20:1(+[2]H9)	CTRL	V	2880	0.772562	Fractional abundance (%)
Plasma	LPC	LPC 20:1(+[2]H9)	CTRL	V	4320	0.431505	Fractional abundance (%)
Plasma	LPC	LPC 20:1(+[2]H9)	CTRL	V	5800	0.105394	Fractional abundance (%)
Plasma	LPC	LPC 20:1(+[2]H9)	CTRL	X	0		Fractional abundance (%)
Plasma	LPC	LPC 20:1(+[2]H9)	CTRL	X	60		Fractional abundance (%)
Plasma	LPC	LPC 20:1(+[2]H9)	CTRL	X	120	0.201353	Fractional abundance (%)
Plasma	LPC	LPC 20:1(+[2]H9)	CTRL	X	300	1.46658	Fractional abundance (%)
Plasma	LPC	LPC 20:1(+[2]H9)	CTRL	X	1440	2.01109	Fractional abundance (%)
Plasma	LPC	LPC 20:1(+[2]H9)	CTRL	X	2880	0.888382	Fractional abundance (%)
Plasma	LPC	LPC 20:1(+[2]H9)	CTRL	X	4320	0.541471	Fractional abundance (%)
Plasma	LPC	LPC 20:1(+[2]H9)	CTRL	X	5800	0.248995	Fractional abundance (%)
Plasma	LPC	LPC 20:1(+[2]H9)	CTRL	Y	0		Fractional abundance (%)
Plasma	LPC	LPC 20:1(+[2]H9)	CTRL	Y	60	0.0139014	Fractional abundance (%)
Plasma	LPC	LPC 20:1(+[2]H9)	CTRL	Y	120	0.173205	Fractional abundance (%)
Plasma	LPC	LPC 20:1(+[2]H9)	CTRL	Y	300	1.45317	Fractional abundance (%)
Plasma	LPC	LPC 20:1(+[2]H9)	CTRL	Y	1440	2.06536	Fractional abundance (%)
Plasma	LPC	LPC 20:1(+[2]H9)	CTRL	Y	2880	0.952199	Fractional abundance (%)
Plasma	LPC	LPC 20:1(+[2]H9)	CTRL	Y	4320	0.563772	Fractional abundance (%)
Plasma	LPC	LPC 20:1(+[2]H9)	CTRL	Y	5800	0.421	Fractional abundance (%)
Plasma	LPC	LPC 20:1(+[2]H9)	CTRL	Z	0		Fractional abundance (%)
Plasma	LPC	LPC 20:1(+[2]H9)	CTRL	Z	60	0.0228182	Fractional abundance (%)
Plasma	LPC	LPC 20:1(+[2]H9)	CTRL	Z	120	0.267946	Fractional abundance (%)
Plasma	LPC	LPC 20:1(+[2]H9)	CTRL	Z	300	2.12312	Fractional abundance (%)
Plasma	LPC	LPC 20:1(+[2]H9)	CTRL	Z	1440	1.99098	Fractional abundance (%)
Plasma	LPC	LPC 20:1(+[2]H9)	CTRL	Z	2880	0.756051	Fractional abundance (%)
Plasma	LPC	LPC 20:1(+[2]H9)	CTRL	Z	4320	0.311472	Fractional abundance (%)
Plasma	LPC	LPC 20:1(+[2]H9)	CTRL	Z	5800	0.100067	Fractional abundance (%)
Plasma	LPC	LPC 20:1(+[2]H9)	+MFGM/EV	TT	0	0	Fractional abundance (%)
Plasma	LPC	LPC 20:1(+[2]H9)	+MFGM/EV	TT	60	0.032815	Fractional abundance (%)
Plasma	LPC	LPC 20:1(+[2]H9)	+MFGM/EV	TT	120	0.0892989	Fractional abundance (%)
Plasma	LPC	LPC 20:1(+[2]H9)	+MFGM/EV	TT	300	2.18163	Fractional abundance (%)
Plasma	LPC	LPC 20:1(+[2]H9)	+MFGM/EV	TT	1440	2.18464	Fractional abundance (%)
Plasma	LPC	LPC 20:1(+[2]H9)	+MFGM/EV	TT	2880	0.945938	Fractional abundance (%)
Plasma	LPC	LPC 20:1(+[2]H9)	+MFGM/EV	TT	4320	0.616711	Fractional abundance (%)
Plasma	LPC	LPC 20:1(+[2]H9)	+MFGM/EV	TT	5800	0.34877	Fractional abundance (%)
Plasma	LPC	LPC 20:1(+[2]H9)	+MFGM/EV	VV	0		Fractional abundance (%)
Plasma	LPC	LPC 20:1(+[2]H9)	+MFGM/EV	VV	60	0.0286356	Fractional abundance (%)
Plasma	LPC	LPC 20:1(+[2]H9)	+MFGM/EV	VV	120	0.375164	Fractional abundance (%)
Plasma	LPC	LPC 20:1(+[2]H9)	+MFGM/EV	VV	300	3.20692	Fractional abundance (%)
Plasma	LPC	LPC 20:1(+[2]H9)	+MFGM/EV	VV	1440	2.02873	Fractional abundance (%)
Plasma	LPC	LPC 20:1(+[2]H9)	+MFGM/EV	VV	2880	0.812162	Fractional abundance (%)
Plasma	LPC	LPC 20:1(+[2]H9)	+MFGM/EV	VV	4320	0.418907	Fractional abundance (%)
Plasma	LPC	LPC 20:1(+[2]H9)	+MFGM/EV	VV	5800	0.245172	Fractional abundance (%)
Plasma	LPC	LPC 20:1(+[2]H9)	+MFGM/EV	XX	0		Fractional abundance (%)
Plasma	LPC	LPC 20:1(+[2]H9)	+MFGM/EV	XX	60		Fractional abundance (%)
Plasma	LPC	LPC 20:1(+[2]H9)	+MFGM/EV	XX	120	0.19607	Fractional abundance (%)
Plasma	LPC	LPC 20:1(+[2]H9)	+MFGM/EV	XX	300	2.33292	Fractional abundance (%)
Plasma	LPC	LPC 20:1(+[2]H9)	+MFGM/EV	XX	1440	2.03364	Fractional abundance (%)
Plasma	LPC	LPC 20:1(+[2]H9)	+MFGM/EV	XX	2880	0.85902	Fractional abundance (%)
Plasma	LPC	LPC 20:1(+[2]H9)	+MFGM/EV	XX	4320	0.378937	Fractional abundance (%)
Plasma	LPC	LPC 20:1(+[2]H9)	+MFGM/EV	XX	5800	0.246042	Fractional abundance (%)
Plasma	LPC	LPC 20:1(+[2]H9)	+MFGM/EV	YY	0		Fractional abundance (%)
Plasma	LPC	LPC 20:1(+[2]H9)	+MFGM/EV	YY	60		Fractional abundance (%)
Plasma	LPC	LPC 20:1(+[2]H9)	+MFGM/EV	YY	120	0.0682038	Fractional abundance (%)
Plasma	LPC	LPC 20:1(+[2]H9)	+MFGM/EV	YY	300	1.6371	Fractional abundance (%)
Plasma	LPC	LPC 20:1(+[2]H9)	+MFGM/EV	YY	1440	2.44894	Fractional abundance (%)
Plasma	LPC	LPC 20:1(+[2]H9)	+MFGM/EV	YY	2880	1.0427	Fractional abundance (%)
Plasma	LPC	LPC 20:1(+[2]H9)	+MFGM/EV	YY	4320	0.389815	Fractional abundance (%)
Plasma	LPC	LPC 20:1(+[2]H9)	+MFGM/EV	YY	5800	0.0853932	Fractional abundance (%)
Plasma	LPC	LPC 20:1(+[2]H9)	+MFGM/EV	ZZ	0		Fractional abundance (%)
Plasma	LPC	LPC 20:1(+[2]H9)	+MFGM/EV	ZZ	60		Fractional abundance (%)
Plasma	LPC	LPC 20:1(+[2]H9)	+MFGM/EV	ZZ	120	0.0879149	Fractional abundance (%)
Plasma	LPC	LPC 20:1(+[2]H9)	+MFGM/EV	ZZ	300	1.19046	Fractional abundance (%)
Plasma	LPC	LPC 20:1(+[2]H9)	+MFGM/EV	ZZ	1440	2.63383	Fractional abundance (%)
Plasma	LPC	LPC 20:1(+[2]H9)	+MFGM/EV	ZZ	2880	0.963965	Fractional abundance (%)
Plasma	LPC	LPC 20:1(+[2]H9)	+MFGM/EV	ZZ	4320	0.474715	Fractional abundance (%)
Plasma	LPC	LPC 20:1(+[2]H9)	+MFGM/EV	ZZ	5800	0.334214	Fractional abundance (%)
Plasma	LPC	LPC 20:2(+[2]H3)	CTRL	T	0	0	Fractional abundance (%)
Plasma	LPC	LPC 20:2(+[2]H3)	CTRL	T	60	0	Fractional abundance (%)
Plasma	LPC	LPC 20:2(+[2]H3)	CTRL	T	120		Fractional abundance (%)
Plasma	LPC	LPC 20:2(+[2]H3)	CTRL	T	300	0.880379	Fractional abundance (%)
Plasma	LPC	LPC 20:2(+[2]H3)	CTRL	T	1440	1.27096	Fractional abundance (%)
Plasma	LPC	LPC 20:2(+[2]H3)	CTRL	T	2880	0.974692	Fractional abundance (%)
Plasma	LPC	LPC 20:2(+[2]H3)	CTRL	T	4320	0.725773	Fractional abundance (%)
Plasma	LPC	LPC 20:2(+[2]H3)	CTRL	T	5800	0.743476	Fractional abundance (%)
Plasma	LPC	LPC 20:2(+[2]H3)	CTRL	V	0		Fractional abundance (%)
Plasma	LPC	LPC 20:2(+[2]H3)	CTRL	V	60		Fractional abundance (%)
Plasma	LPC	LPC 20:2(+[2]H3)	CTRL	V	120	0.118878	Fractional abundance (%)
Plasma	LPC	LPC 20:2(+[2]H3)	CTRL	V	300	0.899354	Fractional abundance (%)
Plasma	LPC	LPC 20:2(+[2]H3)	CTRL	V	1440	0.772905	Fractional abundance (%)
Plasma	LPC	LPC 20:2(+[2]H3)	CTRL	V	2880	0.874464	Fractional abundance (%)
Plasma	LPC	LPC 20:2(+[2]H3)	CTRL	V	4320	0.581926	Fractional abundance (%)
Plasma	LPC	LPC 20:2(+[2]H3)	CTRL	V	5800	0.191403	Fractional abundance (%)
Plasma	LPC	LPC 20:2(+[2]H3)	CTRL	X	0		Fractional abundance (%)
Plasma	LPC	LPC 20:2(+[2]H3)	CTRL	X	60		Fractional abundance (%)
Plasma	LPC	LPC 20:2(+[2]H3)	CTRL	X	120	0.0147784	Fractional abundance (%)
Plasma	LPC	LPC 20:2(+[2]H3)	CTRL	X	300	0.490296	Fractional abundance (%)
Plasma	LPC	LPC 20:2(+[2]H3)	CTRL	X	1440	1.08083	Fractional abundance (%)
Plasma	LPC	LPC 20:2(+[2]H3)	CTRL	X	2880	0.583289	Fractional abundance (%)
Plasma	LPC	LPC 20:2(+[2]H3)	CTRL	X	4320	0.484197	Fractional abundance (%)
Plasma	LPC	LPC 20:2(+[2]H3)	CTRL	X	5800	0.495384	Fractional abundance (%)
Plasma	LPC	LPC 20:2(+[2]H3)	CTRL	Y	0		Fractional abundance (%)
Plasma	LPC	LPC 20:2(+[2]H3)	CTRL	Y	60		Fractional abundance (%)
Plasma	LPC	LPC 20:2(+[2]H3)	CTRL	Y	120		Fractional abundance (%)
Plasma	LPC	LPC 20:2(+[2]H3)	CTRL	Y	300	0.401857	Fractional abundance (%)
Plasma	LPC	LPC 20:2(+[2]H3)	CTRL	Y	1440	1.04803	Fractional abundance (%)
Plasma	LPC	LPC 20:2(+[2]H3)	CTRL	Y	2880	0.899255	Fractional abundance (%)
Plasma	LPC	LPC 20:2(+[2]H3)	CTRL	Y	4320	0.587077	Fractional abundance (%)
Plasma	LPC	LPC 20:2(+[2]H3)	CTRL	Y	5800	0.361162	Fractional abundance (%)
Plasma	LPC	LPC 20:2(+[2]H3)	CTRL	Z	0		Fractional abundance (%)
Plasma	LPC	LPC 20:2(+[2]H3)	CTRL	Z	60		Fractional abundance (%)
Plasma	LPC	LPC 20:2(+[2]H3)	CTRL	Z	120	0.299726	Fractional abundance (%)
Plasma	LPC	LPC 20:2(+[2]H3)	CTRL	Z	300	1.04781	Fractional abundance (%)
Plasma	LPC	LPC 20:2(+[2]H3)	CTRL	Z	1440	1.36433	Fractional abundance (%)
Plasma	LPC	LPC 20:2(+[2]H3)	CTRL	Z	2880	0.930015	Fractional abundance (%)
Plasma	LPC	LPC 20:2(+[2]H3)	CTRL	Z	4320	0.493081	Fractional abundance (%)
Plasma	LPC	LPC 20:2(+[2]H3)	CTRL	Z	5800	0.563644	Fractional abundance (%)
Plasma	LPC	LPC 20:2(+[2]H3)	+MFGM/EV	TT	0	0	Fractional abundance (%)
Plasma	LPC	LPC 20:2(+[2]H3)	+MFGM/EV	TT	60		Fractional abundance (%)
Plasma	LPC	LPC 20:2(+[2]H3)	+MFGM/EV	TT	120	0.0381566	Fractional abundance (%)
Plasma	LPC	LPC 20:2(+[2]H3)	+MFGM/EV	TT	300	1.37561	Fractional abundance (%)
Plasma	LPC	LPC 20:2(+[2]H3)	+MFGM/EV	TT	1440	2.25926	Fractional abundance (%)
Plasma	LPC	LPC 20:2(+[2]H3)	+MFGM/EV	TT	2880	1.11636	Fractional abundance (%)
Plasma	LPC	LPC 20:2(+[2]H3)	+MFGM/EV	TT	4320	0.617608	Fractional abundance (%)
Plasma	LPC	LPC 20:2(+[2]H3)	+MFGM/EV	TT	5800	0.153666	Fractional abundance (%)
Plasma	LPC	LPC 20:2(+[2]H3)	+MFGM/EV	VV	0		Fractional abundance (%)
Plasma	LPC	LPC 20:2(+[2]H3)	+MFGM/EV	VV	60	0.0631551	Fractional abundance (%)
Plasma	LPC	LPC 20:2(+[2]H3)	+MFGM/EV	VV	120	0.0535984	Fractional abundance (%)
Plasma	LPC	LPC 20:2(+[2]H3)	+MFGM/EV	VV	300	0.899226	Fractional abundance (%)
Plasma	LPC	LPC 20:2(+[2]H3)	+MFGM/EV	VV	1440	1.69826	Fractional abundance (%)
Plasma	LPC	LPC 20:2(+[2]H3)	+MFGM/EV	VV	2880	1.06768	Fractional abundance (%)
Plasma	LPC	LPC 20:2(+[2]H3)	+MFGM/EV	VV	4320	0.718906	Fractional abundance (%)
Plasma	LPC	LPC 20:2(+[2]H3)	+MFGM/EV	VV	5800	0.61792	Fractional abundance (%)
Plasma	LPC	LPC 20:2(+[2]H3)	+MFGM/EV	XX	0		Fractional abundance (%)
Plasma	LPC	LPC 20:2(+[2]H3)	+MFGM/EV	XX	60	0.118443	Fractional abundance (%)
Plasma	LPC	LPC 20:2(+[2]H3)	+MFGM/EV	XX	120	0.0245979	Fractional abundance (%)
Plasma	LPC	LPC 20:2(+[2]H3)	+MFGM/EV	XX	300	0.706882	Fractional abundance (%)
Plasma	LPC	LPC 20:2(+[2]H3)	+MFGM/EV	XX	1440	1.54199	Fractional abundance (%)
Plasma	LPC	LPC 20:2(+[2]H3)	+MFGM/EV	XX	2880	1.05415	Fractional abundance (%)
Plasma	LPC	LPC 20:2(+[2]H3)	+MFGM/EV	XX	4320	0.756858	Fractional abundance (%)
Plasma	LPC	LPC 20:2(+[2]H3)	+MFGM/EV	XX	5800	0.57811	Fractional abundance (%)
Plasma	LPC	LPC 20:2(+[2]H3)	+MFGM/EV	YY	0		Fractional abundance (%)
Plasma	LPC	LPC 20:2(+[2]H3)	+MFGM/EV	YY	60		Fractional abundance (%)
Plasma	LPC	LPC 20:2(+[2]H3)	+MFGM/EV	YY	120	0.0413733	Fractional abundance (%)
Plasma	LPC	LPC 20:2(+[2]H3)	+MFGM/EV	YY	300	1.38892	Fractional abundance (%)
Plasma	LPC	LPC 20:2(+[2]H3)	+MFGM/EV	YY	1440	2.0475	Fractional abundance (%)
Plasma	LPC	LPC 20:2(+[2]H3)	+MFGM/EV	YY	2880	1.30145	Fractional abundance (%)
Plasma	LPC	LPC 20:2(+[2]H3)	+MFGM/EV	YY	4320	0.868285	Fractional abundance (%)
Plasma	LPC	LPC 20:2(+[2]H3)	+MFGM/EV	YY	5800	0.518766	Fractional abundance (%)
Plasma	LPC	LPC 20:2(+[2]H3)	+MFGM/EV	ZZ	0		Fractional abundance (%)
Plasma	LPC	LPC 20:2(+[2]H3)	+MFGM/EV	ZZ	60		Fractional abundance (%)
Plasma	LPC	LPC 20:2(+[2]H3)	+MFGM/EV	ZZ	120		Fractional abundance (%)
Plasma	LPC	LPC 20:2(+[2]H3)	+MFGM/EV	ZZ	300	1.02555	Fractional abundance (%)
Plasma	LPC	LPC 20:2(+[2]H3)	+MFGM/EV	ZZ	1440	1.62225	Fractional abundance (%)
Plasma	LPC	LPC 20:2(+[2]H3)	+MFGM/EV	ZZ	2880	1.23048	Fractional abundance (%)
Plasma	LPC	LPC 20:2(+[2]H3)	+MFGM/EV	ZZ	4320	0.564855	Fractional abundance (%)
[truncated: 12,881 more rows]
